# Supplementary material for: Transcriptome Analysis of the Portunus trituberculatus: De Novo Assembly, Growth-Related Gene Identification and Marker Discovery
Source: PLoS One. 2014 Apr 10;9(4):e94055. doi: 10.1371/journal.pone.0094055 (PMC3983128; doi:10.1371/journal.pone.0094055)
Supplement: Table S2 — Summary of annotation results for transcripts of Portunus trituberculatus . (XLS) [file pone.0094055.s005.xls]

Gene ID	Gene Length	NR GI	NR ID	NR Score	NR Evalue		NR Description	NT GI	NT ID	NT Score	NT Evalue	NT Description	KEGG Protein	KEGG Score	KEGG Evalue	KO ID	KO Description	Http Link	Swissprot ID	Swissprot Score	Swissprot Evalue	Swissprot Description	PFAM ID	PFAM description	Gene Ontology Biological Pathway	BP Description	Gene Ontology Molecular Function	MF Description	Gene Ontology Cellular Component	CC Description	KOG ID	KOG Description
comp10_c0	217																						PF01267	F-actin capping protein alpha subunit	GO:0030036	actin cytoskeleton organization	GO:0003779	actin binding	GO:0008290	F-actin capping protein complex
comp10_c1	409																						PF01267	F-actin capping protein alpha subunit	GO:0030036	actin cytoskeleton organization	GO:0003779	actin binding	GO:0008290	F-actin capping protein complex	KOG0836	F-actin capping protein, alpha subunit
comp10006_c0	234																						PF05366	Sarcolipin			GO:0030234	enzyme regulator activity	GO:0016020	membrane
comp1000760_c0	232	307110827	EFN59062.1	186	9.28E-15	hypothetical protein CHLNCDRAFT_137783 [Chlorella variabilis]/DNA topoisomerase 2	hypothetical protein CHLNCDRAFT_137783 [Chlorella variabilis]						tet:TTHERM_00456750	172	7.12E-13	K03164	DNA topoisomerase II [EC:5.99.1.3]	http://www.genome.jp/dbget-bin/www_bget?ko:K03164	P30182	143	3.33E-10	DNA topoisomerase 2	PF00980//PF00521	Rotavirus major capsid protein VP6//DNA gyrase/topoisomerase IV, subunit A	GO:0006265	DNA topological change	GO:0003677//GO:0005524//GO:0003918//GO:0005198	DNA binding//ATP binding//DNA topoisomerase (ATP-hydrolyzing) activity//structural molecule activity	GO:0019028//GO:0005694	viral capsid//chromosome	KOG0355	DNA topoisomerase type II
comp100093_c0	243																						PF04934	MED6 mediator sub complex component	GO:0006357	regulation of transcription from RNA polymerase II promoter	GO:0001104	RNA polymerase II transcription cofactor activity	GO:0016592	mediator complex
comp100100_c0	1585																						PF03228	Adenoviral core protein VII					GO:0019028	viral capsid
comp100213_c0	355																						PF08220	DeoR-like helix-turn-helix domain	GO:0006355	regulation of transcription, DNA-dependent	GO:0003700	sequence-specific DNA binding transcription factor activity	GO:0005622	intracellular
comp100252_c0	1012																						PF08063	PADR1 (NUC008) domain			GO:0003950	NAD+ ADP-ribosyltransferase activity	GO:0005634	nucleus
comp1002727_c0	217																						PF04650	YSIRK type signal peptide					GO:0016020	membrane
comp10036_c0	253																						PF06459//PF05680//PF01346	Ryanodine Receptor TM 4-6//ATP synthase E chain//Domain amino terminal to FKBP-type peptidyl-prolyl isomerase	GO:0006457//GO:0015986//GO:0006874	protein folding//ATP synthesis coupled proton transport//cellular calcium ion homeostasis	GO:0005219//GO:0015078	ryanodine-sensitive calcium-release channel activity//hydrogen ion transmembrane transporter activity	GO:0000276//GO:0016021	mitochondrial proton-transporting ATP synthase complex, coupling factor F(o)//integral to membrane
comp1003655_c0	222																						PF11538	Snurportin1			GO:0005515	protein binding
comp100412_c0	478	195013720	EDV96242.1	193	8.03E-16	GH15319 [Drosophila grimshawi]/	GH15319 [Drosophila grimshawi]						dgr:Dgri_GH15319	193	8.58E-16								PF00379	Insect cuticle protein			GO:0042302	structural constituent of cuticle
comp10042_c0	287																						PF01802	Herpesvirus VP23 like capsid protein			GO:0005198	structural molecule activity	GO:0019028	viral capsid
comp1004362_c0	247																						PF03066//PF03554	Nucleoplasmin//UL73 viral envelope glycoprotein			GO:0003676	nucleic acid binding	GO:0019031	viral envelope
comp10044_c0	893	294901604	EER09250.1	636	7.84E-78	brix domain containing protein, putative [Perkinsus marinus ATCC 50983]/Ribosome production factor 2 homolog	brix domain containing protein, putative [Perkinsus marinus ATCC 50983]						nvi:100116788	537	3.81E-63	K14847	ribosome production factor 2	http://www.genome.jp/dbget-bin/www_bget?ko:K14847	Q9N3F0	481	2.71E-56	Ribosome production factor 2 homolog	PF00520	Ion transport protein	GO:0055085//GO:0006811	transmembrane transport//ion transport	GO:0005216	ion channel activity	GO:0016020	membrane	KOG3031	Protein required for biogenesis of the ribosomal 60S subunit
comp100497_c0	282																						PF03334	Na+/H+ antiporter subunit	GO:0015672//GO:0015992	monovalent inorganic cation transport//proton transport	GO:0005451	monovalent cation:hydrogen antiporter activity
comp1005627_c0	243	321473126	EFX84094.1	253	6.10E-24	hypothetical protein DAPPUDRAFT_315258 [Daphnia pulex]/Sodium-dependent nutrient amino acid transporter 1	hypothetical protein DAPPUDRAFT_315258 [Daphnia pulex]						cqu:CpipJ_CPIJ003267	220	1.19E-20				B4NDL8	227	1.45E-21	Sodium-dependent nutrient amino acid transporter 1	PF00209//PF00860	Sodium:neurotransmitter symporter family//Permease family	GO:0006810//GO:0055085//GO:0006836	transport//transmembrane transport//neurotransmitter transport	GO:0005328//GO:0005215	neurotransmitter:sodium symporter activity//transporter activity	GO:0016020//GO:0016021	membrane//integral to membrane	KOG3660	Sodium-neurotransmitter symporter
comp1006_c0	390	321467849	EFX78837.1	243	1.45E-21	hypothetical protein DAPPUDRAFT_320143 [Daphnia pulex]/	hypothetical protein DAPPUDRAFT_320143 [Daphnia pulex]						nvi:100124204	207	8.81E-17								PF07677	A-macroglobulin receptor					GO:0005576	extracellular region
comp1006_c1	528	321467848	EFX78836.1	493	2.00E-54	hypothetical protein DAPPUDRAFT_320142 [Daphnia pulex]/Complement C3 (Fragment)	hypothetical protein DAPPUDRAFT_320142 [Daphnia pulex]						isc:IscW_ISCW003089	362	8.46E-37				Q00685	155	8.30E-11	Complement C3 (Fragment)	PF07678	A-macroglobulin complement component					GO:0005615	extracellular space	KOG1366	Alpha-macroglobulin
comp10066_c0	412																						PF02993	Minor capsid protein VI					GO:0019028	viral capsid
comp10069_c0	260	260797385	EEN49694.1	280	1.82E-28	hypothetical protein BRAFLDRAFT_131791 [Branchiostoma floridae]/Probable queuine tRNA-ribosyltransferase	hypothetical protein BRAFLDRAFT_131791 [Branchiostoma floridae]						bfo:BRAFLDRAFT_131791	280	1.95E-28				Q9VPY8	261	7.38E-27	Probable queuine tRNA-ribosyltransferase	PF01702	Queuine tRNA-ribosyltransferase	GO:0008616//GO:0006400	queuosine biosynthetic process//tRNA modification	GO:0008479	queuine tRNA-ribosyltransferase activity			KOG3908	Queuine-tRNA ribosyltransferase
comp100993_c0	1317	195382521	EDW61171.1	1169	8.86E-156	GJ21888 [Drosophila virilis]/Stomatin-like protein 2	GJ21888 [Drosophila virilis]						dvi:Dvir_GJ21888	1169	9.47E-156				Q32LL2	1058	6.31E-140	Stomatin-like protein 2							GO:0016020	membrane	KOG2620	Prohibitins and stomatins of the PID superfamily
comp1009953_c0	210																						PF00520	Ion transport protein	GO:0055085//GO:0006811	transmembrane transport//ion transport	GO:0005216	ion channel activity	GO:0016020	membrane
comp101_c0	400	325114709	CBZ50265.1	441	1.61E-49	mgc78841 protein, related [Neospora caninum Liverpool]/Importin subunit alpha-1b	mgc78841 protein, related [Neospora caninum Liverpool]						ngr:NAEGRDRAFT_78705	152	8.48E-10				Q9SLX0	119	8.82E-07	Importin subunit alpha-1b	PF11698//PF01602//PF10508//PF02985//PF00514	V-ATPase subunit H//Adaptin N terminal region//Proteasome non-ATPase 26S subunit//HEAT repeat//Armadillo/beta-catenin-like repeat	GO:0006886//GO:0015991//GO:0016192	intracellular protein transport//ATP hydrolysis coupled proton transport//vesicle-mediated transport	GO:0005515//GO:0016820//GO:0044183	protein binding//hydrolase activity, acting on acid anhydrides, catalyzing transmembrane movement of substances//protein binding involved in protein folding	GO:0030117//GO:0000221	membrane coat//vacuolar proton-transporting V-type ATPase, V1 domain	KOG0166	Karyopherin (importin) alpha
comp101014_c0	223	326578612	ADZ95874.1	167	1.51E-13	reverse transcriptase [Dovania poecila]/	reverse transcriptase [Dovania poecila]						hmg:100199369	156	4.38E-11								PF00078	Reverse transcriptase (RNA-dependent DNA polymerase)	GO:0006278	RNA-dependent DNA replication	GO:0003964//GO:0003723	RNA-directed DNA polymerase activity//RNA binding
comp101075_c0	587																						PF10716	NADH dehydrogenase transmembrane subunit	GO:0055114	oxidation-reduction process	GO:0016655	oxidoreductase activity, acting on NADH or NADPH, quinone or similar compound as acceptor
comp1011085_c0	241																						PF08622	Svf1-like	GO:0006979	response to oxidative stress
comp101117_c0	303																						PF01258	Prokaryotic dksA/traR C4-type zinc finger			GO:0008270	zinc ion binding
comp1011232_c0	232												hmg:100212949	61	4.38E-10								PF00078	Reverse transcriptase (RNA-dependent DNA polymerase)	GO:0006278	RNA-dependent DNA replication	GO:0003964//GO:0003723	RNA-directed DNA polymerase activity//RNA binding
comp1012962_c0	208	229463817	ACQ66334.1	247	2.76E-24	N2-acetylornithine deacetylase [Populus maximowiczii x Populus nigra]/Acetylornithine deacetylase	N2-acetylornithine deacetylase [Populus maximowiczii x Populus nigra]						pop:POPTR_826604	246	6.47E-24	K01438	acetylornithine deacetylase [EC:3.5.1.16]	http://www.genome.jp/dbget-bin/www_bget?ko:K01438	P54638	200	2.51E-18	Acetylornithine deacetylase	PF07687	Peptidase dimerisation domain			GO:0016787	hydrolase activity
comp1013489_c0	238																						PF00360	Phytochrome region	GO:0006355//GO:0009584//GO:0018298	regulation of transcription, DNA-dependent//detection of visible light//protein-chromophore linkage	GO:0008020	G-protein coupled photoreceptor activity
comp10139_c0	249																						PF12300	Protein of unknown function (DUF3628)			GO:0016817	hydrolase activity, acting on acid anhydrides
comp101429_c0	1185	156537261	XP_001605594.1	610	6.50E-74	PREDICTED: serine/threonine/tyrosine-interacting protein-like isoform 1 [Nasonia vitripennis]/Serine/threonine/tyrosine-interacting protein B	PREDICTED: serine/threonine/tyrosine-interacting protein-like isoform 1 [Nasonia vitripennis]						nvi:100121993	610	6.95E-74				Q5U593	550	2.92E-66	Serine/threonine/tyrosine-interacting protein B	PF00782//PF06507	Dual specificity phosphatase, catalytic domain//Auxin response factor	GO:0006355//GO:0006470//GO:0009725	regulation of transcription, DNA-dependent//protein dephosphorylation//response to hormone stimulus	GO:0003677//GO:0008138	DNA binding//protein tyrosine/serine/threonine phosphatase activity	GO:0005634	nucleus	KOG1716	Dual specificity phosphatase
comp10146_c0	314	390350724	XP_003727480.1	185	2.23E-14	PREDICTED: uncharacterized protein LOC100889179 [Strongylocentrotus purpuratus]/Crossover junction endonuclease EME1	PREDICTED: uncharacterized protein LOC100889179 [Strongylocentrotus purpuratus]						dre:558350	160	3.84E-11				Q8BJW7	110	8.09E-06	Crossover junction endonuclease EME1	PF02732	ERCC4 domain	GO:0006259	DNA metabolic process	GO:0003677//GO:0004518	DNA binding//nuclease activity
comp1015223_c0	224																						PF04210	Tetrahydromethanopterin S-methyltransferase, subunit G	GO:0015948	methanogenesis	GO:0030269	tetrahydromethanopterin S-methyltransferase activity	GO:0016021	integral to membrane
comp1016031_c0	231																						PF02901	Pyruvate formate lyase			GO:0003824	catalytic activity
comp101653_c0	1363	335892832	NP_001229446.1	392	8.41E-40	inhibitor of growth protein 3 [Apis mellifera]/Inhibitor of growth protein 3	inhibitor of growth protein 3 [Apis mellifera]						phu:Phum_PHUM529410	387	5.47E-39	K11319	inhibitor of growth protein 3	http://www.genome.jp/dbget-bin/www_bget?ko:K11319	Q5RBA1	335	3.45E-33	Inhibitor of growth protein 3	PF00628//PF06596	PHD-finger//Photosystem II reaction centre X protein (PsbX)	GO:0015979	photosynthesis	GO:0005515	protein binding	GO:0016020//GO:0009523	membrane//photosystem II	KOG1973	Chromatin remodeling protein, contains PHD Zn-finger
comp1017665_c0	266												api:100570050	141	8.04E-09								PF01033	Somatomedin B domain	GO:0006955	immune response	GO:0005044//GO:0030247	scavenger receptor activity//polysaccharide binding
comp1017965_c0	217																						PF00856	SET domain			GO:0005515	protein binding
comp10183_c0	222																						PF11837	Domain of unknown function (DUF3357)			GO:0004575//GO:0004564	sucrose alpha-glucosidase activity//beta-fructofuranosidase activity
comp10186_c0	676	260828907	EEN65414.1	478	1.91E-56	hypothetical protein BRAFLDRAFT_59661 [Branchiostoma floridae]/Fibrinogen C domain-containing protein 1	hypothetical protein BRAFLDRAFT_59661 [Branchiostoma floridae]						bfo:BRAFLDRAFT_59661	478	2.04E-56				Q95LU3	399	5.12E-44	Fibrinogen C domain-containing protein 1	PF00147	Fibrinogen beta and gamma chains, C-terminal globular domain	GO:0007165	signal transduction	GO:0005102	receptor binding			KOG2579	Ficolin and related extracellular proteins
comp1019209_c0	281																						PF04636	PA26 p53-induced protein (sestrin)	GO:0007050	cell cycle arrest			GO:0005634	nucleus
comp1021702_c0	223	195030460	EDW02953.1	164	6.42E-12	GH10759 [Drosophila grimshawi]/Probable chitinase 3	GH10759 [Drosophila grimshawi]						dgr:Dgri_GH10759	125	8.83E-07	K01183	chitinase [EC:3.2.1.14]	http://www.genome.jp/dbget-bin/www_bget?ko:K01183	Q9W5U2	125	7.18E-08	Probable chitinase 3	PF00704	Glycosyl hydrolases family 18	GO:0008152//GO:0005975	metabolic process//carbohydrate metabolic process	GO:0004553//GO:0003824	hydrolase activity, hydrolyzing O-glycosyl compounds//catalytic activity			KOG2806	Chitinase
comp1022136_c0	268																						PF05817	Oligosaccharyltransferase subunit Ribophorin II	GO:0018279	protein N-linked glycosylation via asparagine	GO:0004579	dolichyl-diphosphooligosaccharide-protein glycotransferase activity	GO:0008250//GO:0005789	oligosaccharyltransferase complex//endoplasmic reticulum membrane
comp10231_c0	599	242117909	ACR55735.1	345	2.05E-35	phosphatase and tensin-like A [Apis mellifera]/Phosphatidylinositol 3,4,5-trisphosphate 3-phosphatase and dual-specificity protein phosphatase PTEN	phosphatase and tensin-like A [Apis mellifera]						ame:411859	345	2.19E-35				P60484	285	1.57E-28	Phosphatidylinositol 3,4,5-trisphosphate 3-phosphatase and dual-specificity protein phosphatase PTEN	PF00782//PF10409//PF00102	Dual specificity phosphatase, catalytic domain//C2 domain of PTEN tumour-suppressor protein//Protein-tyrosine phosphatase	GO:0006470//GO:0016311	protein dephosphorylation//dephosphorylation	GO:0005515//GO:0008138//GO:0004725//GO:0016791	protein binding//protein tyrosine/serine/threonine phosphatase activity//protein tyrosine phosphatase activity//phosphatase activity			KOG2283	Clathrin coat dissociation kinase GAK/PTEN/Auxilin and related tyrosine phosphatases
comp10233_c0	510	340502069	EGR28786.1	144	2.06E-43	receptor of activated protein kinase c component of 40s small ribosomal subunit, putative [Ichthyophthirius multifiliis]/Guanine nucleotide-binding protein subunit beta-like protein	receptor of activated protein kinase c component of 40s small ribosomal subunit, putative [Ichthyophthirius multifiliis]						tet:TTHERM_01113100	132	2.47E-41				P49026	137	5.09E-32	Guanine nucleotide-binding protein subunit beta-like protein	PF00400	WD domain, G-beta repeat			GO:0005515	protein binding			KOG0279	G protein beta subunit-like protein
comp102337_c0	899	294947304	EER17117.1	843	5.60E-110	40S ribosomal protein S2, putative [Perkinsus marinus ATCC 50983]/40S ribosomal protein S2-3	40S ribosomal protein S2, putative [Perkinsus marinus ATCC 50983]						pyo:PY06704	824	5.77E-107				P49688	812	4.90E-106	40S ribosomal protein S2-3	PF00333//PF01429//PF03719	Ribosomal protein S5, N-terminal domain//Methyl-CpG binding domain//Ribosomal protein S5, C-terminal domain	GO:0006412	translation	GO:0003723//GO:0003677//GO:0003735	RNA binding//DNA binding//structural constituent of ribosome	GO:0005840//GO:0005634//GO:0005622//GO:0015935	ribosome//nucleus//intracellular//small ribosomal subunit	KOG0877	40S ribosomal protein S2/30S ribosomal protein S5
comp102557_c0	1135																						PF08165	FerA (NUC095) domain					GO:0016021	integral to membrane
comp10256_c0	272	241751038	EEC17713.1	305	4.17E-31	heat shock protein HSP70-12A, putative [Ixodes scapularis]/Heat shock 70 kDa protein 12A	heat shock protein HSP70-12A, putative [Ixodes scapularis]						isc:IscW_ISCW012626	305	4.46E-31				Q8K0U4	249	1.94E-24	Heat shock 70 kDa protein 12A	PF03734	L,D-transpeptidase catalytic domain			GO:0016740	transferase activity
comp10257_c0	267																						PF00643//PF06423	B-box zinc finger//GWT1	GO:0006506	GPI anchor biosynthetic process	GO:0016746//GO:0008270	transferase activity, transferring acyl groups//zinc ion binding	GO:0005622//GO:0016021//GO:0005789	intracellular//integral to membrane//endoplasmic reticulum membrane
comp1026470_c0	221																						PF00219	Insulin-like growth factor binding protein	GO:0001558	regulation of cell growth	GO:0005520	insulin-like growth factor binding	GO:0005576	extracellular region
comp102660_c0	1081																						PF02326	Plant ATP synthase F0	GO:0015986	ATP synthesis coupled proton transport	GO:0015078	hydrogen ion transmembrane transporter activity	GO:0000276	mitochondrial proton-transporting ATP synthase complex, coupling factor F(o)
comp102665_c0	275																						PF03530	Calcium-activated SK potassium channel	GO:0006813	potassium ion transport	GO:0016286	small conductance calcium-activated potassium channel activity	GO:0016021	integral to membrane
comp10268_c0	354	346466469	AEO33079.1	207	3.53E-18	hypothetical protein [Amblyomma maculatum]/Palmitoyl-protein thioesterase 1	hypothetical protein [Amblyomma maculatum]						nve:NEMVE_v1g187212	203	1.27E-17	K01074	palmitoyl-protein thioesterase [EC:3.1.2.22]	http://www.genome.jp/dbget-bin/www_bget?ko:K01074	P45479	153	1.19E-11	Palmitoyl-protein thioesterase 1	PF02089	Palmitoyl protein thioesterase	GO:0006464	cellular protein modification process	GO:0008474	palmitoyl-(protein) hydrolase activity			KOG2541	Palmitoyl protein thioesterase
comp1026924_c0	213	153125272	ABF83974.1	329	1.57E-36	cytochrome c oxidase subunit III [Fenneropenaeus chinensis]/Cytochrome c oxidase subunit 3	cytochrome c oxidase subunit III [Fenneropenaeus chinensis]	110287619	DQ656600.1	213	1.35E-106	Fenneropenaeus chinensis mitochondrion, complete genome	bfo:COX3	272	3.78E-28	K02262	cytochrome c oxidase subunit III [EC:1.9.3.1]	http://www.genome.jp/dbget-bin/www_bget?ko:K02262	O79407	273	2.46E-29	Cytochrome c oxidase subunit 3			GO:0019646	aerobic electron transport chain	GO:0004129	cytochrome-c oxidase activity	GO:0016021//GO:0005739	integral to membrane//mitochondrion	KOG4664	Cytochrome oxidase subunit III and related proteins
comp1027_c1	292																						PF12317//PF01496	Intraflagellar transport complex B protein 46 C terminal//V-type ATPase 116kDa subunit family	GO:0015991//GO:0042073	ATP hydrolysis coupled proton transport//intraflagellar transport	GO:0015078	hydrogen ion transmembrane transporter activity	GO:0033177	proton-transporting two-sector ATPase complex, proton-transporting domain
comp102703_c0	269																						PF00350//PF02453	Dynamin family//Reticulon			GO:0005525//GO:0003924	GTP binding//GTPase activity	GO:0005783	endoplasmic reticulum
comp102757_c0	1803	319997184	ADV91186.1	2184	0	mitochondrial ATP synthase F1 alpha subunit-like protein 1 [Karlodinium micrum]/ATP synthase subunit alpha	mitochondrial ATP synthase F1 alpha subunit-like protein 1 [Karlodinium micrum]	327204527	GQ848643.3	330	1.19E-170	Litopenaeus vannamei mitochondrial ATP synthase subunit alpha precursor, mRNA, complete cds; nuclear gene for mitochondrial product	tgo:TGME49_004400	2020	0				A7IH29	1910	0	ATP synthase subunit alpha	PF02874//PF00306//PF00006	ATP synthase alpha/beta family, beta-barrel domain//ATP synthase alpha/beta chain, C terminal domain//ATP synthase alpha/beta family, nucleotide-binding domain	GO:0046034//GO:0015991//GO:0015992	ATP metabolic process//ATP hydrolysis coupled proton transport//proton transport	GO:0005524//GO:0016820//GO:0046961//GO:0046933	ATP binding//hydrolase activity, acting on acid anhydrides, catalyzing transmembrane movement of substances//proton-transporting ATPase activity, rotational mechanism//hydrogen ion transporting ATP synthase activity, rotational mechanism	GO:0016469//GO:0033178	proton-transporting two-sector ATPase complex//proton-transporting two-sector ATPase complex, catalytic domain	KOG1353	F0F1-type ATP synthase, alpha subunit
comp102841_c0	262																						PF06703	Microsomal signal peptidase 25 kDa subunit (SPC25)	GO:0006465	signal peptide processing	GO:0008233	peptidase activity	GO:0016021//GO:0005787	integral to membrane//signal peptidase complex
comp1029254_c0	272																						PF07062//PF00520	Clc-like//Ion transport protein	GO:0055085//GO:0006811	transmembrane transport//ion transport	GO:0005216	ion channel activity	GO:0016020//GO:0016021	membrane//integral to membrane
comp10295_c0	338	237842299	EEE28301.1	226	9.66E-20	sec23/Sec24 domain-containing protein, putative [Toxoplasma gondii VEG]/Protein transport protein Sec24-like At4g32640	sec23/Sec24 domain-containing protein, putative [Toxoplasma gondii VEG]						tgo:TGME49_077000	226	1.03E-19	K14007	protein transport protein SEC24	http://www.genome.jp/dbget-bin/www_bget?ko:K14007	Q9M081	173	1.14E-13	Protein transport protein Sec24-like At4g32640	PF04811	Sec23/Sec24 trunk domain	GO:0006810//GO:0006886//GO:0009987//GO:0006888	transport//intracellular protein transport//cellular process//ER to Golgi vesicle-mediated transport			GO:0030127	COPII vesicle coat	KOG1985	Vesicle coat complex COPII, subunit SEC24/subunit SFB2
comp102997_c0	281																						PF00925	GTP cyclohydrolase II	GO:0009231	riboflavin biosynthetic process	GO:0003935	GTP cyclohydrolase II activity
comp103055_c0	3341	149727014	XP_001503905.1	2046	0	PREDICTED: DNA mismatch repair protein Msh3 [Equus caballus]/DNA mismatch repair protein Msh3	PREDICTED: DNA mismatch repair protein Msh3 [Equus caballus]						ecb:100073255	2046	0	K08736	DNA mismatch repair protein MSH3	http://www.genome.jp/dbget-bin/www_bget?ko:K08736	P20585	1998	0	DNA mismatch repair protein Msh3	PF05188//PF01624//PF00488//PF05192//PF05190	MutS domain II//MutS domain I//MutS domain V//MutS domain III//MutS family domain IV	GO:0006298	mismatch repair	GO:0005524//GO:0030983	ATP binding//mismatched DNA binding			KOG0218	Mismatch repair MSH3
comp1031_c0	499	241121701	EEC03060.1	388	5.30E-44	conserved hypothetical protein [Ixodes scapularis]/Transient-receptor-potential-like protein	conserved hypothetical protein [Ixodes scapularis]	241121700	XM_002403266.1	64	2.33E-23	Ixodes scapularis conserved hypothetical protein, mRNA	isc:IscW_ISCW016790	388	5.67E-44				P34586	282	1.68E-27	Transient-receptor-potential-like protein	PF00023	Ankyrin repeat			GO:0005515	protein binding			KOG3609	Receptor-activated Ca2+-permeable cation channels (STRPC family)
comp1031_c1	224	241121701	EEC03060.1	239	1.69E-23	conserved hypothetical protein [Ixodes scapularis]/Transient-receptor-potential-like protein	conserved hypothetical protein [Ixodes scapularis]						isc:IscW_ISCW016790	239	1.81E-23				P34586	143	2.94E-10	Transient-receptor-potential-like protein	PF00023	Ankyrin repeat			GO:0005515	protein binding			KOG3609	Receptor-activated Ca2+-permeable cation channels (STRPC family)
comp1032_c0	324	321461543	EFX72574.1	255	1.20E-23	hypothetical protein DAPPUDRAFT_201000 [Daphnia pulex]/Atrial natriuretic peptide receptor 3	hypothetical protein DAPPUDRAFT_201000 [Daphnia pulex]						nvi:100120090	233	1.45E-20				P41740	139	1.55E-09	Atrial natriuretic peptide receptor 3	PF01403	Sema domain			GO:0005515	protein binding
comp103203_c0	241					/Cytochrome P450 2L1							xtr:100491603	127	3.89E-07				Q27712	151	2.11E-11	Cytochrome P450 2L1	PF00067	Cytochrome P450	GO:0055114	oxidation-reduction process	GO:0009055//GO:0020037//GO:0016705//GO:0005506	electron carrier activity//heme binding//oxidoreductase activity, acting on paired donors, with incorporation or reduction of molecular oxygen//iron ion binding
comp103216_c0	279																						PF06422//PF02723	CDR ABC transporter//Non-structural protein NS3/Small envelope protein E	GO:0006810	transport	GO:0005524//GO:0042626	ATP binding//ATPase activity, coupled to transmembrane movement of substances	GO:0016020//GO:0016021	membrane//integral to membrane
comp103268_c0	1594	307198378	EFN79320.1	1165	5.61E-153	General transcription factor IIH subunit 2 [Harpegnathos saltator]/General transcription factor IIH subunit 2	General transcription factor IIH subunit 2 [Harpegnathos saltator]						nvi:100114652	1150	1.17E-150				A0JN27	1109	1.30E-145	General transcription factor IIH subunit 2	PF01363//PF07975//PF00092//PF01485//PF04423//PF04056	FYVE zinc finger//TFIIH C1-like domain//von Willebrand factor type A domain//IBR domain//Rad50 zinc hook motif//Ssl1-like	GO:0006281//GO:0006355	DNA repair//regulation of transcription, DNA-dependent	GO:0046872//GO:0005515//GO:0005524//GO:0008270//GO:0004518	metal ion binding//protein binding//ATP binding//zinc ion binding//nuclease activity	GO:0005634	nucleus	KOG2807	RNA polymerase II transcription initiation/nucleotide excision repair factor TFIIH, subunit SSL1
comp103395_c0	235																						PF07545	Vestigial/Tondu family	GO:0006355	regulation of transcription, DNA-dependent			GO:0005634	nucleus
comp103458_c0	704																						PF03664	Glycosyl hydrolase family 62	GO:0046373	L-arabinose metabolic process	GO:0046556	alpha-N-arabinofuranosidase activity
comp1035_c0	586	67984370	CAI01801.1	573	1.27E-71	hypothetical protein PB300393.00.0 [Plasmodium berghei]/cGMP-dependent protein kinase, isozyme 2 forms cD5/T2	hypothetical protein PB300393.00.0 [Plasmodium berghei]						pbe:PB300393.00.0	573	1.36E-71				P32023	433	1.51E-47	cGMP-dependent protein kinase, isozyme 2 forms cD5/T2	PF06293//PF07714//PF00069	Lipopolysaccharide kinase (Kdo/WaaP) family//Protein tyrosine kinase//Protein kinase domain	GO:0009103//GO:0006468	lipopolysaccharide biosynthetic process//protein phosphorylation	GO:0005524//GO:0004672//GO:0016773	ATP binding//protein kinase activity//phosphotransferase activity, alcohol group as acceptor	GO:0016020	membrane	KOG0616	cAMP-dependent protein kinase catalytic subunit (PKA)
comp1035_c1	362			314	2.40E-31	/cGMP-dependent protein kinase, isozyme 2 forms cD4/T1/T3A/T3B							tgo:TGME49_111360	313	2.97E-31	K07376	protein kinase, cGMP-dependent [EC:2.7.11.12]	http://www.genome.jp/dbget-bin/www_bget?ko:K07376	Q03043	186	2.49E-15	cGMP-dependent protein kinase, isozyme 2 forms cD4/T1/T3A/T3B	PF00069	Protein kinase domain	GO:0006468	protein phosphorylation	GO:0005524//GO:0004672	ATP binding//protein kinase activity			KOG0614	cGMP-dependent protein kinase
comp10351_c0	363																						PF05887//PF02389	Procyclic acidic repetitive protein (PARP)//Cornifin (SPRR) family	GO:0018149	peptide cross-linking			GO:0016020//GO:0005737	membrane//cytoplasm	KOG1216	von Willebrand factor and related coagulation proteins
comp10353_c0	430	325114959	CBZ50515.1	390	3.46E-41	putative cell cycle control protein [Neospora caninum Liverpool]/Pre-mRNA-splicing factor CWC22	putative cell cycle control protein [Neospora caninum Liverpool]						tgo:TGME49_120430	345	3.75E-35	K13100	pre-mRNA-splicing factor CWC22	http://www.genome.jp/dbget-bin/www_bget?ko:K13100	P0CM97	287	1.41E-28	Pre-mRNA-splicing factor CWC22	PF02854//PF00505//PF04706	MIF4G domain//HMG (high mobility group) box//Dickkopf N-terminal cysteine-rich region	GO:0030178//GO:0007275	negative regulation of Wnt receptor signaling pathway//multicellular organismal development	GO:0003723//GO:0003677//GO:0005515	RNA binding//DNA binding//protein binding	GO:0005576	extracellular region	KOG2140	Uncharacterized conserved protein
comp10354_c0	250																						PF02822	Antistasin family			GO:0004867	serine-type endopeptidase inhibitor activity
comp10357_c0	228																						PF00657	GDSL-like Lipase/Acylhydrolase	GO:0006629	lipid metabolic process	GO:0016788	hydrolase activity, acting on ester bonds
comp1035857_c0	225	255638412	ACU19516.1	262	1.68E-27	unknown [Glycine max]/Aurora kinase B-A	unknown [Glycine max]						xla:398457	262	3.98E-26	K11479	aurora kinase B [EC:2.7.11.1]	http://www.genome.jp/dbget-bin/www_bget?ko:K11479	Q6DE08	262	3.18E-27	Aurora kinase B-A	PF07714//PF00069	Protein tyrosine kinase//Protein kinase domain	GO:0006468	protein phosphorylation	GO:0005524//GO:0004672	ATP binding//protein kinase activity			KOG0580	Serine/threonine protein kinase
comp10363_c0	410																						PF08092	Magi peptide toxin family			GO:0019871	sodium channel inhibitor activity	GO:0005576	extracellular region
comp103696_c0	468																						PF03938	Outer membrane protein (OmpH-like)			GO:0051082	unfolded protein binding
comp10374_c0	239					/Proto-oncogene tyrosine-protein kinase ROS							ecb:100067115	134	6.61E-08	K05088	proto-oncogene tyrosine-protein kinase ROS [EC:2.7.10.1]	http://www.genome.jp/dbget-bin/www_bget?ko:K05088	P08922	129	2.42E-08	Proto-oncogene tyrosine-protein kinase ROS	PF00041	Fibronectin type III domain			GO:0005515	protein binding			KOG3510	FOG: Immunoglobulin C-2 Type/fibronectin type III domains
comp103848_c0	3955	321456030	EFX67148.1	1368	4.04E-167	hypothetical protein DAPPUDRAFT_189551 [Daphnia pulex]/Condensin complex subunit 3	hypothetical protein DAPPUDRAFT_189551 [Daphnia pulex]						spu:593076	1325	1.20E-158				Q9YHB5	1245	1.18E-148	Condensin complex subunit 3	PF02985//PF00341//PF00649	HEAT repeat//Platelet-derived growth factor (PDGF)//Copper fist DNA binding domain	GO:0006355	regulation of transcription, DNA-dependent	GO:0003677//GO:0008083//GO:0005515//GO:0005507//GO:0003700	DNA binding//growth factor activity//protein binding//copper ion binding//sequence-specific DNA binding transcription factor activity	GO:0016020//GO:0005634	membrane//nucleus	KOG2025	Chromosome condensation complex Condensin, subunit G
comp1039_c0	338	294868796	EEQ98416.1	177	3.22E-14	conserved hypothetical protein [Perkinsus marinus ATCC 50983]/	conserved hypothetical protein [Perkinsus marinus ATCC 50983]						ddi:DDB_G0275503	137	1.89E-08								PF00631	GGL domain	GO:0007186	G-protein coupled receptor signaling pathway	GO:0004871	signal transducer activity	GO:0005834	heterotrimeric G-protein complex	KOG2827	Uncharacterized conserved protein
comp10393_c0	233	390343919	XP_003725994.1	184	7.52E-15	PREDICTED: uncharacterized protein LOC100891484 [Strongylocentrotus purpuratus]/	PREDICTED: uncharacterized protein LOC100891484 [Strongylocentrotus purpuratus]						nve:NEMVE_v1g219808	177	9.27E-14								PF02837	Glycosyl hydrolases family 2, sugar binding domain	GO:0005975	carbohydrate metabolic process	GO:0004553	hydrolase activity, hydrolyzing O-glycosyl compounds
comp10394_c0	247	345495977	XP_001604972.2	195	6.87E-16	PREDICTED: hypothetical protein LOC100121360 [Nasonia vitripennis]/	PREDICTED: hypothetical protein LOC100121360 [Nasonia vitripennis]						xtr:100490727	160	2.09E-11								PF05869	DNA N-6-adenine-methyltransferase (Dam)	GO:0032775	DNA methylation on adenine	GO:0003677//GO:0009007	DNA binding//site-specific DNA-methyltransferase (adenine-specific) activity
comp1040_c0	388																						PF05416//PF02724	Southampton virus-type processing peptidase//CDC45-like protein	GO:0006508//GO:0006270	proteolysis//DNA replication initiation	GO:0004197	cysteine-type endopeptidase activity
comp10402_c0	410	260800007	EEN50939.1	359	1.49E-38	hypothetical protein BRAFLDRAFT_208835 [Branchiostoma floridae]/Probable imidazolonepropionase	hypothetical protein BRAFLDRAFT_208835 [Branchiostoma floridae]						bfo:BRAFLDRAFT_208835	359	1.59E-38				A7RX26	348	4.95E-38	Probable imidazolonepropionase	PF01979	Amidohydrolase family			GO:0016787//GO:0016810	hydrolase activity//hydrolase activity, acting on carbon-nitrogen (but not peptide) bonds			KOG1999	RNA polymerase II transcription elongation factor DSIF/SUPT5H/SPT5
comp104048_c0	1457	350412050	XP_003489528.1	937	7.38E-117	PREDICTED: histone-lysine N-methyltransferase SUV39H2-like [Bombus impatiens]/Histone-lysine N-methyltransferase SUV39H2	PREDICTED: histone-lysine N-methyltransferase SUV39H2-like [Bombus impatiens]						nvi:100116736	935	5.75E-114				Q28CQ7	776	2.70E-96	Histone-lysine N-methyltransferase SUV39H2	PF05033//PF00856//PF04863	Pre-SET motif//SET domain//Alliinase EGF-like domain	GO:0034968	histone lysine methylation	GO:0005515//GO:0008270//GO:0016846//GO:0018024	protein binding//zinc ion binding//carbon-sulfur lyase activity//histone-lysine N-methyltransferase activity	GO:0005634	nucleus	KOG1082	Histone H3 (Lys9) methyltransferase SUV39H1/Clr4, required for transcriptional silencing
comp104079_c0	1364	72016481	XP_779912.1	1345	0	PREDICTED: replication factor C subunit 3 isoform 1 [Strongylocentrotus purpuratus]/Replication factor C subunit 3	PREDICTED: replication factor C subunit 3 isoform 1 [Strongylocentrotus purpuratus]						hmg:100206290	1345	0	K10756	replication factor C subunit 3/5	http://www.genome.jp/dbget-bin/www_bget?ko:K10756	Q2TBV1	1315	1.37E-178	Replication factor C subunit 3	PF00004//PF01719//PF07728//PF06144	ATPase family associated with various cellular activities (AAA)//Plasmid replication protein//AAA domain (dynein-related subfamily)//DNA polymerase III, delta subunit	GO:0006260	DNA replication	GO:0003887//GO:0003677//GO:0005524//GO:0003916//GO:0016887	DNA-directed DNA polymerase activity//DNA binding//ATP binding//DNA topoisomerase activity//ATPase activity	GO:0005727//GO:0009360	extrachromosomal circular DNA//DNA polymerase III complex	KOG2035	Replication factor C, subunit RFC3
comp104124_c0	3311	390350882	XP_782910.3	615	8.75E-63	PREDICTED: uncharacterized protein LOC577602 [Strongylocentrotus purpuratus]/Mitotic checkpoint serine/threonine-protein kinase BUB1 beta	PREDICTED: uncharacterized protein LOC577602 [Strongylocentrotus purpuratus]						mgp:100543305	575	3.34E-58				O60566	549	3.39E-56	Mitotic checkpoint serine/threonine-protein kinase BUB1 beta	PF02217	Origin of replication binding protein	GO:0006260	DNA replication	GO:0003688	DNA replication origin binding			KOG1166	Mitotic checkpoint serine/threonine protein kinase
comp1041849_c0	242																						PF00172	Fungal Zn(2)-Cys(6) binuclear cluster domain	GO:0006355	regulation of transcription, DNA-dependent	GO:0000981//GO:0008270	sequence-specific DNA binding RNA polymerase II transcription factor activity//zinc ion binding	GO:0005634	nucleus
comp10420_c0	340					/Golgi-specific brefeldin A-resistance guanine nucleotide exchange factor 1													Q9R1D7	114	3.61E-06	Golgi-specific brefeldin A-resistance guanine nucleotide exchange factor 1	PF01369	Sec7 domain	GO:0032012	regulation of ARF protein signal transduction	GO:0005086	ARF guanyl-nucleotide exchange factor activity	GO:0005622	intracellular	KOG0931	Predicted guanine nucleotide exchange factor, contains Sec7 domain
comp1042191_c0	217																						PF01424	R3H domain			GO:0003676	nucleic acid binding			KOG2953	mRNA-binding protein Encore
comp104223_c0	1607	380029329	XP_003698328.1	242	7.51E-19	PREDICTED: LOW QUALITY PROTEIN: epidermal growth factor receptor-like [Apis florea]/Epidermal growth factor receptor	PREDICTED: LOW QUALITY PROTEIN: epidermal growth factor receptor-like [Apis florea]						ame:100577393	239	1.97E-18				P0CY46	230	2.12E-18	Epidermal growth factor receptor	PF12601	Rubivirus non-structural protein			GO:0016817//GO:0004197//GO:0017111//GO:0003968	hydrolase activity, acting on acid anhydrides//cysteine-type endopeptidase activity//nucleoside-triphosphatase activity//RNA-directed RNA polymerase activity
comp1043_c1	451																						PF05837//PF01437	Centromere protein H (CENP-H)//Plexin repeat	GO:0007059//GO:0051301	chromosome segregation//cell division	GO:0043515	kinetochore binding	GO:0016020//GO:0005634//GO:0000777	membrane//nucleus//condensed chromosome kinetochore
comp104392_c0	255																						PF08686	PLAC (protease and lacunin) domain			GO:0008233	peptidase activity
comp104446_c0	355																						PF08096	Bombolitin family	GO:0043303//GO:0009405	mast cell degranulation//pathogenesis			GO:0005576	extracellular region
comp1047120_c0	223																						PF00539	Transactivating regulatory protein (Tat)	GO:0006355	regulation of transcription, DNA-dependent	GO:0003700	sequence-specific DNA binding transcription factor activity	GO:0042025	host cell nucleus
comp10473_c0	545																						PF07810	TMC domain					GO:0016021	integral to membrane
comp10476_c0	570																						PF02207	Putative zinc finger in N-recognin (UBR box)			GO:0008270//GO:0004842	zinc ion binding//ubiquitin-protein ligase activity
comp104783_c0	350																						PF02067	Metallothionein family 5			GO:0046872	metal ion binding
comp104787_c0	1097																						PF01721	Class II bacteriocin	GO:0042742	defense response to bacterium			GO:0005576	extracellular region
comp10482_c0	318																						PF03728	Viral DNA-binding protein, zinc binding domain	GO:0006260	DNA replication	GO:0003677//GO:0008270	DNA binding//zinc ion binding
comp10484_c0	293																						PF04805	E10-like protein conserved region	GO:0055114	oxidation-reduction process	GO:0016972	thiol oxidase activity
comp1048633_c0	202																						PF05298//PF08063	Bombinin//PADR1 (NUC008) domain	GO:0042742	defense response to bacterium	GO:0003950	NAD+ ADP-ribosyltransferase activity	GO:0005634//GO:0005576	nucleus//extracellular region
comp104894_c0	2190	383861839	XP_003706392.1	1685	0	PREDICTED: ankyrin repeat domain-containing protein 13C-like [Megachile rotundata]/Ankyrin repeat domain-containing protein 13C	PREDICTED: ankyrin repeat domain-containing protein 13C-like [Megachile rotundata]	301788603	XM_002929673.1	38	3.05E-08	PREDICTED: Ailuropoda melanoleuca ankyrin repeat domain 13C (ANKRD13C), mRNA	nvi:100120406	1669	0				Q8N6S4	1528	0	Ankyrin repeat domain-containing protein 13C	PF06467//PF00023	MYM-type Zinc finger with FCS sequence motif//Ankyrin repeat			GO:0005515//GO:0008270	protein binding//zinc ion binding			KOG0522	Ankyrin repeat protein
comp10492_c0	270																						PF12317	Intraflagellar transport complex B protein 46 C terminal	GO:0042073	intraflagellar transport
comp10495_c0	349																						PF08054	Leucine operon leader peptide	GO:0009098	leucine biosynthetic process
comp1049678_c0	217	115478034	EAZ43816.1	170	7.97E-13	hypothetical protein OsJ_28435 [Oryza sativa Japonica Group]/Coatomer subunit alpha-3	hypothetical protein OsJ_28435 [Oryza sativa Japonica Group]						osa:4346440	144	2.18E-09	K05236	coatomer protein complex, subunit alpha (xenin)	http://www.genome.jp/dbget-bin/www_bget?ko:K05236	Q0J3D9	144	1.74E-10	Coatomer subunit alpha-3	PF03498//PF00400	Cytolethal distending toxin A/C family//WD domain, G-beta repeat	GO:0009405	pathogenesis	GO:0005515	protein binding	GO:0005739	mitochondrion	KOG0292	Vesicle coat complex COPI, alpha subunit
comp10497_c0	312	270002310	EEZ98757.1	313	1.51E-31	hypothetical protein TcasGA2_TC001321 [Tribolium castaneum]/Unconventional myosin-Ib	hypothetical protein TcasGA2_TC001321 [Tribolium castaneum]						tca:659706	313	1.69E-31	K10356	myosin I	http://www.genome.jp/dbget-bin/www_bget?ko:K10356	O43795	255	1.13E-24	Unconventional myosin-Ib	PF00063//PF00612	Myosin head (motor domain)//IQ calmodulin-binding motif			GO:0005515//GO:0005524//GO:0003774	protein binding//ATP binding//motor activity	GO:0016459	myosin complex	KOG0164	Myosin class I heavy chain
comp105016_c0	348																						PF05366	Sarcolipin			GO:0030234	enzyme regulator activity	GO:0016020	membrane
comp10513_c0	553																						PF02888	Calmodulin binding domain	GO:0006813	potassium ion transport	GO:0015269//GO:0005516	calcium-activated potassium channel activity//calmodulin binding	GO:0016021	integral to membrane
comp1052_c0	223	302784550	EFJ25002.1	386	2.06E-44	hypothetical protein SELMODRAFT_100159 [Selaginella moellendorffii]/Serine/threonine-protein phosphatase 4 catalytic subunit	hypothetical protein SELMODRAFT_100159 [Selaginella moellendorffii]	157104221	XM_001648258.1	44	1.26E-12	Aedes aegypti protein phsophatase-2a partial mRNA	smo:SELMODRAFT_118556	386	2.20E-44				Q9Y0B7	374	1.15E-43	Serine/threonine-protein phosphatase 4 catalytic subunit	PF08476//PF00149	Viral D10 N-terminal//Calcineurin-like phosphoesterase			GO:0016787//GO:0004721//GO:0016791	hydrolase activity//phosphoprotein phosphatase activity//phosphatase activity	GO:0005634//GO:0005737	nucleus//cytoplasm	KOG0372	Serine/threonine specific protein phosphatase involved in glycogen accumulation, PP2A-related
comp1052_c1	241	356501580	XP_003519602.1	340	1.64E-37	PREDICTED: serine/threonine-protein phosphatase PP-X isozyme 2-like [Glycine max]/Serine/threonine-protein phosphatase PP-X homolog 3	PREDICTED: serine/threonine-protein phosphatase PP-X isozyme 2-like [Glycine max]						ptm:GSPATT00034087001	329	6.13E-36				A0C1E4	329	4.90E-37	Serine/threonine-protein phosphatase PP-X homolog 3	PF10409//PF00149	C2 domain of PTEN tumour-suppressor protein//Calcineurin-like phosphoesterase			GO:0016787//GO:0005515	hydrolase activity//protein binding			KOG0372	Serine/threonine specific protein phosphatase involved in glycogen accumulation, PP2A-related
comp105222_c0	305																						PF01552	Picornavirus 2B protein	GO:0018144	RNA-protein covalent cross-linking	GO:0008233//GO:0016779//GO:0003968//GO:0008234//GO:0016787//GO:0000166//GO:0005198//GO:0016740	peptidase activity//nucleotidyltransferase activity//RNA-directed RNA polymerase activity//cysteine-type peptidase activity//hydrolase activity//nucleotide binding//structural molecule activity//transferase activity	GO:0019012	virion
comp10544_c0	372	323452093	EGB07968.1	171	2.60E-13	hypothetical protein AURANDRAFT_5097 [Aureococcus anophagefferens]/Abhydrolase domain-containing protein FAM108A1	hypothetical protein AURANDRAFT_5097 [Aureococcus anophagefferens]						pon:100442863	163	1.34E-12				Q96GS6	163	5.40E-13	Abhydrolase domain-containing protein FAM108A1	PF08386//PF02230//PF03583//PF01738//PF00326	TAP-like protein//Phospholipase/Carboxylesterase//Secretory lipase//Dienelactone hydrolase family//Prolyl oligopeptidase family	GO:0016042//GO:0006508	lipid catabolic process//proteolysis	GO:0008233//GO:0016787//GO:0004806//GO:0008236	peptidase activity//hydrolase activity//triglyceride lipase activity//serine-type peptidase activity			KOG1552	Predicted alpha/beta hydrolase
comp1054409_c0	218												tan:TA07410	131	1.37E-07								PF02854	MIF4G domain			GO:0003723//GO:0003677//GO:0005515	RNA binding//DNA binding//protein binding
comp105487_c0	376																						PF04055//PF03020//PF02037	Radical SAM superfamily//LEM domain//SAP domain			GO:0003824//GO:0051536//GO:0003676	catalytic activity//iron-sulfur cluster binding//nucleic acid binding	GO:0005635	nuclear envelope
comp105492_c0	607																						PF08015//PF02159	Fungal mating-type pheromone//Oestrogen receptor	GO:0006355//GO:0043401	regulation of transcription, DNA-dependent//steroid hormone mediated signaling pathway	GO:0000772//GO:0003677//GO:0030284//GO:0005496	mating pheromone activity//DNA binding//estrogen receptor activity//steroid binding	GO:0016020//GO:0005634	membrane//nucleus	KOG3671	Actin regulatory protein (Wiskott-Aldrich syndrome protein)
comp105529_c0	1671	242014682	EEB15276.1	1069	2.16E-139	mitochondrial glutamate carrier, putative [Pediculus humanus corporis]/Solute carrier family 25 member 44	mitochondrial glutamate carrier, putative [Pediculus humanus corporis]						phu:Phum_PHUM359750	1069	2.31E-139	K15121	solute carrier family 25, member 44	http://www.genome.jp/dbget-bin/www_bget?ko:K15121	Q8BGF9	705	4.88E-86	Solute carrier family 25 member 44	PF08712	Scaffold protein Nfu/NifU N terminal	GO:0006810	transport	GO:0005506	iron ion binding	GO:0016020	membrane	KOG0768	Mitochondrial carrier protein PET8
comp105534_c0	216																						PF07810	TMC domain					GO:0016021	integral to membrane
comp10564_c0	396																						PF00170//PF00015//PF04977	bZIP transcription factor//Methyl-accepting chemotaxis protein (MCP) signaling domain//Septum formation initiator	GO:0007165//GO:0006355//GO:0007049	signal transduction//regulation of transcription, DNA-dependent//cell cycle	GO:0043565//GO:0004871//GO:0003700//GO:0046983	sequence-specific DNA binding//signal transducer activity//sequence-specific DNA binding transcription factor activity//protein dimerization activity	GO:0016020	membrane
comp10566_c0	307	270014040	EFA10488.1	170	2.79E-12	hypothetical protein TcasGA2_TC012734 [Tribolium castaneum]/Probable chitinase 3	hypothetical protein TcasGA2_TC012734 [Tribolium castaneum]						tca:652967	170	3.24E-12	K01183	chitinase [EC:3.2.1.14]	http://www.genome.jp/dbget-bin/www_bget?ko:K01183	Q9W5U2	250	5.67E-24	Probable chitinase 3	PF00704	Glycosyl hydrolases family 18	GO:0005975	carbohydrate metabolic process	GO:0004553	hydrolase activity, hydrolyzing O-glycosyl compounds			KOG2806	Chitinase
comp1057981_c0	258																						PF08168	NUC205 domain					GO:0005634	nucleus
comp105821_c0	1372																						PF06387	D1 dopamine receptor-interacting protein (calcyon)	GO:0007212	dopamine receptor signaling pathway	GO:0050780	dopamine receptor binding	GO:0016021	integral to membrane
comp105950_c0	1542																						PF00641//PF03121	Zn-finger in Ran binding protein and others//Herpesviridae UL52/UL70 DNA primase	GO:0006260	DNA replication	GO:0003896//GO:0008270	DNA primase activity//zinc ion binding	GO:0005622	intracellular
comp1060_c1	212																						PF05493	ATP synthase subunit H	GO:0015991	ATP hydrolysis coupled proton transport	GO:0015078	hydrogen ion transmembrane transporter activity	GO:0033179	proton-transporting V-type ATPase, V0 domain
comp106148_c0	1181	343183153	BAK61429.1	1037	1.48E-124	myosin heavy chain type a [Marsupenaeus japonicus]/Myosin heavy chain, muscle	myosin heavy chain type a [Marsupenaeus japonicus]						dmo:Dmoj_GI17055	997	1.60E-118	K10352	myosin heavy chain	http://www.genome.jp/dbget-bin/www_bget?ko:K10352	P05661	992	2.80E-119	Myosin heavy chain, muscle	PF08702//PF00769//PF00612//PF01576//PF02155	Fibrinogen alpha/beta chain family//Ezrin/radixin/moesin family//IQ calmodulin-binding motif//Myosin tail//Glucocorticoid receptor	GO:0043402//GO:0006355//GO:0030168//GO:0007165//GO:0042921//GO:0051258	glucocorticoid mediated signaling pathway//regulation of transcription, DNA-dependent//platelet activation//signal transduction//glucocorticoid receptor signaling pathway//protein polymerization	GO:0003677//GO:0003774//GO:0030674//GO:0005102//GO:0004883//GO:0005515//GO:0005496//GO:0008092	DNA binding//motor activity//protein binding, bridging//receptor binding//glucocorticoid receptor activity//protein binding//steroid binding//cytoskeletal protein binding	GO:0005577//GO:0019898//GO:0005737//GO:0005634//GO:0016459	fibrinogen complex//extrinsic to membrane//cytoplasm//nucleus//myosin complex	KOG0161	Myosin class II heavy chain
comp106263_c0	1669																						PF00111//PF09726	2Fe-2S iron-sulfur cluster binding domain//Transmembrane protein			GO:0009055//GO:0051536	electron carrier activity//iron-sulfur cluster binding	GO:0016021	integral to membrane	KOG1216	von Willebrand factor and related coagulation proteins
comp10658_c0	426																						PF00560	Leucine Rich Repeat			GO:0005515	protein binding
comp1066_c1	411	82539858	EAA15852.1	174	1.81E-12	phosphatidylinositol 4-kinase-related [Plasmodium yoelii yoelii]/	phosphatidylinositol 4-kinase-related [Plasmodium yoelii yoelii]						pyo:PY04039	174	1.93E-12	K00888	phosphatidylinositol 4-kinase [EC:2.7.1.67]	http://www.genome.jp/dbget-bin/www_bget?ko:K00888							GO:0048015//GO:0046854	phosphatidylinositol-mediated signaling//phosphatidylinositol phosphorylation	GO:0016301//GO:0016773	kinase activity//phosphotransferase activity, alcohol group as acceptor
comp106622_c0	389																						PF00015//PF06160//PF04523//PF07926//PF01923//PF02403//PF04048//PF02996//PF03367//PF01486//PF01441//PF00669//PF06009//PF04108//PF04344//PF00957//PF04513//PF08702//PF05478//PF10018//PF01576//PF07851//PF05531//PF01105//PF07730//PF06008	Methyl-accepting chemotaxis protein (MCP) signaling domain//Septation ring formation regulator, EzrA//Herpes virus tegument protein U30//TPR/MLP1/MLP2-like protein//Cobalamin adenosyltransferase//Seryl-tRNA synthetase N-terminal domain//Sec8 exocyst complex component specific domain//Prefoldin subunit//ZPR1 zinc-finger domain//K-box region//Lipoprotein//Bacterial flagellin N-terminal helical regi…	GO:0019068//GO:0006914//GO:0015031//GO:0000921//GO:0006457//GO:0007165//GO:0007155//GO:0006606//GO:0006355//GO:0006904//GO:0030168//GO:0006434//GO:0016192//GO:0001539//GO:0006357//GO:0000160//GO:0030334//GO:0050920//GO:0030155//GO:0006810//GO:0045995//GO:0009236//GO:0051258//GO:0006952	virion assembly//autophagy//protein transport//septin ring assembly//protein folding//signal transduction//cell adhesion//protein import into nucleus//regulation of transcription, DNA-dependent//vesicle docking involved in exocytosis//platelet activation//seryl-tRNA aminoacylation//vesicle-mediated transport//ciliary or flagellar motility//regulation of transcription from RNA polymerase II promot…	GO:0004828//GO:0003774//GO:0005102//GO:0008817//GO:0046983//GO:0004871//GO:0003700//GO:0003824//GO:0000155//GO:0005524//GO:0030674//GO:0000166//GO:0008270//GO:0001104//GO:0051082//GO:0005198	serine-tRNA ligase activity//motor activity//receptor binding//cob(I)yrinic acid a,c-diamide adenosyltransferase activity//protein dimerization activity//signal transducer activity//sequence-specific DNA binding transcription factor activity//catalytic activity//two-component sensor activity//ATP binding//protein binding, bridging//nucleotide binding//zinc ion binding//RNA polymerase II transcrip…	GO:0016020//GO:0019028//GO:0005737//GO:0016272//GO:0000145//GO:0005604//GO:0009279//GO:0016459//GO:0005577//GO:0005643//GO:0005606//GO:0016021//GO:0005634//GO:0016592//GO:0009288//GO:0019031//GO:0005940	membrane//viral capsid//cytoplasm//prefoldin complex//exocyst//basement membrane//cell outer membrane//myosin complex//fibrinogen complex//nuclear pore//laminin-1 complex//integral to membrane//nucleus//mediator complex//bacterial-type flagellum//viral envelope//septin ring	KOG0161	Myosin class II heavy chain
comp106668_c0	708	317134905	ADV03015.1	521	2.45E-63	ribosomal protein S7 [Karlodinium veneficum]/40S ribosomal protein S7	ribosomal protein S7 [Karlodinium veneficum]						bbo:BBOV_III009350	407	3.10E-46				Q10101	359	3.69E-40	40S ribosomal protein S7	PF01251//PF00625	Ribosomal protein S7e//Guanylate kinase	GO:0006412	translation	GO:0005515//GO:0003735	protein binding//structural constituent of ribosome	GO:0005840//GO:0005622	ribosome//intracellular	KOG3320	40S ribosomal protein S7
comp106697_c0	279	395841746	XP_003793694.1	471	9.22E-59	PREDICTED: tubulin alpha chain-like [Otolemur garnettii]/Tubulin alpha-1B chain	PREDICTED: tubulin alpha chain-like [Otolemur garnettii]	270313647	GU263795.1	135	4.19E-63	Haliotis midae clone Hdd.c106 microsatellite sequence	oaa:100092229	469	1.12E-58				Q5R1W4	474	7.85E-57	Tubulin alpha-1B chain	PF00091	Tubulin/FtsZ family, GTPase domain	GO:0051258	protein polymerization			GO:0043234	protein complex	KOG1376	Alpha tubulin
comp10672_c0	376																						PF08024	Ant antimicrobial peptide	GO:0019836	hemolysis by symbiont of host erythrocytes			GO:0005576	extracellular region
comp1067409_c0	207																						PF02070	Neuromedin U	GO:0006940	regulation of smooth muscle contraction
comp106763_c0	1470																						PF04099	Sybindin-like family	GO:0006888	ER to Golgi vesicle-mediated transport			GO:0005801	cis-Golgi network
comp10677_c0	427																						PF00692	dUTPase	GO:0046080	dUTP metabolic process	GO:0016787	hydrolase activity			KOG1874	KEKE-like motif-containing transcription regulator (Rlr1)/suppressor of sin4
comp10683_c0	249																						PF07834	RanGAP1 C-terminal domain	GO:0007165	signal transduction	GO:0005098	Ran GTPase activator activity
comp10701_c0	254					/Heterogeneous nuclear ribonucleoprotein K							bmy:Bm1_33080	127	4.28E-07	K12886	heterogeneous nuclear ribonucleoprotein K	http://www.genome.jp/dbget-bin/www_bget?ko:K12886	Q5ZIQ3	114	1.75E-06	Heterogeneous nuclear ribonucleoprotein K	PF07650//PF00013	KH domain//KH domain			GO:0003723	RNA binding			KOG2190	PolyC-binding proteins alphaCP-1 and related KH domain proteins
comp10703_c0	201																						PF12387	Pestivirus NS2 peptidase			GO:0004252//GO:0016817//GO:0004197//GO:0070008//GO:0017111//GO:0003968	serine-type endopeptidase activity//hydrolase activity, acting on acid anhydrides//cysteine-type endopeptidase activity//serine-type exopeptidase activity//nucleoside-triphosphatase activity//RNA-directed RNA polymerase activity
comp107170_c0	879																						PF05296	Mammalian taste receptor protein (TAS2R)	GO:0050909//GO:0007186	sensory perception of taste//G-protein coupled receptor signaling pathway	GO:0004930	G-protein coupled receptor activity	GO:0016021	integral to membrane
comp10718_c0	361																						PF07967//PF01399	C3HC zinc finger-like//PCI domain			GO:0005515//GO:0008270	protein binding//zinc ion binding	GO:0005634	nucleus	KOG1463	26S proteasome regulatory complex, subunit RPN6/PSMD11
comp10720_c0	321																						PF00075	RNase H			GO:0004523//GO:0003676	ribonuclease H activity//nucleic acid binding
comp1073_c0	480																						PF00693	Thymidine kinase from herpesvirus	GO:0006230	TMP biosynthetic process	GO:0005524//GO:0004797	ATP binding//thymidine kinase activity
comp107335_c0	408	66828689	EAL73775.1	158	1.34E-11	hypothetical protein DDB_G0267338 [Dictyostelium discoideum AX4]/	hypothetical protein DDB_G0267338 [Dictyostelium discoideum AX4]						ddi:DDB_G0267338	158	1.43E-11								PF03484//PF00078	tRNA synthetase B5 domain//Reverse transcriptase (RNA-dependent DNA polymerase)	GO:0006432//GO:0006278	phenylalanyl-tRNA aminoacylation//RNA-dependent DNA replication	GO:0003964//GO:0000287//GO:0003723//GO:0005524	RNA-directed DNA polymerase activity//magnesium ion binding//RNA binding//ATP binding
comp107392_c0	223																						PF04272	Phospholamban	GO:0006816	calcium ion transport	GO:0042030//GO:0005246	ATPase inhibitor activity//calcium channel regulator activity	GO:0016020	membrane
comp10740_c0	303																						PF01110	Ciliary neurotrophic factor	GO:0040007	growth			GO:0005737	cytoplasm
comp1074088_c0	205																						PF09229	Activator of Hsp90 ATPase, N-terminal			GO:0001671//GO:0051087	ATPase activator activity//chaperone binding
comp10748_c0	514	156400138	EDO46794.1	265	1.46E-24	predicted protein [Nematostella vectensis]/4-coumarateCoA ligase-like 1	predicted protein [Nematostella vectensis]						nve:NEMVE_v1g234286	265	1.56E-24				Q9LQ12	216	5.74E-19	4-coumarateCoA ligase-like 1	PF00501	AMP-binding enzyme	GO:0008152	metabolic process	GO:0003824	catalytic activity			KOG1176	Acyl-CoA synthetase
comp107529_c0	350																						PF00641//PF00628	Zn-finger in Ran binding protein and others//PHD-finger			GO:0005515//GO:0008270	protein binding//zinc ion binding	GO:0005622	intracellular
comp107639_c0	910																						PF06480//PF09339	FtsH Extracellular//IclR helix-turn-helix domain	GO:0006355	regulation of transcription, DNA-dependent	GO:0003677//GO:0005524//GO:0004222//GO:0008270	DNA binding//ATP binding//metalloendopeptidase activity//zinc ion binding	GO:0016021	integral to membrane
comp10765_c0	277	357457981	AES69522.1	330	7.52E-34	DNA topoisomerase [Medicago truncatula]/DNA topoisomerase 2	DNA topoisomerase [Medicago truncatula]						ngr:NAEGRDRAFT_31388	326	1.99E-33				O24308	305	1.61E-31	DNA topoisomerase 2	PF00521	DNA gyrase/topoisomerase IV, subunit A	GO:0006265	DNA topological change	GO:0003677//GO:0005524//GO:0003918	DNA binding//ATP binding//DNA topoisomerase (ATP-hydrolyzing) activity	GO:0005694	chromosome	KOG0355	DNA topoisomerase type II
comp1076982_c0	217																						PF00335	Tetraspanin family					GO:0016021	integral to membrane
comp1077_c0	350																						PF05297//PF02159//PF05920	Herpesvirus latent membrane protein 1 (LMP1)//Oestrogen receptor//Homeobox KN domain	GO:0019087//GO:0006355//GO:0043401	transformation of host cell by virus//regulation of transcription, DNA-dependent//steroid hormone mediated signaling pathway	GO:0003677//GO:0030284//GO:0005496	DNA binding//estrogen receptor activity//steroid binding	GO:0005634//GO:0016021	nucleus//integral to membrane
comp1077200_c0	226																						PF00688	TGF-beta propeptide	GO:0040007	growth	GO:0008083	growth factor activity
comp10775_c0	547	393215702	EJD01193.1	229	5.37E-21	supernatant protein factor C-terminal domain-containing protein [Fomitiporia mediterranea MF3/22]/Transmembrane emp24 domain-containing protein A	supernatant protein factor C-terminal domain-containing protein [Fomitiporia mediterranea MF3/22]						cci:CC1G_00034	223	7.25E-20				Q769F9	190	2.03E-16	Transmembrane emp24 domain-containing protein A	PF01105//PF03607	emp24/gp25L/p24 family/GOLD//Doublecortin	GO:0006810//GO:0035556	transport//intracellular signal transduction			GO:0016021	integral to membrane	KOG1692	Putative cargo transport protein EMP24 (p24 protein family)
comp10786_c0	329																						PF03834	Binding domain of DNA repair protein Ercc1 (rad10/Swi10)	GO:0006281	DNA repair	GO:0003684//GO:0004519	damaged DNA binding//endonuclease activity	GO:0005634	nucleus
comp10788_c0	441	241755343	EEC17856.1	213	1.17E-17	conserved hypothetical protein [Ixodes scapularis]/Neogenin	conserved hypothetical protein [Ixodes scapularis]						isc:IscW_ISCW013483	213	1.25E-17				P97798	139	5.88E-09	Neogenin	PF00041	Fibronectin type III domain			GO:0005515	protein binding			KOG4221	Receptor mediating netrin-dependent axon guidance
comp1079_c0	261	145496422	CAK66805.1	291	5.25E-29	unnamed protein product [Paramecium tetraurelia]/Protein kinase 2	unnamed protein product [Paramecium tetraurelia]						ptm:GSPATT00035935001	291	5.62E-29				P28178	235	6.64E-23	Protein kinase 2	PF07714//PF00069	Protein tyrosine kinase//Protein kinase domain	GO:0006468	protein phosphorylation	GO:0005524//GO:0000166//GO:0004672	ATP binding//nucleotide binding//protein kinase activity			KOG0598	Ribosomal protein S6 kinase and related proteins
comp10795_c0	346	196000054	EDV28061.1	173	2.41E-13	hypothetical protein TRIADDRAFT_20668 [Trichoplax adhaerens]/Probable cytosolic iron-sulfur protein assembly protein	hypothetical protein TRIADDRAFT_20668 [Trichoplax adhaerens]						tad:TRIADDRAFT_20668	173	2.58E-13				B3RNR8	173	2.06E-14	Probable cytosolic iron-sulfur protein assembly protein	PF00400	WD domain, G-beta repeat			GO:0005515	protein binding			KOG0645	WD40 repeat protein
comp107968_c0	210	340381428	XP_003389223.1	213	8.64E-20	PREDICTED: dehydrogenase/reductase SDR family member 11-like [Amphimedon queenslandica]/Dehydrogenase/reductase SDR family member 11	PREDICTED: dehydrogenase/reductase SDR family member 11-like [Amphimedon queenslandica]						gga:395172	208	4.39E-19				Q71R50	208	3.51E-20	Dehydrogenase/reductase SDR family member 11	PF03807//PF02826//PF01370//PF00106//PF03446	NADP oxidoreductase coenzyme F420-dependent//D-isomer specific 2-hydroxyacid dehydrogenase, NAD binding domain//NAD dependent epimerase/dehydratase family//short chain dehydrogenase//NAD binding domain of 6-phosphogluconate dehydrogenase	GO:0008152//GO:0055114//GO:0006098//GO:0044237	metabolic process//oxidation-reduction process//pentose-phosphate shunt//cellular metabolic process	GO:0016616//GO:0004616//GO:0003824//GO:0048037//GO:0050662//GO:0016491	oxidoreductase activity, acting on the CH-OH group of donors, NAD or NADP as acceptor//phosphogluconate dehydrogenase (decarboxylating) activity//catalytic activity//cofactor binding//coenzyme binding//oxidoreductase activity			KOG0725	Reductases with broad range of substrate specificities
comp10797_c0	497																						PF04277//PF00895	Oxaloacetate decarboxylase, gamma chain//ATP synthase protein 8	GO:0071436//GO:0015986	sodium ion export//ATP synthesis coupled proton transport	GO:0008948//GO:0015081//GO:0015078	oxaloacetate decarboxylase activity//sodium ion transmembrane transporter activity//hydrogen ion transmembrane transporter activity	GO:0016020//GO:0000276	membrane//mitochondrial proton-transporting ATP synthase complex, coupling factor F(o)
comp108007_c0	432																						PF00830	Ribosomal L28 family	GO:0006412	translation	GO:0003735	structural constituent of ribosome	GO:0005840//GO:0005622	ribosome//intracellular
comp1080118_c0	247																						PF00187	Chitin recognition protein			GO:0008061	chitin binding
comp108023_c0	1126	157123092	EAT38721.1	1151	9.80E-154	ccr4-associated factor [Aedes aegypti]/CCR4-NOT transcription complex subunit 7	ccr4-associated factor [Aedes aegypti]	149638463	XM_001508851.1	173	1.39E-83	PREDICTED: Ornithorhynchus anatinus CCR4-NOT transcription complex subunit 7-like (LOC100077639), mRNA	aag:AaeL_AAEL009400	1152	3.87E-153				Q9UIV1	1024	8.81E-137	CCR4-NOT transcription complex subunit 7	PF00641//PF04857	Zn-finger in Ran binding protein and others//CAF1 family ribonuclease			GO:0008270//GO:0003676	zinc ion binding//nucleic acid binding	GO:0005634//GO:0005622	nucleus//intracellular	KOG0304	mRNA deadenylase subunit
comp108067_c0	852	270002843	EEZ99290.1	800	1.03E-101	hypothetical protein TcasGA2_TC001207 [Tribolium castaneum]/RNA-binding protein MEX3B	hypothetical protein TcasGA2_TC001207 [Tribolium castaneum]	224087299	XM_002192861.1	186	6.19E-91	PREDICTED: Taeniopygia guttata similar to mex-3 homolog D (LOC100227119), mRNA	tca:655833	800	2.22E-101				A1L3F4	769	7.62E-97	RNA-binding protein MEX3B	PF07650//PF00013	KH domain//KH domain			GO:0003723	RNA binding			KOG2113	Predicted RNA binding protein, contains KH domain
comp108133_c0	1152																						PF06662//PF00321	D-glucuronyl C5-epimerase C-terminus//Plant thionin	GO:0006952//GO:0006024	defense response//glycosaminoglycan biosynthetic process	GO:0016857	racemase and epimerase activity, acting on carbohydrates and derivatives	GO:0016021	integral to membrane
comp10814_c0	221	294877778	EER00840.1	271	1.80E-26	Carbon catabolite derepressing protein kinase, putative [Perkinsus marinus ATCC 50983]/SNF1-related protein kinase catalytic subunit alpha KIN11	Carbon catabolite derepressing protein kinase, putative [Perkinsus marinus ATCC 50983]						tet:TTHERM_00310320	259	1.14E-24				P92958	214	4.26E-20	SNF1-related protein kinase catalytic subunit alpha KIN11	PF07714//PF00069	Protein tyrosine kinase//Protein kinase domain	GO:0016310//GO:0006468	phosphorylation//protein phosphorylation	GO:0005524//GO:0000166//GO:0004672	ATP binding//nucleotide binding//protein kinase activity			KOG0583	Serine/threonine protein kinase
comp108141_c0	521																						PF04615//PF05793	Utp14 protein//Transcription initiation factor IIF, alpha subunit (TFIIF-alpha)	GO:0006364//GO:0045893	rRNA processing//positive regulation of transcription, DNA-dependent	GO:0003677	DNA binding	GO:0005634//GO:0032040	nucleus//small-subunit processome	KOG1808	AAA ATPase containing von Willebrand factor type A (vWA) domain
comp108158_c0	2875	321455763	EFX66887.1	2166	0	hypothetical protein DAPPUDRAFT_302263 [Daphnia pulex]/F-box/WD repeat-containing protein 1A	hypothetical protein DAPPUDRAFT_302263 [Daphnia pulex]	260828124	XM_002608968.1	158	7.88E-75	Branchiostoma floridae beta-transducin repeat containing protein, isoform a (BTRCa), mRNA	tca:664308	2131	0				Q3ULA2	2126	0	F-box/WD repeat-containing protein 1A	PF00646//PF12125//PF00400	F-box domain//D domain of beta-TrCP//WD domain, G-beta repeat			GO:0005515//GO:0046983	protein binding//protein dimerization activity			KOG0281	Beta-TrCP (transducin repeats containing)/Slimb proteins
comp10822_c0	377																						PF00632	HECT-domain (ubiquitin-transferase)	GO:0006464	cellular protein modification process	GO:0016881	acid-amino acid ligase activity	GO:0005622	intracellular
comp10828_c0	460												hmg:100207365	124	1.23E-06								PF00023	Ankyrin repeat			GO:0005515	protein binding
comp108355_c0	805																						PF09297	NADH pyrophosphatase zinc ribbon domain			GO:0046872//GO:0016787	metal ion binding//hydrolase activity
comp10840_c0	241	347827327	CCD43024.1	412	2.90E-45	similar to pyruvate carboxylase [Botryotinia fuckeliana]/Pyruvate carboxylase	similar to pyruvate carboxylase [Botryotinia fuckeliana]	325974160	FQ790252.1	241	4.23E-122	Botryotinia fuckeliana isolate T4 SuperContig_86_1 genomic supercontig, whole genome	bfu:BC1G_05327	412	4.23E-45				O93918	361	2.27E-39	Pyruvate carboxylase	PF00822	PMP-22/EMP/MP20/Claudin family					GO:0016020	membrane	KOG0369	Pyruvate carboxylase
comp108420_c0	734	340727383	XP_003486604.1	471	7.14E-53	PREDICTED: hypothetical protein LOC100744799 isoform 2 [Bombus impatiens]/Longitudinals lacking protein-like	PREDICTED: hypothetical protein LOC100744799 isoform 2 [Bombus impatiens]						nvi:100118380	470	2.15E-54				Q7KRI2	412	7.36E-49	Longitudinals lacking protein-like	PF00651	BTB/POZ domain			GO:0005515	protein binding			KOG4441	Proteins containing BTB/POZ and Kelch domains, involved in regulatory/signal transduction processes
comp10844_c0	260	224071836	XP_002198720.1	204	1.31E-18	PREDICTED: guanine nucleotide binding protein (G protein), beta polypeptide 1-like [Taeniopygia guttata]/Guanine nucleotide-binding protein subunit beta-like protein 1	PREDICTED: guanine nucleotide binding protein (G protein), beta polypeptide 1-like [Taeniopygia guttata]						tgu:100230465	204	1.40E-18				Q9EQ15	181	5.98E-16	Guanine nucleotide-binding protein subunit beta-like protein 1	PF01344//PF07646//PF00400	Kelch motif//Kelch motif//WD domain, G-beta repeat			GO:0005515	protein binding			KOG0322	G-protein beta subunit-like protein GNB1L, contains WD repeats
comp1085_c0	242																						PF07525	SOCS box	GO:0035556	intracellular signal transduction
comp10866_c0	322																						PF05824	Pro-melanin-concentrating hormone (Pro-MCH)	GO:0007268	synaptic transmission	GO:0030354	melanin-concentrating hormone activity
comp108674_c0	619																						PF00643	B-box zinc finger			GO:0008270	zinc ion binding	GO:0005622	intracellular
comp108721_c0	246																						PF05641	Agenet domain			GO:0003723	RNA binding
comp108731_c0	1670	307192900	EFN75928.1	2091	0	Tubulin gamma-1 chain [Harpegnathos saltator]/Tubulin gamma-1 chain	Tubulin gamma-1 chain [Harpegnathos saltator]	338711866	XM_001493699.2	426	0	PREDICTED: Equus caballus tubulin gamma-2 chain-like (LOC100052528), mRNA	ame:411508	2088	0	K10389	tubulin gamma	http://www.genome.jp/dbget-bin/www_bget?ko:K10389	P23258	2067	0	Tubulin gamma-1 chain	PF00091//PF03953	Tubulin/FtsZ family, GTPase domain//Tubulin C-terminal domain	GO:0051258//GO:0006184	protein polymerization//GTP catabolic process	GO:0005525//GO:0003924	GTP binding//GTPase activity	GO:0043234	protein complex	KOG1374	Gamma tubulin
comp1088_c0	277																						PF02562	PhoH-like protein			GO:0005524	ATP binding
comp108865_c0	1043																						PF01984//PF05296	Double-stranded DNA-binding domain//Mammalian taste receptor protein (TAS2R)	GO:0050909//GO:0007186	sensory perception of taste//G-protein coupled receptor signaling pathway	GO:0003677//GO:0004930	DNA binding//G-protein coupled receptor activity	GO:0016021	integral to membrane
comp108875_c0	307	307197194	EFN78516.1	193	2.48E-17	Endocuticle structural glycoprotein SgAbd-1 [Harpegnathos saltator]/Cuticle protein AMP1A	Endocuticle structural glycoprotein SgAbd-1 [Harpegnathos saltator]	298162777	HM134089.1	226	1.21E-113	Callinectes sapidus early cuticle protein 5 mRNA, complete cds	nvi:100122143	192	4.91E-17				P81384	190	4.77E-18	Cuticle protein AMP1A	PF00379//PF08140	Insect cuticle protein//Crustacean cuticle protein repeat			GO:0042302	structural constituent of cuticle
comp10888_c0	354																						PF03742	PetN	GO:0017004	cytochrome complex assembly	GO:0045158	electron transporter, transferring electrons within cytochrome b6/f complex of photosystem II activity	GO:0009512	cytochrome b6f complex
comp10897_c0	348																						PF05464	Phi-29-like late genes activator (early protein GP4)	GO:0006355	regulation of transcription, DNA-dependent	GO:0003899//GO:0016987	DNA-directed RNA polymerase activity//sigma factor activity
comp1090_c0	407																						PF00313	'Cold-shock' DNA-binding domain	GO:0006355	regulation of transcription, DNA-dependent	GO:0003677	DNA binding
comp109167_c0	303																						PF01059//PF07945	NADH-ubiquinone oxidoreductase chain 4, amino terminus//Janus-atracotoxin	GO:0006120//GO:0055114//GO:0009405	mitochondrial electron transport, NADH to ubiquinone//oxidation-reduction process//pathogenesis	GO:0008137	NADH dehydrogenase (ubiquinone) activity	GO:0005576	extracellular region
comp10918_c0	213	154320536	EDN28621.1	374	4.23E-44	peptidyl-prolyl cis-trans isomerase [Botryotinia fuckeliana B05.10]/Peptidyl-prolyl cis-trans isomerase, mitochondrial	peptidyl-prolyl cis-trans isomerase [Botryotinia fuckeliana B05.10]	154320535	XM_001559534.1	213	1.35E-106	Botryotinia fuckeliana B05.10 peptidyl-prolyl cis-trans isomerase (BC1G_01740) partial mRNA	bfu:BC1G_01740	374	4.52E-44	K01802	peptidylprolyl isomerase [EC:5.2.1.8]	http://www.genome.jp/dbget-bin/www_bget?ko:K01802	P10255	293	1.35E-32	Peptidyl-prolyl cis-trans isomerase, mitochondrial	PF00160	Cyclophilin type peptidyl-prolyl cis-trans isomerase/CLD	GO:0006457//GO:0000413	protein folding//protein peptidyl-prolyl isomerization	GO:0003755	peptidyl-prolyl cis-trans isomerase activity			KOG0865	Cyclophilin type peptidyl-prolyl cis-trans isomerase
comp109289_c0	931																						PF06955	Xyloglucan endo-transglycosylase (XET) C-terminus	GO:0006073	cellular glucan metabolic process	GO:0016762	xyloglucan:xyloglucosyl transferase activity	GO:0048046//GO:0005618	apoplast//cell wall
comp109299_c0	1078																						PF00446//PF00096	Gonadotropin-releasing hormone//Zinc finger, C2H2 type	GO:0007275	multicellular organismal development	GO:0008270//GO:0005179	zinc ion binding//hormone activity	GO:0005622//GO:0005576	intracellular//extracellular region	KOG1721	FOG: Zn-finger
comp109393_c0	325																						PF00187	Chitin recognition protein			GO:0008061	chitin binding			KOG3544	Collagens (type IV and type XIII), and related proteins
comp109417_c0	1615																						PF03125	C. elegans Sre G protein-coupled chemoreceptor	GO:0007606	sensory perception of chemical stimulus	GO:0004888	transmembrane signaling receptor activity	GO:0016021	integral to membrane
comp109464_c0	221																						PF05649	Peptidase family M13	GO:0006508	proteolysis	GO:0008237	metallopeptidase activity
comp10947_c0	201	386769088	AFH03552.1	165	4.78E-12	dumpy, isoform J [Drosophila melanogaster]/	dumpy, isoform J [Drosophila melanogaster]						dgr:Dgri_GH13743	128	2.83E-07								PF00008//PF05292//PF04733//PF05971	EGF-like domain//Malonyl-CoA decarboxylase (MCD)//Coatomer epsilon subunit//Protein of unknown function (DUF890)	GO:0042023//GO:0040005//GO:0007113//GO:0007475//GO:0008362//GO:0045850//GO:0046331//GO:0008069//GO:0045944//GO:0007307//GO:0051726//GO:0060537//GO:0019730//GO:0000122//GO:0000083//GO:0006633//GO:0008630//GO:0035206//GO:0006890//GO:0048813//GO:0007424//GO:0040007//GO:0008284	DNA endoreduplication//chitin-based cuticle attachment to epithelium//endomitotic cell cycle//apposition of dorsal and ventral imaginal disc-derived wing surfaces//chitin-based embryonic cuticle biosynthetic process//positive regulation of nurse cell apoptotic process//lateral inhibition//dorsal/ventral axis specification, ovarian follicular epithelium//positive regulation of transcription from R…	GO:0008168//GO:0001077//GO:0050080//GO:0005515//GO:0051539//GO:0004519//GO:0043565//GO:0005201//GO:0004867//GO:0005509//GO:0005198//GO:0008134	methyltransferase activity//RNA polymerase II core promoter proximal region sequence-specific DNA binding transcription factor activity involved in positive regulation of transcription//malonyl-CoA decarboxylase activity//protein binding//4 iron, 4 sulfur cluster binding//endonuclease activity//sequence-specific DNA binding//extracellular matrix structural constituent//serine-type endopeptidase i…	GO:0031523//GO:0030126//GO:0035189//GO:0005578	Myb complex//COPI vesicle coat//Rb-E2F complex//proteinaceous extracellular matrix
comp109492_c0	289																						PF04893	Yip1 domain					GO:0016020	membrane
comp109553_c0	492																						PF03938	Outer membrane protein (OmpH-like)			GO:0051082	unfolded protein binding
comp109742_c0	804																						PF08092	Magi peptide toxin family			GO:0019871	sodium channel inhibitor activity	GO:0005576	extracellular region
comp10978_c0	338																						PF01437	Plexin repeat					GO:0016020	membrane
comp109806_c0	501																						PF05478//PF05297	Prominin//Herpesvirus latent membrane protein 1 (LMP1)	GO:0019087	transformation of host cell by virus			GO:0016021	integral to membrane
comp109808_c0	974	332018515	EGI59105.1	879	1.16E-110	Uncharacterized protein C19orf29 [Acromyrmex echinatior]/Cactin	Uncharacterized protein C19orf29 [Acromyrmex echinatior]	295117437	GQ309382.1	184	9.20E-90	Drosophila melanogaster strain ZW141 CG1676 (CG1676) gene, partial cds	tca:664553	860	7.39E-107				F1Q8W0	746	9.32E-90	Cactin	PF07941//PF02724//PF09732	Potassium channel Kv1.4 tandem inactivation domain//CDC45-like protein//Cactus-binding C-terminus of cactin protein	GO:0006813//GO:0006270	potassium ion transport//DNA replication initiation	GO:0030955//GO:0005249//GO:0005515	potassium ion binding//voltage-gated potassium channel activity//protein binding	GO:0016021	integral to membrane	KOG2370	Cactin
comp109928_c0	243																						PF01097	Arthropod defensin	GO:0006952	defense response
comp11008_c0	255	384500562	EIE91053.1	288	2.67E-29	hypothetical protein RO3G_15764 [Rhizopus oryzae RA 99-880]/	hypothetical protein RO3G_15764 [Rhizopus oryzae RA 99-880]						bfu:BC1G_09012	269	1.63E-26								PF00441//PF08028	Acyl-CoA dehydrogenase, C-terminal domain//Acyl-CoA dehydrogenase, C-terminal domain	GO:0055114	oxidation-reduction process	GO:0016627//GO:0016491	oxidoreductase activity, acting on the CH-CH group of donors//oxidoreductase activity
comp11010_c0	242																						PF08496//PF02862	Peptidase family S49 N-terminal//DDHD domain			GO:0004252//GO:0046872	serine-type endopeptidase activity//metal ion binding	GO:0005886	plasma membrane
comp110179_c0	264																						PF09064//PF08395	Thrombomodulin like fifth domain, EGF-like//7tm Chemosensory receptor	GO:0050909	sensory perception of taste	GO:0004888	transmembrane signaling receptor activity	GO:0016021	integral to membrane
comp11020_c0	420																						PF02944	BESS motif			GO:0003677	DNA binding
comp110231_c0	415																						PF03155//PF00662	ALG6, ALG8 glycosyltransferase family//NADH-Ubiquinone oxidoreductase (complex I), chain 5 N-terminus	GO:0042773//GO:0055114	ATP synthesis coupled electron transport//oxidation-reduction process	GO:0016758//GO:0008137	transferase activity, transferring hexosyl groups//NADH dehydrogenase (ubiquinone) activity	GO:0005789	endoplasmic reticulum membrane
comp11048_c0	469			264	1.85E-26	/Crustacyanin-A2 subunit							mmu:11815	213	7.23E-19				P80007	264	1.58E-27	Crustacyanin-A2 subunit	PF03973	Triabin	GO:0030682	evasion or tolerance of host defense response					KOG4824	Apolipoprotein D/Lipocalin
comp110484_c0	778																						PF08437//PF01484	Glycosyl transferase family 8 C-terminal//Nematode cuticle collagen N-terminal domain	GO:0009103	lipopolysaccharide biosynthetic process	GO:0042302//GO:0008918	structural constituent of cuticle//lipopolysaccharide 3-alpha-galactosyltransferase activity
comp110558_c0	235																						PF08036	Diapausin family of antimicrobial peptide	GO:0050832	defense response to fungus			GO:0005576	extracellular region
comp11065_c1	324	328873962	EGG22328.1	182	2.65E-14	actin binding protein [Dictyostelium fasciculatum]/Coronin-A	actin binding protein [Dictyostelium fasciculatum]						ddi:DDB_G0267382	161	2.49E-11				P27133	161	1.99E-12	Coronin-A	PF07558//PF00170	Shugoshin N-terminal coiled-coil region//bZIP transcription factor	GO:0006355//GO:0045132	regulation of transcription, DNA-dependent//meiotic chromosome segregation	GO:0043565//GO:0003700//GO:0046983	sequence-specific DNA binding//sequence-specific DNA binding transcription factor activity//protein dimerization activity	GO:0005634//GO:0000775	nucleus//chromosome, centromeric region	KOG0303	Actin-binding protein Coronin, contains WD40 repeats
comp110751_c0	953																						PF00191	Annexin			GO:0005544//GO:0005509	calcium-dependent phospholipid binding//calcium ion binding
comp110752_c0	267					/Genome polyprotein													P27909	128	4.19E-08	Genome polyprotein	PF00869	Flavivirus glycoprotein, central and dimerisation domains			GO:0046983	protein dimerization activity
comp110767_c0	404																						PF00558//PF00423//PF02480	Vpu protein//Hemagglutinin-neuraminidase//Alphaherpesvirus glycoprotein E	GO:0032801//GO:0019076//GO:0019058	receptor catabolic process//viral release from host cell//viral infectious cycle	GO:0004308//GO:0046789//GO:0005261	exo-alpha-sialidase activity//host cell surface receptor binding//cation channel activity	GO:0016020//GO:0019031//GO:0033644	membrane//viral envelope//host cell membrane
comp11077_c0	263																						PF05418//PF02389	Apovitellenin I (Apo-VLDL-II)//Cornifin (SPRR) family	GO:0018149//GO:0006629	peptide cross-linking//lipid metabolic process	GO:0004857	enzyme inhibitor activity	GO:0042627//GO:0005737	chylomicron//cytoplasm	KOG1752	Glutaredoxin and related proteins
comp110911_c0	1742	383849796	XP_003700522.1	632	6.79E-74	PREDICTED: elongation of very long chain fatty acids protein AAEL008004-like [Megachile rotundata]/Elongation of very long chain fatty acids protein AAEL008004	PREDICTED: elongation of very long chain fatty acids protein AAEL008004-like [Megachile rotundata]						tca:660257	617	1.21E-71				Q1HRV8	547	3.65E-62	Elongation of very long chain fatty acids protein AAEL008004	PF01151//PF00122	GNS1/SUR4 family//E1-E2 ATPase			GO:0046872//GO:0000166	metal ion binding//nucleotide binding	GO:0016021	integral to membrane	KOG3071	Fatty acyl-CoA elongase/Polyunsaturated fatty acid specific elongation enzyme
comp11096_c0	251	154300159	CCD50057.1	463	3.43E-54	glycoside hydrolase family 72 protein [Botryotinia fuckeliana]/1,3-beta-glucanosyltransferase gel1	glycoside hydrolase family 72 protein [Botryotinia fuckeliana]	154300158	XM_001550446.1	251	1.22E-127	Botryotinia fuckeliana B05.10 hypothetical protein (BC1G_10455) partial mRNA	bfu:BC1G_10455	463	3.66E-54				P0C7S9	410	1.17E-47	1,3-beta-glucanosyltransferase gel1	PF00150	Cellulase (glycosyl hydrolase family 5)	GO:0005975	carbohydrate metabolic process	GO:0043169//GO:0004553//GO:0016787	cation binding//hydrolase activity, hydrolyzing O-glycosyl compounds//hydrolase activity
comp110981_c0	928																						PF01344	Kelch motif			GO:0005515	protein binding
comp110996_c0	220																						PF02535//PF04684	ZIP Zinc transporter//BAF1 / ABF1 chromatin reorganising factor	GO:0055085//GO:0006338//GO:0030001	transmembrane transport//chromatin remodeling//metal ion transport	GO:0003677//GO:0046873	DNA binding//metal ion transmembrane transporter activity	GO:0016020//GO:0005634	membrane//nucleus
comp11107_c0	210																						PF02631	RecX family	GO:0006282	regulation of DNA repair
comp1111161_c0	247																						PF01920	Prefoldin subunit	GO:0006457	protein folding	GO:0051082	unfolded protein binding	GO:0016272	prefoldin complex
comp111127_c0	1285	307208741	EFN86018.1	421	1.05E-42	WD repeat-containing protein 32-like protein [Harpegnathos saltator]/DDB1- and CUL4-associated factor 10	WD repeat-containing protein 32-like protein [Harpegnathos saltator]						ame:412997	403	2.47E-40	K11802	WD repeat-containing protein 32	http://www.genome.jp/dbget-bin/www_bget?ko:K11802	Q6NWH1	330	2.57E-32	DDB1- and CUL4-associated factor 10	PF00400	WD domain, G-beta repeat			GO:0005515	protein binding
comp111148_c0	1983	260807583	EEN54600.1	1167	2.24E-150	hypothetical protein BRAFLDRAFT_118340 [Branchiostoma floridae]/Major facilitator superfamily domain-containing protein 5	hypothetical protein BRAFLDRAFT_118340 [Branchiostoma floridae]						bfo:BRAFLDRAFT_118340	1167	2.39E-150				Q6N075	943	2.99E-118	Major facilitator superfamily domain-containing protein 5	PF00083//PF07690	Sugar (and other) transporter//Major Facilitator Superfamily	GO:0055085	transmembrane transport	GO:0022857	transmembrane transporter activity	GO:0016021	integral to membrane
comp111170_c0	401	66270171	AAY43415.1	230	7.92E-23	ribosomal protein L38 [Phytophthora infestans]/60S ribosomal protein L38	ribosomal protein L38 [Phytophthora infestans]						tps:THAPSDRAFT_26889	225	4.99E-22				O61570	215	1.42E-21	60S ribosomal protein L38	PF01781	Ribosomal L38e protein family	GO:0006412	translation	GO:0003735	structural constituent of ribosome	GO:0005840//GO:0005622	ribosome//intracellular	KOG3499	60S ribosomal protein L38
comp111199_c0	511																						PF02535	ZIP Zinc transporter	GO:0055085//GO:0030001	transmembrane transport//metal ion transport	GO:0046873	metal ion transmembrane transporter activity	GO:0016020	membrane
comp1112_c0	307																						PF03083//PF12513	MtN3/saliva family//Mitochondrial degradasome RNA helicase subunit C terminal			GO:0016817	hydrolase activity, acting on acid anhydrides	GO:0016021	integral to membrane
comp11120_c0	392																						PF08102//PF05192//PF02172//PF11744//PF09520//PF05190	Scorpion antimicrobial peptide//MutS domain III//KIX domain//Aluminium activated malate transporter//MjaII restriction endonuclease//MutS family domain IV	GO:0006355//GO:0006298//GO:0009307//GO:0015743	regulation of transcription, DNA-dependent//mismatch repair//DNA restriction-modification system//malate transport	GO:0003677//GO:0005524//GO:0030983//GO:0009036//GO:0003712	DNA binding//ATP binding//mismatched DNA binding//Type II site-specific deoxyribonuclease activity//transcription cofactor activity	GO:0005576	extracellular region	KOG1748	Acyl carrier protein/NADH-ubiquinone oxidoreductase, NDUFAB1/SDAP subunit
comp11134_c0	289	320163249	EFW40148.1	394	5.23E-47	nucleoside diphosphate kinase [Capsaspora owczarzaki ATCC 30864]/Nucleoside diphosphate kinase B	nucleoside diphosphate kinase [Capsaspora owczarzaki ATCC 30864]						afv:AFLA_006300	376	2.65E-44				Q5RFH3	356	2.66E-42	Nucleoside diphosphate kinase B	PF00334	Nucleoside diphosphate kinase	GO:0006228//GO:0006241//GO:0006165//GO:0006183	UTP biosynthetic process//CTP biosynthetic process//nucleoside diphosphate phosphorylation//GTP biosynthetic process	GO:0005524//GO:0004550	ATP binding//nucleoside diphosphate kinase activity			KOG0888	Nucleoside diphosphate kinase
comp11139_c0	258	72393271	CBH13671.1	351	2.70E-38	2-amino-3-ketobutyrate coenzyme A ligase,putative [Trypanosoma brucei gambiense DAL972]/2-amino-3-ketobutyrate coenzyme A ligase, mitochondrial	2-amino-3-ketobutyrate coenzyme A ligase,putative [Trypanosoma brucei gambiense DAL972]						tbr:Tb927.8.6060	351	2.88E-38				O75600	336	2.91E-37	2-amino-3-ketobutyrate coenzyme A ligase, mitochondrial	PF00155//PF05424//PF10408	Aminotransferase class I and II//Duffy binding domain//Ubiquitin elongating factor core	GO:0016567//GO:0009058//GO:0006511//GO:0009405	protein ubiquitination//biosynthetic process//ubiquitin-dependent protein catabolic process//pathogenesis	GO:0004872//GO:0008890//GO:0016874//GO:0034450//GO:0016740//GO:0030170	receptor activity//glycine C-acetyltransferase activity//ligase activity//ubiquitin-ubiquitin ligase activity//transferase activity//pyridoxal phosphate binding	GO:0000151//GO:0016021	ubiquitin ligase complex//integral to membrane	KOG1360	5-aminolevulinate synthase
comp1114_c1	634	325190919	CCA25404.1	181	5.40E-13	ATPbinding Cassette (ABC) Superfamily putative [Albugo laibachii Nc14]/ABC transporter B family member 17	ATPbinding Cassette (ABC) Superfamily putative [Albugo laibachii Nc14]						dpe:Dper_GL20384	172	8.43E-12	K05657	ATP-binding cassette, subfamily B (MDR/TAP), member 10	http://www.genome.jp/dbget-bin/www_bget?ko:K05657	Q9LSJ6	123	1.12E-06	ABC transporter B family member 17	PF00664	ABC transporter transmembrane region	GO:0006810//GO:0055085	transport//transmembrane transport	GO:0005524//GO:0042626	ATP binding//ATPase activity, coupled to transmembrane movement of substances	GO:0016021	integral to membrane	KOG0058	Peptide exporter, ABC superfamily
comp11141_c0	445					/CCHC-type zinc finger protein CG3800							tet:TTHERM_01091290	124	4.36E-06				Q8T8R1	122	1.04E-07	CCHC-type zinc finger protein CG3800	PF00684//PF00569//PF00098//PF00474//PF00020	DnaJ central domain//Zinc finger, ZZ type//Zinc knuckle//Sodium:solute symporter family//TNFR/NGFR cysteine-rich region	GO:0006810//GO:0055085	transport//transmembrane transport	GO:0031072//GO:0003676//GO:0005515//GO:0051082//GO:0008270//GO:0005215	heat shock protein binding//nucleic acid binding//protein binding//unfolded protein binding//zinc ion binding//transporter activity	GO:0016020	membrane	KOG4400	E3 ubiquitin ligase interacting with arginine methyltransferase
comp111453_c0	494																						PF08254	Threonine leader peptide	GO:0031556//GO:0009088//GO:0031554	transcriptional attenuation by ribosome//threonine biosynthetic process//regulation of DNA-dependent transcription, termination
comp111480_c0	613	390350959	XP_794692.3	316	2.27E-31	PREDICTED: xaa-Pro aminopeptidase 1-like [Strongylocentrotus purpuratus]/Probable Xaa-Pro aminopeptidase P	PREDICTED: xaa-Pro aminopeptidase 1-like [Strongylocentrotus purpuratus]						cin:100184503	322	1.42E-31	K14208	Xaa-Pro aminopeptidase 2 [EC:3.4.11.9]	http://www.genome.jp/dbget-bin/www_bget?ko:K14208	C5FHR9	293	7.16E-29	Probable Xaa-Pro aminopeptidase P	PF01321	Creatinase/Prolidase N-terminal domain			GO:0016787	hydrolase activity			KOG2413	Xaa-Pro aminopeptidase
comp11155_c0	716												aag:AaeL_AAEL006893	154	1.14E-09								PF00906	Hepatitis core antigen	GO:0009405	pathogenesis	GO:0005198	structural molecule activity
comp1116_c0	231																						PF03973	Triabin	GO:0030682	evasion or tolerance of host defense response
comp11163_c0	433	115638683	XP_791921.2	401	1.02E-46	PREDICTED: PAS domain-containing serine/threonine-protein kinase-like [Strongylocentrotus purpuratus]/PAS domain-containing serine/threonine-protein kinase	PREDICTED: PAS domain-containing serine/threonine-protein kinase-like [Strongylocentrotus purpuratus]						spu:587074	401	1.09E-46	K08801	PAS domain containing serine/threonine kinase [EC:2.7.11.1]	http://www.genome.jp/dbget-bin/www_bget?ko:K08801	Q96RG2	366	5.71E-39	PAS domain-containing serine/threonine-protein kinase	PF01633//PF06293//PF07714//PF03278//PF00069//PF01090	Choline/ethanolamine kinase//Lipopolysaccharide kinase (Kdo/WaaP) family//Protein tyrosine kinase//IpaB/EvcA family//Protein kinase domain//Ribosomal protein S19e	GO:0006468//GO:0009103//GO:0006412//GO:0009405	protein phosphorylation//lipopolysaccharide biosynthetic process//translation//pathogenesis	GO:0005524//GO:0016773//GO:0004672//GO:0003735	ATP binding//phosphotransferase activity, alcohol group as acceptor//protein kinase activity//structural constituent of ribosome	GO:0005840//GO:0016020//GO:0005622	ribosome//membrane//intracellular	KOG1152	Signal transduction serine/threonine kinase with PAS/PAC sensor domain
comp111671_c0	864																						PF03376	Adenovirus E3B protein					GO:0016020	membrane
comp1118_c0	361																						PF00618//PF00383//PF01956	RasGEF N-terminal motif//Cytidine and deoxycytidylate deaminase zinc-binding region//Integral membrane protein DUF106	GO:0051056	regulation of small GTPase mediated signal transduction	GO:0016787//GO:0008270//GO:0005085	hydrolase activity//zinc ion binding//guanyl-nucleotide exchange factor activity	GO:0016020//GO:0005622	membrane//intracellular
comp1119_c0	219					/Muscleblind-like protein 2a													Q6Q2B2	114	9.27E-07	Muscleblind-like protein 2a	PF00642	Zinc finger C-x8-C-x5-C-x3-H type (and similar)			GO:0008270//GO:0003676	zinc ion binding//nucleic acid binding			KOG2494	C3H1-type Zn-finger protein
comp11191_c0	207	307105988	EFN54235.1	167	2.09E-12	hypothetical protein CHLNCDRAFT_135753 [Chlorella variabilis]/Probable serine/threonine-protein kinase GCN2	hypothetical protein CHLNCDRAFT_135753 [Chlorella variabilis]						yli:YALI0B14949g	159	2.57E-11	K08860	eukaryotic translation initiation factor 2-alpha kinase	http://www.genome.jp/dbget-bin/www_bget?ko:K08860	Q9LX30	146	9.15E-11	Probable serine/threonine-protein kinase GCN2	PF07714//PF00069	Protein tyrosine kinase//Protein kinase domain	GO:0006468	protein phosphorylation	GO:0005524//GO:0004672	ATP binding//protein kinase activity			KOG1035	eIF-2alpha kinase GCN2
comp1119498_c0	240																						PF03945	delta endotoxin, N-terminal domain	GO:0009405	pathogenesis
comp11197_c0	275																						PF02326	Plant ATP synthase F0	GO:0015986	ATP synthesis coupled proton transport	GO:0015078	hydrogen ion transmembrane transporter activity	GO:0000276	mitochondrial proton-transporting ATP synthase complex, coupling factor F(o)
comp11201_c0	308																						PF04178	Got1/Sft2-like family	GO:0016192	vesicle-mediated transport
comp11202_c0	228	326430254	EGD75824.1	368	3.27E-40	tetratricopeptide repeat protein 30 [Salpingoeca sp. ATCC 50818]/Tetratricopeptide repeat protein 30A	tetratricopeptide repeat protein 30 [Salpingoeca sp. ATCC 50818]						nvi:100119060	367	5.20E-40				A4IHR1	358	7.00E-40	Tetratricopeptide repeat protein 30A	PF00515	Tetratricopeptide repeat			GO:0005515	protein binding			KOG4340	Uncharacterized conserved protein
comp11205_c0	334	325118832	CBZ54384.1	385	4.27E-42	putative splicing factor [Neospora caninum Liverpool]/Splicing factor 3B subunit 4	putative splicing factor [Neospora caninum Liverpool]						tgo:TGME49_024580	376	9.12E-41				Q09442	325	2.25E-35	Splicing factor 3B subunit 4	PF00076	RNA recognition motif. (a.k.a. RRM, RBD, or RNP domain)			GO:0003676	nucleic acid binding			KOG0131	Splicing factor 3b, subunit 4
comp11213_c0	264																						PF03094	Mlo family	GO:0008219	cell death			GO:0016021	integral to membrane
comp1122194_c0	209																						PF04706	Dickkopf N-terminal cysteine-rich region	GO:0030178//GO:0007275	negative regulation of Wnt receptor signaling pathway//multicellular organismal development			GO:0005576	extracellular region
comp112270_c0	406																						PF03220	Tombusvirus P19 core protein					GO:0019012	virion
comp11230_c0	238																						PF01034	Syndecan domain			GO:0008092	cytoskeletal protein binding	GO:0016020	membrane
comp112336_c0	744	242015999	EEB15888.1	169	1.65E-11	cbl-D, putative [Pediculus humanus corporis]/	cbl-D, putative [Pediculus humanus corporis]						phu:Phum_PHUM394560	169	1.77E-11								PF00627	UBA/TS-N domain			GO:0005515	protein binding
comp112353_c0	973	242007515	EEB11847.1	258	5.18E-23	protein SET, putative [Pediculus humanus corporis]/Aspartic acid-rich protein	protein SET, putative [Pediculus humanus corporis]						phu:Phum_PHUM137270	258	5.54E-23				P13825	231	6.85E-21	Aspartic acid-rich protein	PF00852//PF00956	Glycosyltransferase family 10 (fucosyltransferase)//Nucleosome assembly protein (NAP)	GO:0006486//GO:0006334	protein glycosylation//nucleosome assembly	GO:0008417	fucosyltransferase activity	GO:0016020//GO:0005634	membrane//nucleus	KOG1508	DNA replication factor/protein phosphatase inhibitor SET/SPR-2
comp112361_c0	905																						PF10755	Protein of unknown function (DUF2585)					GO:0005886	plasma membrane
comp112413_c0	519																						PF02037	SAP domain			GO:0003676	nucleic acid binding
comp112417_c0	737																						PF02117	Serpentine type 7TM GPCR chemoreceptor Sra	GO:0007606	sensory perception of chemical stimulus	GO:0004888	transmembrane signaling receptor activity	GO:0016021	integral to membrane
comp11244_c0	228																						PF05353	Delta Atracotoxin	GO:0009405	pathogenesis	GO:0019871	sodium channel inhibitor activity	GO:0005576	extracellular region
comp112491_c0	917																						PF00412	LIM domain			GO:0008270	zinc ion binding
comp11252_c0	201																						PF01008	Initiation factor 2 subunit family	GO:0044237	cellular metabolic process
comp11256_c0	221	294878203	EER01027.1	189	1.26E-15	conserved hypothetical protein [Perkinsus marinus ATCC 50983]/TBC1 domain family member 5	conserved hypothetical protein [Perkinsus marinus ATCC 50983]						aml:100463543	175	1.62E-13				Q92609	172	3.27E-14	TBC1 domain family member 5	PF00566	TBC domain	GO:0032313	regulation of Rab GTPase activity	GO:0005097	Rab GTPase activator activity	GO:0005622	intracellular	KOG1091	Ypt/Rab-specific GTPase-activating protein GYP6
comp112630_c0	1479	321479003	EFX89959.1	301	2.48E-26	hypothetical protein DAPPUDRAFT_220021 [Daphnia pulex]/	hypothetical protein DAPPUDRAFT_220021 [Daphnia pulex]						nvi:100116678	246	1.62E-19								PF11057//PF01810	Cortexin of kidney//LysE type translocator	GO:0006865	amino acid transport			GO:0016020//GO:0031224	membrane//intrinsic to membrane
comp1127_c1	207																						PF00374	Nickel-dependent hydrogenase			GO:0016151	nickel cation binding
comp11271_c0	261																						PF05743	UEV domain	GO:0006464//GO:0015031	cellular protein modification process//protein transport
comp112776_c0	282																						PF07558//PF04144//PF02939	Shugoshin N-terminal coiled-coil region//SCAMP family//UcrQ family	GO:0015031//GO:0045132	protein transport//meiotic chromosome segregation	GO:0008121	ubiquinol-cytochrome-c reductase activity	GO:0005634//GO:0016021//GO:0000775	nucleus//integral to membrane//chromosome, centromeric region
comp11281_c0	326																						PF00641	Zn-finger in Ran binding protein and others			GO:0008270	zinc ion binding	GO:0005622	intracellular
comp11285_c0	413																						PF11616	WD repeat binding protein EZH2			GO:0018024	histone-lysine N-methyltransferase activity
comp112967_c0	721																						PF05313	Poxvirus P21 membrane protein					GO:0016021	integral to membrane
comp11300_c0	459																						PF02998	Lentiviral Tat protein	GO:0045893	positive regulation of transcription, DNA-dependent
comp113026_c0	289																						PF03376	Adenovirus E3B protein					GO:0016020	membrane
comp1131_c0	240	118366861	EAR96401.1	189	1.14E-15	DNA 3&apos/Bifunctional polynucleotide phosphatase/kinase	DNA 3&apos						tet:TTHERM_00190690	189	1.21E-15	K08073	polynucleotide 5'-hydroxyl-kinase [EC:2.7.1.78]	http://www.genome.jp/dbget-bin/www_bget?ko:K08073	O13911	170	3.81E-14	Bifunctional polynucleotide phosphatase/kinase	PF00158//PF06414//PF08303//PF05496//PF00735//PF00448//PF00910//PF00625//PF01078//PF04670//PF07728//PF03266//PF01443//PF00437//PF00004//PF03193//PF00406//PF03029//PF01580//PF00931	Sigma-54 interaction domain//Zeta toxin//tRNA ligase kinase domain//Holliday junction DNA helicase ruvB N-terminus//Septin//SRP54-type protein, GTPase domain//RNA helicase//Guanylate kinase//Magnesium chelatase, subunit ChlI//Gtr1/RagA G protein conserved region//AAA domain (dynein-related subfamily)//NTPase//Viral (Superfamily 1) RNA helicase//Type II/IV secretion system protein//ATPase family a…	GO:0006139//GO:0006614//GO:0006310//GO:0015979//GO:0007059//GO:0006355//GO:0015995//GO:0006810//GO:0006281//GO:0006388//GO:0051301//GO:0007049	nucleobase-containing compound metabolic process//SRP-dependent cotranslational protein targeting to membrane//DNA recombination//photosynthesis//chromosome segregation//regulation of transcription, DNA-dependent//chlorophyll biosynthetic process//transport//DNA repair//tRNA splicing, via endonucleolytic cleavage and ligation//cell division//cell cycle	GO:0019205//GO:0019204//GO:0005515//GO:0016851//GO:0009378//GO:0016887//GO:0016301//GO:0003924//GO:0043531//GO:0016740//GO:0005525//GO:0003972//GO:0003723//GO:0003677//GO:0005524//GO:0004386//GO:0000166//GO:0003724//GO:0008134	nucleobase-containing compound kinase activity//nucleotide phosphatase activity//protein binding//magnesium chelatase activity//four-way junction helicase activity//ATPase activity//kinase activity//GTPase activity//ADP binding//transferase activity//GTP binding//RNA ligase (ATP) activity//RNA binding//DNA binding//ATP binding//helicase activity//nucleotide binding//RNA helicase activity//transcr…	GO:0005737//GO:0005622//GO:0016021//GO:0005634	cytoplasm//intracellular//integral to membrane//nucleus	KOG2134	Polynucleotide kinase 3' phosphatase
comp11319_c0	944																						PF01644	Chitin synthase	GO:0006031	chitin biosynthetic process	GO:0004100	chitin synthase activity
comp113190_c0	942	321469916	EFX80894.1	677	5.84E-84	hypothetical protein DAPPUDRAFT_50761 [Daphnia pulex]/Retinol dehydrogenase 11	hypothetical protein DAPPUDRAFT_50761 [Daphnia pulex]						bfo:BRAFLDRAFT_68404	623	1.08E-75				Q8TC12	593	1.92E-72	Retinol dehydrogenase 11	PF02882//PF03435//PF01370//PF00106	Tetrahydrofolate dehydrogenase/cyclohydrolase, NAD(P)-binding domain//Saccharopine dehydrogenase//NAD dependent epimerase/dehydratase family//short chain dehydrogenase	GO:0008152//GO:0055114//GO:0009396//GO:0044237	metabolic process//oxidation-reduction process//folic acid-containing compound biosynthetic process//cellular metabolic process	GO:0003824//GO:0004488//GO:0016491//GO:0050662	catalytic activity//methylenetetrahydrofolate dehydrogenase (NADP+) activity//oxidoreductase activity//coenzyme binding			KOG1208	Dehydrogenases with different specificities (related to short-chain alcohol dehydrogenases)
comp11324_c0	423	323447259	EGB03190.1	202	1.79E-17	hypothetical protein AURANDRAFT_34348 [Aureococcus anophagefferens]/N-alpha-acetyltransferase 50	hypothetical protein AURANDRAFT_34348 [Aureococcus anophagefferens]						pif:PITG_12868	196	8.23E-17				Q6GP53	158	1.15E-12	N-alpha-acetyltransferase 50	PF01853//PF08445//PF00583	MOZ/SAS family//FR47-like protein//Acetyltransferase (GNAT) family	GO:0006355	regulation of transcription, DNA-dependent	GO:0008080//GO:0016747	N-acetyltransferase activity//transferase activity, transferring acyl groups other than amino-acyl groups	GO:0005634	nucleus	KOG3138	Predicted N-acetyltransferase
comp1134_c0	304	294871725	EEQ98732.1	349	2.93E-40	Phosphate import ATP-binding protein pstB, putative [Perkinsus marinus ATCC 50983]/ATP-binding cassette sub-family F member 3	Phosphate import ATP-binding protein pstB, putative [Perkinsus marinus ATCC 50983]	294896407	XM_002775496.1	42	2.30E-11	Perkinsus marinus ATCC 50983 ATP-dependent transporter, putative, mRNA	ota:Ot15g01780	312	1.60E-31	K06185	ATP-binding cassette, sub-family F, member 2	http://www.genome.jp/dbget-bin/www_bget?ko:K06185	Q66H39	228	2.31E-21	ATP-binding cassette sub-family F member 3			GO:0006200	ATP catabolic process	GO:0005524//GO:0016887	ATP binding//ATPase activity			KOG0927	Predicted transporter (ABC superfamily)
comp113605_c0	205																						PF00895	ATP synthase protein 8	GO:0015986	ATP synthesis coupled proton transport	GO:0015078	hydrogen ion transmembrane transporter activity	GO:0000276	mitochondrial proton-transporting ATP synthase complex, coupling factor F(o)
comp1137_c0	206																						PF06049	Coagulation Factor V LSPD Repeat	GO:0007596	blood coagulation
comp11378_c0	489	221488066	EEE26280.1	446	2.52E-49	crooked neck protein, putative [Toxoplasma gondii GT1]/Pre-mRNA-splicing factor CLF1	crooked neck protein, putative [Toxoplasma gondii GT1]						tgo:TGME49_069200	445	5.34E-49				Q527H0	375	1.04E-40	Pre-mRNA-splicing factor CLF1	PF01303//PF05843	Egg lysin (Sperm-lysin)//Suppressor of forked protein (Suf)	GO:0006397//GO:0007338	mRNA processing//single fertilization			GO:0005634	nucleus	KOG1915	Cell cycle control protein (crooked neck)
comp11388_c0	273																						PF00656	Caspase domain	GO:0006508	proteolysis	GO:0004197	cysteine-type endopeptidase activity
comp113951_c0	212																						PF03742	PetN	GO:0017004	cytochrome complex assembly	GO:0045158	electron transporter, transferring electrons within cytochrome b6/f complex of photosystem II activity	GO:0009512	cytochrome b6f complex
comp11396_c0	243																						PF04799	fzo-like conserved region	GO:0008053//GO:0006184	mitochondrial fusion//GTP catabolic process	GO:0003924	GTPase activity	GO:0016021//GO:0005741	integral to membrane//mitochondrial outer membrane	KOG2133	Transcriptional corepressor Atrophin-1/DRPLA
comp1139677_c0	214	209876984	EEA05585.1	257	1.33E-24	DNA repair helicase rad25 family protein [Cryptosporidium muris RN66]/Probable DNA repair helicase RAD25 homolog	DNA repair helicase rad25 family protein [Cryptosporidium muris RN66]						pti:PHATRDRAFT_20574	243	8.55E-23				A9CRJ7	219	1.06E-20	Probable DNA repair helicase RAD25 homolog	PF04851	Type III restriction enzyme, res subunit	GO:0006289	nucleotide-excision repair	GO:0003677//GO:0016787//GO:0005524//GO:0004003	DNA binding//hydrolase activity//ATP binding//ATP-dependent DNA helicase activity			KOG1123	RNA polymerase II transcription initiation/nucleotide excision repair factor TFIIH, 3'-5' helicase subunit SSL2
comp114_c0	205																						PF08515	Transforming growth factor beta type I GS-motif	GO:0006468	protein phosphorylation	GO:0005524//GO:0004675	ATP binding//transmembrane receptor protein serine/threonine kinase activity	GO:0016020	membrane
comp1140_c0	337					/Low-density lipoprotein receptor 1							cin:100180395	145	7.74E-09				Q99087	137	4.19E-09	Low-density lipoprotein receptor 1	PF00057//PF02931	Low-density lipoprotein receptor domain class A//Neurotransmitter-gated ion-channel ligand binding domain	GO:0006810	transport	GO:0005515//GO:0005230	protein binding//extracellular ligand-gated ion channel activity	GO:0016020	membrane	KOG1215	Low-density lipoprotein receptors containing Ca2+-binding EGF-like domains
comp114122_c0	207																						PF00847	AP2 domain	GO:0006355	regulation of transcription, DNA-dependent	GO:0003700	sequence-specific DNA binding transcription factor activity
comp114141_c0	879																						PF05328	CybS	GO:0006099//GO:0006121	tricarboxylic acid cycle//mitochondrial electron transport, succinate to ubiquinone	GO:0020037//GO:0005506	heme binding//iron ion binding	GO:0005740//GO:0016021	mitochondrial envelope//integral to membrane
comp11416_c0	232	209878792	EEA06488.1	168	6.28E-13	UDP-galactose transporter family protein [Cryptosporidium muris RN66]/UDP-N-acetylglucosamine transporter	UDP-galactose transporter family protein [Cryptosporidium muris RN66]						cho:Chro.20067	167	1.38E-12	K15272	solute carrier family 35 (UDP-sugar transporter), member A1/2/3	http://www.genome.jp/dbget-bin/www_bget?ko:K15272	O77592	138	6.39E-10	UDP-N-acetylglucosamine transporter	PF04142	Nucleotide-sugar transporter	GO:0006810//GO:0008643	transport//carbohydrate transport	GO:0005351	sugar:hydrogen symporter activity	GO:0016020//GO:0016021//GO:0000139	membrane//integral to membrane//Golgi membrane	KOG2234	Predicted UDP-galactose transporter
comp11418_c0	350																						PF02970//PF00130	Tubulin binding cofactor A//Phorbol esters/diacylglycerol binding domain (C1 domain)	GO:0007021//GO:0035556	tubulin complex assembly//intracellular signal transduction	GO:0051082	unfolded protein binding	GO:0005874	microtubule
comp1142514_c0	266																						PF02213	GYF domain			GO:0005515	protein binding
comp1143_c0	628	391331079	XP_003739978.1	426	1.51E-47	PREDICTED: tigger transposable element-derived protein 4-like, partial [Metaseiulus occidentalis]/Tigger transposable element-derived protein 4	PREDICTED: tigger transposable element-derived protein 4-like, partial [Metaseiulus occidentalis]						api:100569259	356	1.04E-37				Q8IY51	349	6.54E-37	Tigger transposable element-derived protein 4	PF03184	DDE superfamily endonuclease			GO:0003676	nucleic acid binding			KOG3105	DNA-binding centromere protein B (CENP-B)
comp114317_c0	373																						PF00895//PF10099	ATP synthase protein 8//Anti-sigma-K factor rskA	GO:0015986	ATP synthesis coupled proton transport	GO:0015078	hydrogen ion transmembrane transporter activity	GO:0000276//GO:0016021//GO:0005886	mitochondrial proton-transporting ATP synthase complex, coupling factor F(o)//integral to membrane//plasma membrane
comp114337_c0	3289					/Zinc finger protein 516							nve:NEMVE_v1g85918	152	8.39E-09				Q92618	136	1.16E-06	Zinc finger protein 516	PF09429//PF02535//PF02892//PF00096	WW domain binding protein 11//ZIP Zinc transporter//BED zinc finger//Zinc finger, C2H2 type	GO:0006396//GO:0055085//GO:0030001	RNA processing//transmembrane transport//metal ion transport	GO:0003677//GO:0046873//GO:0008270	DNA binding//metal ion transmembrane transporter activity//zinc ion binding	GO:0016020//GO:0005622	membrane//intracellular	KOG1721	FOG: Zn-finger
comp114375_c0	373																						PF01753	MYND finger			GO:0008270	zinc ion binding
comp1144_c0	293	294894811	EER11597.1	291	1.60E-30	vacuolar H-ATpase subunit D, putative [Perkinsus marinus ATCC 50983]/V-type proton ATPase subunit D	vacuolar H-ATpase subunit D, putative [Perkinsus marinus ATCC 50983]						tgo:TGME49_081920	242	2.21E-23				Q86A77	212	2.61E-20	V-type proton ATPase subunit D	PF01813	ATP synthase subunit D			GO:0042626	ATPase activity, coupled to transmembrane movement of substances			KOG1647	Vacuolar H+-ATPase V1 sector, subunit D
comp11447_c0	249	325115627	CBZ51182.1	240	3.60E-22	putative SPRY domain-containing protein [Neospora caninum Liverpool]/Probable ATP-dependent RNA helicase ddx1	putative SPRY domain-containing protein [Neospora caninum Liverpool]						tgo:TGME49_090270	227	1.96E-20				Q55CP6	159	2.24E-12	Probable ATP-dependent RNA helicase ddx1	PF00622	SPRY domain			GO:0005515	protein binding			KOG0349	Putative DEAD-box RNA helicase DDX1
comp11449_c0	397												spu:589480	137	1.03E-07								PF06955	Xyloglucan endo-transglycosylase (XET) C-terminus	GO:0006073	cellular glucan metabolic process	GO:0016762	xyloglucan:xyloglucosyl transferase activity	GO:0048046//GO:0005618	apoplast//cell wall
comp1145464_c0	212																						PF00711	Beta defensin	GO:0006952	defense response			GO:0005576	extracellular region
comp114547_c0	491																						PF01184	GPR1/FUN34/yaaH family					GO:0016020	membrane
comp114555_c0	274	270007552	EFA04000.1	222	9.26E-20	hypothetical protein TcasGA2_TC014149 [Tribolium castaneum]/Muscleblind-like protein 3	hypothetical protein TcasGA2_TC014149 [Tribolium castaneum]						tca:100142119	222	1.07E-19	K14943	muscleblind	http://www.genome.jp/dbget-bin/www_bget?ko:K14943	Q8R003	229	1.41E-22	Muscleblind-like protein 3	PF00642	Zinc finger C-x8-C-x5-C-x3-H type (and similar)			GO:0008270//GO:0003676	zinc ion binding//nucleic acid binding			KOG2494	C3H1-type Zn-finger protein
comp1145594_c0	204	348676639	EGZ16456.1	195	7.17E-17	hypothetical protein PHYSODRAFT_314250 [Phytophthora sojae]/Protein XRP2	hypothetical protein PHYSODRAFT_314250 [Phytophthora sojae]						pif:PITG_13367	185	2.15E-15				Q5ZHN4	153	5.07E-12	Protein XRP2	PF08603	Adenylate cyclase associated (CAP) C terminal	GO:0007010	cytoskeleton organization	GO:0003779	actin binding
comp1146101_c0	206					/Calcium-binding allergen Ole e 8							tva:TVAG_311330	132	8.74E-09				Q9M7R0	122	1.35E-08	Calcium-binding allergen Ole e 8	PF10591	Secreted protein acidic and rich in cysteine Ca binding region	GO:0007165	signal transduction	GO:0005509	calcium ion binding	GO:0005578	proteinaceous extracellular matrix	KOG0028	Ca2+-binding protein (centrin/caltractin), EF-Hand superfamily protein
comp114625_c0	676																						PF02535//PF02724//PF03896	ZIP Zinc transporter//CDC45-like protein//Translocon-associated protein (TRAP), alpha subunit	GO:0055085//GO:0006270//GO:0030001	transmembrane transport//DNA replication initiation//metal ion transport	GO:0046873	metal ion transmembrane transporter activity	GO:0016020//GO:0005783	membrane//endoplasmic reticulum
comp1146764_c0	322	358379216	EHK16897.1	163	2.18E-11	hypothetical protein TRIVIDRAFT_162206 [Trichoderma virens Gv29-8]/Putative ankyrin repeat protein TV1425	hypothetical protein TRIVIDRAFT_162206 [Trichoderma virens Gv29-8]						tpe:Tpen_1284	159	7.55E-11				Q978J0	146	2.90E-11	Putative ankyrin repeat protein TV1425	PF00023	Ankyrin repeat			GO:0005515	protein binding			KOG4177	Ankyrin
comp11482_c1	282																						PF03419	Sporulation factor SpoIIGA	GO:0006508//GO:0030436	proteolysis//asexual sporulation	GO:0004190	aspartic-type endopeptidase activity
comp11486_c0	351																						PF00649//PF04731	Copper fist DNA binding domain//Caudal like protein activation region	GO:0007275//GO:0006355	multicellular organismal development//regulation of transcription, DNA-dependent	GO:0003677//GO:0005507//GO:0003700	DNA binding//copper ion binding//sequence-specific DNA binding transcription factor activity	GO:0005634	nucleus
comp1149_c1	235																						PF00400	WD domain, G-beta repeat			GO:0005515	protein binding
comp114944_c0	227	239505083	ACR78687.1	316	6.11E-35	myosin S1 heavy chain [Rimicaris exoculata]/Myosin heavy chain, muscle	myosin S1 heavy chain [Rimicaris exoculata]						dsi:Dsim_GD24081	272	1.62E-26	K10352	myosin heavy chain	http://www.genome.jp/dbget-bin/www_bget?ko:K10352	P05661	269	6.56E-27	Myosin heavy chain, muscle	PF08429//PF04111//PF01576//PF04977//PF02403//PF02183//PF00170//PF05837//PF01920	PLU-1-like protein//Autophagy protein Apg6//Myosin tail//Septum formation initiator//Seryl-tRNA synthetase N-terminal domain//Homeobox associated leucine zipper//bZIP transcription factor//Centromere protein H (CENP-H)//Prefoldin subunit	GO:0007059//GO:0006355//GO:0055114//GO:0006434//GO:0006914//GO:0006457//GO:0051301//GO:0007049	chromosome segregation//regulation of transcription, DNA-dependent//oxidation-reduction process//seryl-tRNA aminoacylation//autophagy//protein folding//cell division//cell cycle	GO:0003677//GO:0005524//GO:0004828//GO:0003774//GO:0046983//GO:0016706//GO:0000166//GO:0043565//GO:0003700//GO:0043515//GO:0051082	DNA binding//ATP binding//serine-tRNA ligase activity//motor activity//protein dimerization activity//oxidoreductase activity, acting on paired donors, with incorporation or reduction of molecular oxygen, 2-oxoglutarate as one donor, and incorporation of one atom each of oxygen into both donors//nucleotide binding//sequence-specific DNA binding//sequence-specific DNA binding transcription factor …	GO:0005737//GO:0016272//GO:0000777//GO:0005634//GO:0016459	cytoplasm//prefoldin complex//condensed chromosome kinetochore//nucleus//myosin complex	KOG0161	Myosin class II heavy chain
comp115088_c0	1938																						PF07975//PF02325	TFIIH C1-like domain//YGGT family	GO:0006281	DNA repair			GO:0016020//GO:0005634	membrane//nucleus
comp1151279_c0	203																						PF00649	Copper fist DNA binding domain	GO:0006355	regulation of transcription, DNA-dependent	GO:0003677//GO:0005507//GO:0003700	DNA binding//copper ion binding//sequence-specific DNA binding transcription factor activity	GO:0005634	nucleus
comp11514_c0	327																						PF02614	Glucuronate isomerase	GO:0006064	glucuronate catabolic process	GO:0008880	glucuronate isomerase activity
comp1151740_c0	210	237835651	EEE31838.1	224	2.09E-22	dynein light chain protein, putative [Toxoplasma gondii VEG]/Dynein light chain Tctex-type 1	dynein light chain protein, putative [Toxoplasma gondii VEG]						tgo:TGME49_047560	224	2.24E-22	K10420	dynein light chain Tctex-type 1	http://www.genome.jp/dbget-bin/www_bget?ko:K10420	Q9Z336	186	8.91E-18	Dynein light chain Tctex-type 1	PF06268//PF07706	Fascin domain//Aminotransferase ubiquitination site	GO:0009074	aromatic amino acid family catabolic process	GO:0051015//GO:0030674//GO:0004838//GO:0030170	actin filament binding//protein binding, bridging//L-tyrosine:2-oxoglutarate aminotransferase activity//pyridoxal phosphate binding			KOG4081	Dynein light chain
comp11521_c0	285																						PF04934	MED6 mediator sub complex component	GO:0006357	regulation of transcription from RNA polymerase II promoter	GO:0001104	RNA polymerase II transcription cofactor activity	GO:0016592	mediator complex
comp1152311_c0	233																						PF10717//PF06444//PF01810	Occlusion-derived virus envelope protein ODV-E18//NADH dehydrogenase subunit 2 C-terminus//LysE type translocator	GO:0006865//GO:0006120//GO:0055114	amino acid transport//mitochondrial electron transport, NADH to ubiquinone//oxidation-reduction process	GO:0008137	NADH dehydrogenase (ubiquinone) activity	GO:0016020//GO:0019031	membrane//viral envelope
comp1153325_c0	203																						PF02096//PF05328	60Kd inner membrane protein//CybS	GO:0006099//GO:0006121//GO:0051205	tricarboxylic acid cycle//mitochondrial electron transport, succinate to ubiquinone//protein insertion into membrane	GO:0020037//GO:0005506	heme binding//iron ion binding	GO:0005740//GO:0016021	mitochondrial envelope//integral to membrane
comp11538_c0	332																						PF00401//PF07730//PF05529	ATP synthase, Delta/Epsilon chain, long alpha-helix domain//Histidine kinase//B-cell receptor-associated protein 31-like	GO:0006886//GO:0015986//GO:0000160	intracellular protein transport//ATP synthesis coupled proton transport//two-component signal transduction system (phosphorelay)	GO:0046983//GO:0000155//GO:0046933//GO:0046961	protein dimerization activity//two-component sensor activity//hydrogen ion transporting ATP synthase activity, rotational mechanism//proton-transporting ATPase activity, rotational mechanism	GO:0045261//GO:0005783//GO:0016021	proton-transporting ATP synthase complex, catalytic core F(1)//endoplasmic reticulum//integral to membrane
comp115386_c0	1099																						PF07127	Late nodulin protein	GO:0009878	nodule morphogenesis	GO:0046872	metal ion binding
comp1154224_c0	202																						PF05112	Baculovirus P47 protein	GO:0046782	regulation of viral transcription
comp11544_c0	676	322779194	EFZ09530.1	567	8.71E-68	hypothetical protein SINV_09992 [Solenopsis invicta]/Y+L amino acid transporter 2	hypothetical protein SINV_09992 [Solenopsis invicta]						mdo:100022540	564	2.28E-66	K13872	solute carrier family 7 (L-type amino acid transporter), member 6	http://www.genome.jp/dbget-bin/www_bget?ko:K13872	Q92536	552	1.63E-65	Y+L amino acid transporter 2	PF01554//PF00324//PF04893	MatE//Amino acid permease//Yip1 domain	GO:0006810//GO:0055085//GO:0006855	transport//transmembrane transport//drug transmembrane transport	GO:0015238//GO:0015297	drug transmembrane transporter activity//antiporter activity	GO:0016020	membrane	KOG1287	Amino acid transporters
comp115473_c0	274																						PF00644	Poly(ADP-ribose) polymerase catalytic domain			GO:0003950	NAD+ ADP-ribosyltransferase activity
comp11558_c0	246																						PF00602//PF09162	Influenza RNA-dependent RNA polymerase subunit PB1//Tap, RNA-binding	GO:0006406//GO:0006351	mRNA export from nucleus//transcription, DNA-dependent	GO:0003723//GO:0003968	RNA binding//RNA-directed RNA polymerase activity	GO:0005634//GO:0005737	nucleus//cytoplasm
comp115583_c0	578	326578555	ADZ95851.1	173	4.56E-13	reverse transcriptase [Abraxas sylvata]/	reverse transcriptase [Abraxas sylvata]						nvi:100113506	220	4.08E-18								PF00078	Reverse transcriptase (RNA-dependent DNA polymerase)	GO:0006278	RNA-dependent DNA replication	GO:0003964//GO:0003723	RNA-directed DNA polymerase activity//RNA binding
comp1156_c0	579	380030030	XP_003698662.1	194	1.68E-14	PREDICTED: neuropathy target esterase sws-like [Apis florea]/Neuropathy target esterase sws	PREDICTED: neuropathy target esterase sws-like [Apis florea]						phu:Phum_PHUM488870	188	9.20E-14				B4JLX2	165	6.30E-12	Neuropathy target esterase sws	PF01734	Patatin-like phospholipase	GO:0006629	lipid metabolic process					KOG2968	Predicted esterase of the alpha-beta hydrolase superfamily (Neuropathy target esterase), contains cAMP-binding domains
comp11563_c0	257	386769086	AFH03551.1	160	3.86E-11	dumpy, isoform I [Drosophila melanogaster]/	dumpy, isoform I [Drosophila melanogaster]						dme:Dmel_CG33196	119	8.58E-06								PF00954//PF04434//PF00008	S-locus glycoprotein family//SWIM zinc finger//EGF-like domain	GO:0042023//GO:0060537//GO:0040005//GO:0019730//GO:0000122//GO:0035206//GO:0008630//GO:0007475//GO:0008362//GO:0045850//GO:0046331//GO:0008069//GO:0048813//GO:0007424//GO:0045944//GO:0000082//GO:0048544//GO:0051726	DNA endoreduplication//muscle tissue development//chitin-based cuticle attachment to epithelium//antimicrobial humoral response//negative regulation of transcription from RNA polymerase II promoter//regulation of hemocyte proliferation//intrinsic apoptotic signaling pathway in response to DNA damage response//apposition of dorsal and ventral imaginal disc-derived wing surfaces//chitin-based embry…	GO:0001077//GO:0005515//GO:0043565//GO:0008270//GO:0008134	RNA polymerase II core promoter proximal region sequence-specific DNA binding transcription factor activity involved in positive regulation of transcription//protein binding//sequence-specific DNA binding//zinc ion binding//transcription factor binding	GO:0031523//GO:0035189	Myb complex//Rb-E2F complex
comp11564_c0	403	195110179	EDW15120.1	498	1.00E-55	GI24643 [Drosophila mojavensis]/Atrial natriuretic peptide receptor 1	GI24643 [Drosophila mojavensis]						dmo:Dmoj_GI24643	498	1.07E-55				P18293	424	3.95E-47	Atrial natriuretic peptide receptor 1	PF07714//PF00069	Protein tyrosine kinase//Protein kinase domain	GO:0006182//GO:0006468//GO:0035556	cGMP biosynthetic process//protein phosphorylation//intracellular signal transduction	GO:0005524//GO:0004672//GO:0004383	ATP binding//protein kinase activity//guanylate cyclase activity	GO:0016021//GO:0005622	integral to membrane//intracellular	KOG1023	Natriuretic peptide receptor, guanylate cyclase
comp1156916_c0	213	340724282	XP_003400512.1	178	5.42E-14	PREDICTED: LOW QUALITY PROTEIN: methyltransferase-like protein 13-like, partial [Bombus terrestris]/Methyltransferase-like protein 13	PREDICTED: LOW QUALITY PROTEIN: methyltransferase-like protein 13-like, partial [Bombus terrestris]						bta:538472	169	8.26E-13				A5PK19	169	6.60E-14	Methyltransferase-like protein 13	PF08241//PF01209//PF00398	Methyltransferase domain//ubiE/COQ5 methyltransferase family//Ribosomal RNA adenine dimethylase	GO:0000154//GO:0008152	rRNA modification//metabolic process	GO:0008168//GO:0008649//GO:0000179	methyltransferase activity//rRNA methyltransferase activity//rRNA (adenine-N6,N6-)-dimethyltransferase activity			KOG2352	Predicted spermine/spermidine synthase
comp115729_c0	430																						PF07991	Acetohydroxy acid isomeroreductase, catalytic domain	GO:0008652//GO:0055114	cellular amino acid biosynthetic process//oxidation-reduction process	GO:0004455	ketol-acid reductoisomerase activity
comp11584_c0	277					/Leucine-rich repeat-containing protein 15							hsa:131578	138	1.89E-08				Q8TF66	138	1.53E-09	Leucine-rich repeat-containing protein 15	PF04434//PF00560	SWIM zinc finger//Leucine Rich Repeat			GO:0005515//GO:0008270	protein binding//zinc ion binding			KOG0619	FOG: Leucine rich repeat
comp1158403_c0	273					/Glycine-rich RNA-binding protein 2, mitochondrial							pop:POPTR_949081	134	7.37E-09				Q9SVM8	110	1.09E-06	Glycine-rich RNA-binding protein 2, mitochondrial	PF00076	RNA recognition motif. (a.k.a. RRM, RBD, or RNP domain)			GO:0003676	nucleic acid binding			KOG4205	RNA-binding protein musashi/mRNA cleavage and polyadenylation factor I complex, subunit HRP1
comp1158706_c0	225																						PF08702//PF07558//PF02185//PF06160//PF04977//PF06009//PF08172//PF01920	Fibrinogen alpha/beta chain family//Shugoshin N-terminal coiled-coil region//Hr1 repeat//Septation ring formation regulator, EzrA//Septum formation initiator//Laminin Domain II//CASP C terminal//Prefoldin subunit	GO:0030168//GO:0006891//GO:0000921//GO:0006457//GO:0007165//GO:0051258//GO:0007155//GO:0007049//GO:0045132	platelet activation//intra-Golgi vesicle-mediated transport//septin ring assembly//protein folding//signal transduction//protein polymerization//cell adhesion//cell cycle//meiotic chromosome segregation	GO:0030674//GO:0005102//GO:0051082	protein binding, bridging//receptor binding//unfolded protein binding	GO:0005577//GO:0016272//GO:0030173//GO:0016021//GO:0005604//GO:0005634//GO:0005622//GO:0000775//GO:0005940	fibrinogen complex//prefoldin complex//integral to Golgi membrane//integral to membrane//basement membrane//nucleus//intracellular//chromosome, centromeric region//septin ring
comp115885_c0	420																						PF03094//PF06645	Mlo family//Microsomal signal peptidase 12 kDa subunit (SPC12)	GO:0008219//GO:0006465	cell death//signal peptide processing	GO:0008233	peptidase activity	GO:0016021//GO:0005787	integral to membrane//signal peptidase complex
comp115892_c0	2194																						PF00098	Zinc knuckle			GO:0008270//GO:0003676	zinc ion binding//nucleic acid binding
comp115956_c0	1096																						PF00299	Squash family serine protease inhibitor			GO:0004867	serine-type endopeptidase inhibitor activity
comp115997_c0	275																						PF04889//PF02724	Cwf15/Cwc15 cell cycle control protein//CDC45-like protein	GO:0000398//GO:0006270	mRNA splicing, via spliceosome//DNA replication initiation			GO:0005681	spliceosomal complex
comp116003_c0	276																						PF07945	Janus-atracotoxin	GO:0009405	pathogenesis			GO:0005576	extracellular region
comp1160515_c0	203																						PF03529	Otx1 transcription factor	GO:0007275	multicellular organismal development	GO:0003700	sequence-specific DNA binding transcription factor activity	GO:0005634	nucleus
comp1162_c0	326																						PF04117//PF06876//PF06827	Mpv17 / PMP22 family//Plant self-incompatibility response (SCRL) protein//Zinc finger found in FPG and IleRS	GO:0007165	signal transduction	GO:0003824	catalytic activity	GO:0016021	integral to membrane
comp1162_c1	509																						PF08046	IlvGEDA operon leader peptide	GO:0009082	branched-chain amino acid biosynthetic process
comp116498_c0	2128																						PF07365	Alpha conotoxin precursor	GO:0009405	pathogenesis	GO:0030550	acetylcholine receptor inhibitor activity	GO:0005576	extracellular region
comp1165_c0	403					/TPR repeat-containing protein RHE_CH03534.1							azl:AZL_018790	190	6.40E-16				Q2K4E6	134	2.07E-09	TPR repeat-containing protein RHE_CH03534.1	PF01804//PF00515//PF02840//PF08278	Penicillin amidase//Tetratricopeptide repeat//Prp18 domain//DNA primase DnaG DnaB-binding	GO:0006269//GO:0008380//GO:0017000	DNA replication, synthesis of RNA primer//RNA splicing//antibiotic biosynthetic process	GO:0005515//GO:0016787//GO:0003896	protein binding//hydrolase activity//DNA primase activity	GO:0005681	spliceosomal complex
comp116644_c0	1683	241260150	EEC06378.1	1390	0	phosphatidylserine synthase I, putative [Ixodes scapularis]/Phosphatidylserine synthase 1	phosphatidylserine synthase I, putative [Ixodes scapularis]	195495835	XM_002095401.1	83	2.25E-33	Drosophila yakuba GE22393 (Dyak\GE22393), mRNA	isc:IscW_ISCW004028	1390	0	K08729	phosphatidylserine synthase 1 [EC:2.7.8.-]	http://www.genome.jp/dbget-bin/www_bget?ko:K08729	Q803C9	1127	5.27E-147	Phosphatidylserine synthase 1	PF02430//PF03034	Apical membrane antigen 1//Phosphatidyl serine synthase	GO:0006659//GO:0009405	phosphatidylserine biosynthetic process//pathogenesis			GO:0016020	membrane
comp1166721_c0	247	255085420	ACO66399.1	222	1.08E-20	predicted protein [Micromonas sp. RCC299]/Beclin-1-like protein	predicted protein [Micromonas sp. RCC299]						ppp:PHYPADRAFT_124820	227	1.19E-20				Q9VCE1	211	8.35E-20	Beclin-1-like protein	PF04111	Autophagy protein Apg6	GO:0006914	autophagy					KOG2751	Beclin-like protein
comp116791_c0	420																						PF01694	Rhomboid family			GO:0004252	serine-type endopeptidase activity	GO:0016021	integral to membrane
comp11680_c0	474																						PF06495	Fruit fly transformer protein	GO:0006397//GO:0046660	mRNA processing//female sex differentiation			GO:0005634	nucleus
comp116895_c0	997																						PF01635	Coronavirus M matrix/glycoprotein	GO:0019058	viral infectious cycle					KOG0112	Large RNA-binding protein (RRM superfamily)
comp1169_c0	305																						PF01738	Dienelactone hydrolase family			GO:0016787	hydrolase activity
comp11692_c0	237																						PF02723	Non-structural protein NS3/Small envelope protein E					GO:0016020	membrane
comp116954_c0	835	294868014	EEQ98058.1	1043	3.39E-138	S-adenosylmethionine synthetase, putative [Perkinsus marinus ATCC 50983]/S-adenosylmethionine synthase	S-adenosylmethionine synthetase, putative [Perkinsus marinus ATCC 50983]						tgo:TGME49_040690	1012	1.59E-133				A8HYU5	987	2.68E-131	S-adenosylmethionine synthase	PF02772//PF02773//PF00438	S-adenosylmethionine synthetase, central domain//S-adenosylmethionine synthetase, C-terminal domain//S-adenosylmethionine synthetase, N-terminal domain	GO:0006730//GO:0006556	one-carbon metabolic process//S-adenosylmethionine biosynthetic process	GO:0000287//GO:0005524//GO:0004478	magnesium ion binding//ATP binding//methionine adenosyltransferase activity	GO:0005737	cytoplasm	KOG1506	S-adenosylmethionine synthetase
comp1169722_c0	212																						PF08493	Aflatoxin regulatory protein	GO:0045122//GO:0006355	aflatoxin biosynthetic process//regulation of transcription, DNA-dependent	GO:0003677	DNA binding	GO:0005634	nucleus
comp11721_c0	214																						PF04573	Signal peptidase subunit	GO:0006465	signal peptide processing	GO:0008233	peptidase activity	GO:0016021//GO:0005787	integral to membrane//signal peptidase complex
comp11722_c0	492	294930843	EER11495.1	621	3.62E-79	receptor for activated protein kinase C, putative [Perkinsus marinus ATCC 50983]/Guanine nucleotide-binding protein subunit beta-like protein	receptor for activated protein kinase C, putative [Perkinsus marinus ATCC 50983]						olu:OSTLU_48240	147	2.97E-09				O24076	150	8.79E-11	Guanine nucleotide-binding protein subunit beta-like protein	PF01372//PF00400	Melittin//WD domain, G-beta repeat	GO:0016310	phosphorylation	GO:0005515//GO:0004860//GO:0016301	protein binding//protein kinase inhibitor activity//kinase activity	GO:0005576	extracellular region	KOG0279	G protein beta subunit-like protein
comp11723_c0	368																						PF01276	Orn/Lys/Arg decarboxylase, major domain			GO:0003824	catalytic activity
comp117299_c0	1162																						PF04790	Sarcoglycan complex subunit protein	GO:0007010	cytoskeleton organization			GO:0016021//GO:0016012	integral to membrane//sarcoglycan complex
comp1173_c0	370																						PF12009	Telomerase ribonucleoprotein complex - RNA binding domain			GO:0003964	RNA-directed DNA polymerase activity
comp11732_c0	347																						PF00895//PF03579	ATP synthase protein 8//Small hydrophobic protein	GO:0015986	ATP synthesis coupled proton transport	GO:0015078	hydrogen ion transmembrane transporter activity	GO:0016020//GO:0000276//GO:0016021//GO:0048222	membrane//mitochondrial proton-transporting ATP synthase complex, coupling factor F(o)//integral to membrane//glycoprotein network
comp11733_c0	261	118360450	EAR93214.1	228	1.88E-21	Papain family cysteine protease containing protein [Tetrahymena thermophila SB210]/Cathepsin L 2	Papain family cysteine protease containing protein [Tetrahymena thermophila SB210]						tet:TTHERM_01256520	228	2.01E-21	K01365	cathepsin L [EC:3.4.22.15]	http://www.genome.jp/dbget-bin/www_bget?ko:K01365	A0E358	210	5.78E-20	Cathepsin L 2	PF00112	Papain family cysteine protease	GO:0006508	proteolysis	GO:0016787//GO:0008234	hydrolase activity//cysteine-type peptidase activity			KOG1543	Cysteine proteinase Cathepsin L
comp117357_c0	1446																						PF02790//PF06351	Cytochrome C oxidase subunit II, transmembrane domain//Allene oxide cyclase	GO:0022900	electron transport chain	GO:0009055//GO:0016853//GO:0005507//GO:0004129	electron carrier activity//isomerase activity//copper ion binding//cytochrome-c oxidase activity	GO:0016021//GO:0009507	integral to membrane//chloroplast
comp117380_c0	1317																						PF11640//PF00643//PF01096	Telomere-length maintenance and DNA damage repair//B-box zinc finger//Transcription factor S-II (TFIIS)	GO:0006351	transcription, DNA-dependent	GO:0004674//GO:0008270//GO:0003676	protein serine/threonine kinase activity//zinc ion binding//nucleic acid binding	GO:0005622	intracellular
comp11741_c0	387					/Type-2 ice-structuring protein							dre:100141343	131	2.44E-08				P05140	140	2.82E-10	Type-2 ice-structuring protein	PF00059	Lectin C-type domain			GO:0030246	carbohydrate binding
comp11742_c0	602	221503105	EEE28811.1	171	1.01E-11	PH domain-containing protein, putative [Toxoplasma gondii VEG]/	PH domain-containing protein, putative [Toxoplasma gondii VEG]						tgo:TGME49_094630	171	1.08E-11								PF00169	PH domain			GO:0005515//GO:0005543	protein binding//phospholipid binding
comp11743_c0	212																						PF04647	Accessory gene regulator B					GO:0016020	membrane
comp117499_c0	373																						PF06958//PF00205	S-type Pyocin//Thiamine pyrophosphate enzyme, central domain	GO:0009405	pathogenesis	GO:0000287//GO:0030976	magnesium ion binding//thiamine pyrophosphate binding
comp117546_c0	1838	358442122	AEU11366.1	320	2.30E-29	Broad-complex protein isoform 4 [Penaeus monodon]/Longitudinals lacking protein-like	Broad-complex protein isoform 4 [Penaeus monodon]						api:100571167	243	1.42E-19				Q7KRI2	203	5.61E-17	Longitudinals lacking protein-like	PF02892//PF00651	BED zinc finger//BTB/POZ domain			GO:0003677//GO:0005515	DNA binding//protein binding			KOG4441	Proteins containing BTB/POZ and Kelch domains, involved in regulatory/signal transduction processes
comp117596_c0	585																						PF05676	NADH-ubiquinone oxidoreductase B18 subunit (NDUFB7)			GO:0003954//GO:0008137	NADH dehydrogenase activity//NADH dehydrogenase (ubiquinone) activity	GO:0005739	mitochondrion
comp11765_c0	384																						PF04086	Signal recognition particle, alpha subunit, N-terminal	GO:0006886//GO:0006184	intracellular protein transport//GTP catabolic process	GO:0005525//GO:0005047//GO:0003924	GTP binding//signal recognition particle binding//GTPase activity	GO:0005785	signal recognition particle receptor complex	KOG3869	Uncharacterized conserved protein
comp117692_c0	283																						PF10717//PF03840	Occlusion-derived virus envelope protein ODV-E18//Preprotein translocase SecG subunit	GO:0009306	protein secretion	GO:0015450	P-P-bond-hydrolysis-driven protein transmembrane transporter activity	GO:0019031//GO:0016021	viral envelope//integral to membrane
comp1177_c0	434																						PF02045//PF00435//PF00171//PF01517	CCAAT-binding transcription factor (CBF-B/NF-YA) subunit B//Spectrin repeat//Aldehyde dehydrogenase family//Hepatitis delta virus delta antigen	GO:0008152//GO:0006355//GO:0055114	metabolic process//regulation of transcription, DNA-dependent//oxidation-reduction process	GO:0003723//GO:0005515//GO:0003700//GO:0016491	RNA binding//protein binding//sequence-specific DNA binding transcription factor activity//oxidoreductase activity	GO:0042025//GO:0005634	host cell nucleus//nucleus	KOG4364	Chromatin assembly factor-I
comp1177_c1	409																						PF02841	Guanylate-binding protein, C-terminal domain			GO:0005525//GO:0003924	GTP binding//GTPase activity
comp11775_c0	416	339255334	EFV49560.1	140	2.06E-25	zinc finger protein [Trichinella spiralis]/SCAN domain-containing protein 3	zinc finger protein [Trichinella spiralis]						hmg:100203717	93	2.74E-18				Q6R2W3	163	4.57E-12	SCAN domain-containing protein 3	PF08117	Ptu family	GO:0009405	pathogenesis	GO:0019855	calcium channel inhibitor activity	GO:0005576	extracellular region
comp117782_c0	247																						PF00095	WAP-type (Whey Acidic Protein) 'four-disulfide core'			GO:0030414	peptidase inhibitor activity	GO:0005576	extracellular region
comp117785_c0	487	260829939	EEN65929.1	402	9.56E-44	hypothetical protein BRAFLDRAFT_90698 [Branchiostoma floridae]/Fukutin-related protein	hypothetical protein BRAFLDRAFT_90698 [Branchiostoma floridae]						bfo:BRAFLDRAFT_90698	402	1.02E-43				Q9H9S5	381	4.93E-42	Fukutin-related protein	PF06507	Auxin response factor	GO:0006355//GO:0009725	regulation of transcription, DNA-dependent//response to hormone stimulus	GO:0003677	DNA binding	GO:0005634	nucleus
comp1178_c0	240					/Agrin													O00468	113	3.31E-06	Agrin	PF00050	Kazal-type serine protease inhibitor domain			GO:0005515	protein binding			KOG3649	FOG: Kazal-type serine protease inhibitor domain
comp11780_c0	263																						PF08463	EcoEI R protein C-terminal	GO:0006304	DNA modification	GO:0003677//GO:0003824	DNA binding//catalytic activity
comp11783_c0	287	294934148	EER12798.1	240	7.20E-22	dynamin, putative [Perkinsus marinus ATCC 50983]/	dynamin, putative [Perkinsus marinus ATCC 50983]						cpv:cgd1_580	228	3.19E-20								PF01031	Dynamin central region			GO:0005525	GTP binding
comp11790_c0	336																						PF08015	Fungal mating-type pheromone			GO:0000772	mating pheromone activity	GO:0016020	membrane
comp117914_c0	562																						PF04218//PF01527//PF02796	CENP-B N-terminal DNA-binding domain//Transposase//Helix-turn-helix domain of resolvase	GO:0006313//GO:0006310	transposition, DNA-mediated//DNA recombination	GO:0003677//GO:0000150//GO:0004803	DNA binding//recombinase activity//transposase activity
comp118036_c0	274	157110929	EAT48140.1	170	1.48E-12	hypothetical protein AaeL_AAEL000824 [Aedes aegypti]/	hypothetical protein AaeL_AAEL000824 [Aedes aegypti]						aag:AaeL_AAEL000824	170	1.58E-12								PF00643//PF01753//PF03833//PF00131	B-box zinc finger//MYND finger//DNA polymerase II large subunit DP2//Metallothionein			GO:0003887//GO:0046872//GO:0008270	DNA-directed DNA polymerase activity//metal ion binding//zinc ion binding	GO:0005622	intracellular
comp11811_c0	468	168012649	EDQ76083.1	162	8.31E-11	predicted protein [Physcomitrella patens subsp. patens]/Cullin-associated NEDD8-dissociated protein 1	predicted protein [Physcomitrella patens subsp. patens]						ppp:PHYPADRAFT_206822	162	8.89E-11				Q8L5Y6	133	2.85E-08	Cullin-associated NEDD8-dissociated protein 1	PF01602	Adaptin N terminal region	GO:0006886//GO:0016192	intracellular protein transport//vesicle-mediated transport			GO:0030117	membrane coat
comp11818_c0	263																						PF00076	RNA recognition motif. (a.k.a. RRM, RBD, or RNP domain)			GO:0003676	nucleic acid binding			KOG0118	FOG: RRM domain
comp118227_c0	4236	242010104	EEB13078.1	3875	0	WD repeat and FYVE domain-containing protein, putative [Pediculus humanus corporis]/WD repeat and FYVE domain-containing protein 3	WD repeat and FYVE domain-containing protein, putative [Pediculus humanus corporis]						phu:Phum_PHUM221320	3875	0				Q8IZQ1	2882	0	WD repeat and FYVE domain-containing protein 3	PF03604	DNA directed RNA polymerase, 7 kDa subunit	GO:0006351	transcription, DNA-dependent	GO:0003899//GO:0003677	DNA-directed RNA polymerase activity//DNA binding
comp11823_c0	488	242018688	EEB17068.1	235	2.82E-21	DrosGluCl, putative [Pediculus humanus corporis]/Glutamate-gated chloride channel	DrosGluCl, putative [Pediculus humanus corporis]						phu:Phum_PHUM451790	235	3.02E-21	K05273	glutamate receptor, anionic, invertebrate	http://www.genome.jp/dbget-bin/www_bget?ko:K05273	Q94900	199	5.83E-17	Glutamate-gated chloride channel	PF00487//PF02932	Fatty acid desaturase//Neurotransmitter-gated ion-channel transmembrane region	GO:0006811//GO:0006629	ion transport//lipid metabolic process			GO:0016020	membrane	KOG3644	Ligand-gated ion channel
comp11826_c0	254	194896059	EDV47330.1	231	8.45E-21	GG19569 [Drosophila erecta]/	GG19569 [Drosophila erecta]						der:Dere_GG19569	231	9.04E-21								PF00059	Lectin C-type domain			GO:0030246	carbohydrate binding
comp118265_c0	330	390345785	XP_001198701.2	162	2.46E-11	PREDICTED: deleted in malignant brain tumors 1 protein-like [Strongylocentrotus purpuratus]/Scavenger receptor cysteine-rich domain superfamily protein	PREDICTED: deleted in malignant brain tumors 1 protein-like [Strongylocentrotus purpuratus]						nve:NEMVE_v1g141947	158	5.71E-11				F7J220	111	9.60E-06	Scavenger receptor cysteine-rich domain superfamily protein	PF00530	Scavenger receptor cysteine-rich domain			GO:0005044	scavenger receptor activity	GO:0016020	membrane
comp118312_c0	211																						PF02326	Plant ATP synthase F0	GO:0015986	ATP synthesis coupled proton transport	GO:0015078	hydrogen ion transmembrane transporter activity	GO:0000276	mitochondrial proton-transporting ATP synthase complex, coupling factor F(o)
comp118321_c0	316	327533501	AEA92687.1	224	2.28E-20	hemocyanin [Penaeus monodon]/Hemocyanin subunit 2	hemocyanin [Penaeus monodon]												P84293	224	9.65E-21	Hemocyanin subunit 2	PF00847//PF01153	AP2 domain//Glypican	GO:0006355	regulation of transcription, DNA-dependent	GO:0043395//GO:0003700	heparan sulfate proteoglycan binding//sequence-specific DNA binding transcription factor activity	GO:0016020//GO:0005578	membrane//proteinaceous extracellular matrix
comp11847_c0	305																						PF01140	Matrix protein (MA), p15			GO:0005198	structural molecule activity	GO:0019028	viral capsid
comp11849_c0	478																						PF01204	Trehalase	GO:0005991	trehalose metabolic process	GO:0004555	alpha,alpha-trehalase activity
comp11852_c0	230	260785875	EEN43996.1	190	1.69E-16	hypothetical protein BRAFLDRAFT_125387 [Branchiostoma floridae]/60S ribosomal protein L7	hypothetical protein BRAFLDRAFT_125387 [Branchiostoma floridae]						bfo:BRAFLDRAFT_125387	190	1.80E-16				Q5R9R4	171	6.11E-15	60S ribosomal protein L7							GO:0005622	intracellular	KOG3184	60S ribosomal protein L7
comp118534_c0	424																						PF00845	Geminivirus BL1 movement protein	GO:0046740	spread of virus in host, cell to cell	GO:0003677	DNA binding	GO:0033644	host cell membrane
comp11864_c0	278																						PF08727	Poliovirus 3A protein like			GO:0004197//GO:0017111//GO:0003968	cysteine-type endopeptidase activity//nucleoside-triphosphatase activity//RNA-directed RNA polymerase activity
comp1187126_c0	211																						PF00656	Caspase domain	GO:0006508	proteolysis	GO:0004197	cysteine-type endopeptidase activity
comp118843_c0	887	350405557	XP_003487476.1	463	6.45E-50	PREDICTED: protein-associating with the carboxyl-terminal domain of ezrin-like [Bombus impatiens]/Protein-associating with the carboxyl-terminal domain of ezrin	PREDICTED: protein-associating with the carboxyl-terminal domain of ezrin-like [Bombus impatiens]						ame:727415	441	6.50E-47				Q9DBQ7	387	2.44E-40	Protein-associating with the carboxyl-terminal domain of ezrin	PF00069	Protein kinase domain	GO:0006468	protein phosphorylation	GO:0005524//GO:0004672	ATP binding//protein kinase activity			KOG1243	Protein kinase
comp118910_c0	299	388853757	CCF52478.1	206	6.72E-20	probable RPS29B-ribosomal protein S29.e.B [Ustilago hordei]/40S ribosomal protein S29	probable RPS29B-ribosomal protein S29.e.B [Ustilago hordei]						tgo:TGME49_042340	206	8.00E-20				Q5I7K3	196	1.86E-19	40S ribosomal protein S29	PF00253	Ribosomal protein S14p/S29e	GO:0006412	translation	GO:0003735	structural constituent of ribosome	GO:0005840//GO:0005622	ribosome//intracellular	KOG3506	40S ribosomal protein S29
comp11899_c0	234																						PF02318	Rabphilin-3A effector domain N-terminal	GO:0006886	intracellular protein transport	GO:0008270//GO:0017137	zinc ion binding//Rab GTPase binding
comp11901_c0	317																						PF06699//PF04061	GPI biosynthesis protein family Pig-F//ORMDL family	GO:0006506	GPI anchor biosynthetic process			GO:0016021//GO:0005789	integral to membrane//endoplasmic reticulum membrane
comp1190262_c0	207																						PF08367	Peptidase M16C associated	GO:0006508	proteolysis	GO:0008237//GO:0008270	metallopeptidase activity//zinc ion binding
comp11903_c0	359												dpo:Dpse_GA23688	151	1.07E-09								PF01607	Chitin binding Peritrophin-A domain	GO:0006030	chitin metabolic process	GO:0008061	chitin binding	GO:0005576	extracellular region
comp11917_c0	964																						PF08086	Ergtoxin family	GO:0009405	pathogenesis	GO:0019870	potassium channel inhibitor activity	GO:0005576	extracellular region
comp1192_c0	487	302840989	EFJ46831.1	367	9.70E-39	hypothetical protein VOLCADRAFT_81727 [Volvox carteri f. nagariensis]/DEAD-box ATP-dependent RNA helicase 14	hypothetical protein VOLCADRAFT_81727 [Volvox carteri f. nagariensis]						vcn:VOLCADRAFT_81727	367	1.04E-38				Q8H136	330	1.29E-34	DEAD-box ATP-dependent RNA helicase 14	PF00271	Helicase conserved C-terminal domain			GO:0005524//GO:0004386//GO:0003676	ATP binding//helicase activity//nucleic acid binding			KOG0331	ATP-dependent RNA helicase
comp1192_c1	233												pfd:PFDG_02219	112	7.32E-06								PF00271	Helicase conserved C-terminal domain			GO:0005524//GO:0004386//GO:0003676	ATP binding//helicase activity//nucleic acid binding			KOG0331	ATP-dependent RNA helicase
comp11922_c0	487	237832909	EEA98611.1	301	4.93E-29	adenylate cyclase, putative [Toxoplasma gondii ME49]/Adenylate cyclase type 10	adenylate cyclase, putative [Toxoplasma gondii ME49]						tgo:TGME49_070860	301	5.27E-29				Q866F4	125	3.71E-07	Adenylate cyclase type 10	PF00211	Adenylate and Guanylate cyclase catalytic domain	GO:0009190//GO:0009987//GO:0035556	cyclic nucleotide biosynthetic process//cellular process//intracellular signal transduction	GO:0016829//GO:0016849	lyase activity//phosphorus-oxygen lyase activity
comp119266_c0	962																						PF08094	Conotoxin TVIIA/GS family	GO:0009405	pathogenesis	GO:0019871	sodium channel inhibitor activity	GO:0005576	extracellular region
comp11929_c0	215																						PF00321	Plant thionin	GO:0006952	defense response
comp1192949_c0	239	294890775	EER05124.1	321	1.47E-33	DNA polymerase delta catalytic subunit, putative [Perkinsus marinus ATCC 50983]/DNA polymerase delta catalytic subunit	DNA polymerase delta catalytic subunit, putative [Perkinsus marinus ATCC 50983]						cme:CMN199C	300	4.40E-30	K02327	DNA polymerase delta subunit 1 [EC:2.7.7.7]	http://www.genome.jp/dbget-bin/www_bget?ko:K02327	P30316	288	1.52E-29	DNA polymerase delta catalytic subunit	PF03104	DNA polymerase family B, exonuclease domain	GO:0006260	DNA replication	GO:0003677//GO:0003887//GO:0000166	DNA binding//DNA-directed DNA polymerase activity//nucleotide binding			KOG0969	DNA polymerase delta, catalytic subunit
comp119307_c0	1938																						PF08225//PF00520	Pseudin antimicrobial peptide//Ion transport protein	GO:0055085//GO:0006952//GO:0006811	transmembrane transport//defense response//ion transport	GO:0005216	ion channel activity	GO:0016020	membrane
comp119313_c0	1460							37778417	AY186714.1	156	5.12E-74	Cancer magister clone Cma86 microsatellite sequence											PF05933	Fungal ATP synthase protein 8 (A6L)	GO:0015986	ATP synthesis coupled proton transport	GO:0015078	hydrogen ion transmembrane transporter activity	GO:0000276	mitochondrial proton-transporting ATP synthase complex, coupling factor F(o)
comp119323_c0	366	321476490	EFX87451.1	172	1.35E-12	hypothetical protein DAPPUDRAFT_312233 [Daphnia pulex]/	hypothetical protein DAPPUDRAFT_312233 [Daphnia pulex]						dgr:Dgri_GH21414	117	1.45E-06								PF02892	BED zinc finger			GO:0003677	DNA binding
comp119361_c0	528																						PF02362	B3 DNA binding domain	GO:0006355	regulation of transcription, DNA-dependent	GO:0003677	DNA binding
comp11939_c0	355																						PF00078	Reverse transcriptase (RNA-dependent DNA polymerase)	GO:0006278	RNA-dependent DNA replication	GO:0003964//GO:0003723	RNA-directed DNA polymerase activity//RNA binding
comp119396_c0	940	327290084	XP_003229754.1	257	4.83E-22	PREDICTED: TAF6-like RNA polymerase II p300/CBP-associated factor-associated factor 65 kDa subunit 6L-like [Anolis carolinensis]/TAF6-like RNA polymerase II p300/CBP-associated factor-associated factor 65 kDa subunit 6L	PREDICTED: TAF6-like RNA polymerase II p300/CBP-associated factor-associated factor 65 kDa subunit 6L-like [Anolis carolinensis]						spu:577999	267	4.98E-24	K03131	transcription initiation factor TFIID subunit D5	http://www.genome.jp/dbget-bin/www_bget?ko:K03131	Q9Y6J9	224	6.29E-19	TAF6-like RNA polymerase II p300/CBP-associated factor-associated factor 65 kDa subunit 6L	PF02969//PF00125	TATA box binding protein associated factor (TAF)//Core histone H2A/H2B/H3/H4	GO:0006352	DNA-dependent transcription, initiation	GO:0003677	DNA binding	GO:0005634	nucleus	KOG2549	Transcription initiation factor TFIID, subunit TAF6 (also component of histone acetyltransferase SAGA)
comp119420_c0	290																						PF01567//PF01061	Hantavirus glycoprotein G1//ABC-2 type transporter	GO:0030683	evasion or tolerance by virus of host immune response			GO:0016020//GO:0044423	membrane//virion part
comp11944_c0	309	294877459	EER00713.1	169	1.64E-12	ribosomal pseudouridine synthase, putative [Perkinsus marinus ATCC 50983]/Ribosomal large subunit pseudouridine synthase C	ribosomal pseudouridine synthase, putative [Perkinsus marinus ATCC 50983]						lbh:Lbuc_1084	155	4.69E-11	K06180	ribosomal large subunit pseudouridine synthase D [EC:5.4.99.12]	http://www.genome.jp/dbget-bin/www_bget?ko:K06180	Q9KQH0	118	5.11E-07	Ribosomal large subunit pseudouridine synthase C	PF00849	RNA pseudouridylate synthase	GO:0009451//GO:0001522	RNA modification//pseudouridine synthesis	GO:0003723//GO:0009982	RNA binding//pseudouridine synthase activity
comp11947_c0	233																						PF01507//PF08496	Phosphoadenosine phosphosulfate reductase family//Peptidase family S49 N-terminal	GO:0008152	metabolic process	GO:0004252//GO:0003824	serine-type endopeptidase activity//catalytic activity	GO:0005886	plasma membrane	KOG4364	Chromatin assembly factor-I
comp119513_c0	242																						PF10954	Protein of unknown function (DUF2755)					GO:0016021	integral to membrane
comp119531_c0	2819																						PF07462	Merozoite surface protein 1 (MSP1) C-terminus	GO:0009405	pathogenesis			GO:0016020	membrane
comp119621_c0	212																						PF02535//PF07178	ZIP Zinc transporter//TraL protein	GO:0055085//GO:0000746//GO:0030001	transmembrane transport//conjugation//metal ion transport	GO:0046873	metal ion transmembrane transporter activity	GO:0016020//GO:0019867	membrane//outer membrane
comp1197_c0	558																						PF07650//PF00013	KH domain//KH domain			GO:0003723	RNA binding			KOG3263	Nucleic acid binding protein
comp119855_c0	3108	328715046	XP_001949223.2	385	3.60E-37	PREDICTED: zinc finger protein 271-like [Acyrthosiphon pisum]/Zinc finger protein 85	PREDICTED: zinc finger protein 271-like [Acyrthosiphon pisum]						api:100158715	385	3.85E-37				Q03923	162	6.29E-10	Zinc finger protein 85	PF07975//PF00096	TFIIH C1-like domain//Zinc finger, C2H2 type	GO:0006281	DNA repair	GO:0008270	zinc ion binding	GO:0005634//GO:0005622	nucleus//intracellular
comp119883_c0	488																						PF01566	Natural resistance-associated macrophage protein	GO:0006810	transport	GO:0005215	transporter activity	GO:0016020	membrane
comp119886_c0	2565																						PF03604//PF09207//PF04593//PF03741//PF00614//PF04423	DNA directed RNA polymerase, 7 kDa subunit//Yeast killer toxin//Selenoprotein P, C terminal region//Integral membrane protein TerC family//Phospholipase D Active site motif//Rad50 zinc hook motif	GO:0008152//GO:0006281//GO:0008219//GO:0006351//GO:0009405	metabolic process//DNA repair//cell death//transcription, DNA-dependent//pathogenesis	GO:0003677//GO:0005524//GO:0003824//GO:0004518//GO:0003899//GO:0008430//GO:0008270	DNA binding//ATP binding//catalytic activity//nuclease activity//DNA-directed RNA polymerase activity//selenium binding//zinc ion binding	GO:0005576//GO:0016021	extracellular region//integral to membrane	KOG4597	Serine proteinase inhibitor (KU family) with thrombospondin repeats
comp11989_c0	272																						PF08493	Aflatoxin regulatory protein	GO:0045122//GO:0006355	aflatoxin biosynthetic process//regulation of transcription, DNA-dependent	GO:0003677	DNA binding	GO:0005634	nucleus
comp119900_c0	1303	241616501	EEC12379.1	324	7.50E-31	hypothetical protein IscW_ISCW010146 [Ixodes scapularis]/GON-4-like protein	hypothetical protein IscW_ISCW010146 [Ixodes scapularis]						isc:IscW_ISCW010146	324	8.02E-31				Q9DB00	277	1.24E-24	GON-4-like protein	PF05481//PF02671	Mycobacterium 19 kDa lipoprotein antigen//Paired amphipathic helix repeat	GO:0006355	regulation of transcription, DNA-dependent			GO:0016020//GO:0005634	membrane//nucleus
comp11993_c0	233																						PF00628//PF05353	PHD-finger//Delta Atracotoxin	GO:0009405	pathogenesis	GO:0005515//GO:0019871	protein binding//sodium channel inhibitor activity	GO:0005576	extracellular region
comp1199334_c0	282	294932551	EER12124.1	177	1.02E-14	glutamate 5-kinase, putative [Perkinsus marinus ATCC 50983]/Glutamate 5-kinase	glutamate 5-kinase, putative [Perkinsus marinus ATCC 50983]						cpv:cgd2_2300	169	1.42E-12	K00931	glutamate 5-kinase [EC:2.7.2.11]	http://www.genome.jp/dbget-bin/www_bget?ko:K00931	B4RD63	159	1.63E-12	Glutamate 5-kinase	PF01472	PUA domain			GO:0003723	RNA binding
comp11995_c0	423	395859881	XP_003802257.1	219	1.98E-18	PREDICTED: DNA replication licensing factor MCM4 [Otolemur garnettii]/DNA replication licensing factor mcm4-A	PREDICTED: DNA replication licensing factor MCM4 [Otolemur garnettii]						ssc:100156398	211	2.26E-17				Q5XK83	210	3.06E-18	DNA replication licensing factor mcm4-A	PF00493	MCM2/3/5 family	GO:0006260	DNA replication	GO:0003677//GO:0005524	DNA binding//ATP binding			KOG0478	DNA replication licensing factor, MCM4 component
comp119985_c0	801																						PF00895	ATP synthase protein 8	GO:0015986	ATP synthesis coupled proton transport	GO:0015078	hydrogen ion transmembrane transporter activity	GO:0000276	mitochondrial proton-transporting ATP synthase complex, coupling factor F(o)
comp120030_c0	574	321461111	EFX72146.1	190	4.07E-14	hypothetical protein DAPPUDRAFT_308585 [Daphnia pulex]/	hypothetical protein DAPPUDRAFT_308585 [Daphnia pulex]																PF03793	PASTA domain			GO:0008658	penicillin binding
comp120053_c0	1229																						PF05398	PufQ cytochrome subunit	GO:0030494//GO:0015979	bacteriochlorophyll biosynthetic process//photosynthesis
comp12011_c0	262	213515148	ACH85309.1	182	5.52E-15	transposase-like [Salmo salar]/	transposase-like [Salmo salar]						hmg:100208914	184	2.71E-15								PF06422	CDR ABC transporter	GO:0006810	transport	GO:0005524//GO:0042626	ATP binding//ATPase activity, coupled to transmembrane movement of substances	GO:0016021	integral to membrane
comp12014_c0	268												aml:100478098	124	1.54E-07								PF05001	RNA polymerase Rpb1 C-terminal repeat	GO:0006366	transcription from RNA polymerase II promoter	GO:0003677	DNA binding	GO:0005665	DNA-directed RNA polymerase II, core complex
comp120140_c0	1033																						PF01786//PF03579//PF02706	Alternative oxidase//Small hydrophobic protein//Chain length determinant protein	GO:0009103//GO:0007585//GO:0055114	lipopolysaccharide biosynthetic process//respiratory gaseous exchange//oxidation-reduction process			GO:0005740//GO:0016020//GO:0016021//GO:0048222	mitochondrial envelope//membrane//integral to membrane//glycoprotein network
comp120153_c0	2730																						PF01721	Class II bacteriocin	GO:0042742	defense response to bacterium			GO:0005576	extracellular region
comp1201833_c0	225																						PF02601//PF12919//PF06810//PF05529//PF10186	Exonuclease VII, large subunit//TcdA/TcdB catalytic glycosyltransferase domain//Phage minor structural protein GP20//B-cell receptor-associated protein 31-like//UV radiation resistance protein and autophagy-related subunit 14	GO:0006886//GO:0010508	intracellular protein transport//positive regulation of autophagy	GO:0016757//GO:0005198//GO:0008855	transferase activity, transferring glycosyl groups//structural molecule activity//exodeoxyribonuclease VII activity	GO:0005783//GO:0016021	endoplasmic reticulum//integral to membrane
comp120190_c0	1556	242008071	EEB12098.1	1245	6.72E-164	conserved hypothetical protein [Pediculus humanus corporis]/Protein RCC2 homolog	conserved hypothetical protein [Pediculus humanus corporis]						phu:Phum_PHUM155370	1245	7.18E-164				Q6NYE2	1123	1.80E-146	Protein RCC2 homolog	PF04771	Chicken anaemia virus VP-3 protein	GO:0019051	induction by virus of host apoptotic process			GO:0042025	host cell nucleus	KOG1426	FOG: RCC1 domain
comp12027_c0	230																						PF05001	RNA polymerase Rpb1 C-terminal repeat	GO:0006366	transcription from RNA polymerase II promoter	GO:0003677	DNA binding	GO:0005665	DNA-directed RNA polymerase II, core complex
comp12042_c0	279	60459130	AAX19952.1	320	9.68E-34	protein arginine methyltransferase [Toxoplasma gondii]/Probable histone-arginine methyltransferase CARM1	protein arginine methyltransferase [Toxoplasma gondii]						tgo:TGME49_094270	322	2.83E-33				Q7XI75	261	3.15E-26	Probable histone-arginine methyltransferase CARM1	PF05185	PRMT5 arginine-N-methyltransferase	GO:0006479	protein methylation	GO:0008168	methyltransferase activity			KOG1499	Protein arginine N-methyltransferase PRMT1 and related enzymes
comp120571_c0	514	317134989	ADV03057.1	310	2.61E-33	ribosomal protein S27a [Amphidinium carteriae]/Ubiquitin-40S ribosomal protein S27a-1	ribosomal protein S27a [Amphidinium carteriae]						aly:ARALYDRAFT_472603	252	1.31E-24				P59271	252	1.26E-25	Ubiquitin-40S ribosomal protein S27a-1	PF00240//PF01599	Ubiquitin family//Ribosomal protein S27a	GO:0006412	translation	GO:0005515//GO:0003735	protein binding//structural constituent of ribosome	GO:0005840//GO:0005622	ribosome//intracellular	KOG0004	Ubiquitin/40S ribosomal protein S27a fusion
comp1206_c1	212																						PF01214	Casein kinase II regulatory subunit			GO:0019887	protein kinase regulator activity	GO:0005956	protein kinase CK2 complex
comp120628_c0	1348	270009360	EFA05808.1	705	1.03E-86	hypothetical protein TcasGA2_TC030747 [Tribolium castaneum]/WSCD family member AAEL009094	hypothetical protein TcasGA2_TC030747 [Tribolium castaneum]						tca:654932	713	9.11E-88				Q16WU7	641	8.28E-78	WSCD family member AAEL009094	PF00685	Sulfotransferase domain			GO:0008146	sulfotransferase activity
comp12074_c0	1725	390331675	XP_003723332.1	241	7.71E-20	PREDICTED: uncharacterized protein LOC100889692 [Strongylocentrotus purpuratus]/THAP domain-containing protein 2	PREDICTED: uncharacterized protein LOC100889692 [Strongylocentrotus purpuratus]						xtr:100493491	233	1.54E-19				Q9H0W7	222	7.81E-19	THAP domain-containing protein 2	PF01113//PF09249//PF05485//PF04799	Dihydrodipicolinate reductase, N-terminus//tRNA nucleotidyltransferase, second domain//THAP domain//fzo-like conserved region	GO:0006184//GO:0055114//GO:0008053//GO:0009089	GTP catabolic process//oxidation-reduction process//mitochondrial fusion//lysine biosynthetic process via diaminopimelate	GO:0016437//GO:0003676//GO:0003924//GO:0004810//GO:0008839	tRNA cytidylyltransferase activity//nucleic acid binding//GTPase activity//tRNA adenylyltransferase activity//dihydrodipicolinate reductase activity	GO:0005741//GO:0016021	mitochondrial outer membrane//integral to membrane
comp120742_c0	1099																						PF06783	Uncharacterised protein family (UPF0239)					GO:0016021	integral to membrane
comp120952_c0	1186	350397659	XP_003484946.1	962	1.60E-125	PREDICTED: RING finger protein 113A-like [Bombus impatiens]/RING finger protein 113A	PREDICTED: RING finger protein 113A-like [Bombus impatiens]						tca:658675	923	1.33E-119				O15541	876	2.75E-113	RING finger protein 113A	PF00641//PF03854//PF00642	Zn-finger in Ran binding protein and others//P-11 zinc finger//Zinc finger C-x8-C-x5-C-x3-H type (and similar)			GO:0003723//GO:0008270//GO:0003676	RNA binding//zinc ion binding//nucleic acid binding	GO:0005622	intracellular	KOG1813	Predicted E3 ubiquitin ligase
comp12116_c0	986												aag:AaeL_AAEL008764	134	3.28E-07								PF00379	Insect cuticle protein			GO:0042302	structural constituent of cuticle			KOG0566	Inositol-1,4,5-triphosphate 5-phosphatase (synaptojanin), INP51/INP52/INP53 family
comp12117_c0	1659	224109138	EEF01267.1	220	1.75E-16	predicted protein [Populus trichocarpa]/Zinc finger CCCH domain-containing protein 37	predicted protein [Populus trichocarpa]						pop:POPTR_659387	220	1.88E-16				Q941Q3	198	8.28E-15	Zinc finger CCCH domain-containing protein 37	PF00642	Zinc finger C-x8-C-x5-C-x3-H type (and similar)			GO:0008270//GO:0003676	zinc ion binding//nucleic acid binding
comp121205_c0	247																						PF06373	Cocaine and amphetamine regulated transcript protein (CART)	GO:0007186//GO:0001678//GO:0009267//GO:0008343//GO:0032099//GO:0000186	G-protein coupled receptor signaling pathway//cellular glucose homeostasis//cellular response to starvation//adult feeding behavior//negative regulation of appetite//activation of MAPKK activity			GO:0005615	extracellular space
comp12121_c0	897	307206939	EFN84783.1	237	9.51E-20	Bipolar kinesin KRP-130 [Harpegnathos saltator]/Kinesin-like protein KIF11	Bipolar kinesin KRP-130 [Harpegnathos saltator]						gga:423809	237	2.90E-19	K10398	kinesin family member 11	http://www.genome.jp/dbget-bin/www_bget?ko:K10398	B2GU58	231	1.07E-19	Kinesin-like protein KIF11	PF00225	Kinesin motor domain	GO:0007018	microtubule-based movement	GO:0005524//GO:0003777	ATP binding//microtubule motor activity			KOG0243	Kinesin-like protein
comp12127_c0	1290	116008050	ABI31183.1	566	2.75E-67	munin, isoform K [Drosophila melanogaster]/	munin, isoform K [Drosophila melanogaster]						tca:655249	622	2.36E-75												GO:0016167	glial cell-derived neurotrophic factor receptor activity	GO:0016020	membrane
comp12128_c0	716																						PF07359	Liver-expressed antimicrobial peptide 2 precursor (LEAP-2)	GO:0042742	defense response to bacterium
comp121301_c0	330																						PF04871//PF08172	Uso1 / p115 like vesicle tethering protein, C terminal region//CASP C terminal	GO:0006886//GO:0006891	intracellular protein transport//intra-Golgi vesicle-mediated transport	GO:0008565	protein transporter activity	GO:0016020//GO:0030173//GO:0005737	membrane//integral to Golgi membrane//cytoplasm
comp121313_c0	1474	189236557	EFA01728.1	550	1.19E-57	hypothetical protein TcasGA2_TC007308 [Tribolium castaneum]/Pecanex-like protein 1	hypothetical protein TcasGA2_TC007308 [Tribolium castaneum]						tca:664487	550	1.27E-57				Q9QYC1	510	1.64E-53	Pecanex-like protein 1	PF07174	Fibronectin-attachment protein (FAP)			GO:0050840	extracellular matrix binding	GO:0005576	extracellular region	KOG3604	Pecanex
comp12133_c0	258																						PF04941	Late expression factor 8 (LEF-8)	GO:0006351	transcription, DNA-dependent	GO:0003899//GO:0003677	DNA-directed RNA polymerase activity//DNA binding
comp1214_c0	298	118347942	EAR87202.1	402	5.78E-44	AAA family ATPase, CDC48 subfamily protein [Tetrahymena thermophila SB210]/Cell division control protein 48 homolog D	AAA family ATPase, CDC48 subfamily protein [Tetrahymena thermophila SB210]						tet:TTHERM_00365340	402	6.18E-44				Q9SCN8	289	1.48E-29	Cell division control protein 48 homolog D					GO:0005524//GO:0017111	ATP binding//nucleoside-triphosphatase activity			KOG0730	AAA+-type ATPase
comp121426_c0	202																						PF03784	Cyclotide family	GO:0006952	defense response
comp1214640_c0	207																						PF07546	EMI domain			GO:0005515	protein binding
comp12147_c0	489	348526305	XP_003450660.1	182	2.85E-13	PREDICTED: hypothetical protein LOC100698685 [Oreochromis niloticus]/RE1-silencing transcription factor A	PREDICTED: hypothetical protein LOC100698685 [Oreochromis niloticus]						bmy:Bm1_07095	135	1.44E-07				Q2EI21	118	2.52E-06	RE1-silencing transcription factor A	PF02892//PF00096	BED zinc finger//Zinc finger, C2H2 type			GO:0003677//GO:0008270	DNA binding//zinc ion binding	GO:0005622	intracellular	KOG1721	FOG: Zn-finger
comp121520_c0	1097																						PF01073	3-beta hydroxysteroid dehydrogenase/isomerase family	GO:0006694//GO:0055114	steroid biosynthetic process//oxidation-reduction process	GO:0016616//GO:0003854	oxidoreductase activity, acting on the CH-OH group of donors, NAD or NADP as acceptor//3-beta-hydroxy-delta5-steroid dehydrogenase activity
comp12155_c0	487																						PF07544//PF06397//PF00096	RNA polymerase II transcription mediator complex subunit 9//Desulfoferrodoxin, N-terminal domain//Zinc finger, C2H2 type	GO:0006357	regulation of transcription from RNA polymerase II promoter	GO:0005506//GO:0001104//GO:0008270	iron ion binding//RNA polymerase II transcription cofactor activity//zinc ion binding	GO:0016592//GO:0005622	mediator complex//intracellular
comp1215643_c0	212																						PF07962	Replication Fork Protection Component Swi3	GO:0048478//GO:0007049//GO:0006974	replication fork protection//cell cycle//response to DNA damage stimulus			GO:0005634	nucleus
comp1216_c0	365																						PF00491	Arginase family			GO:0046872//GO:0016813	metal ion binding//hydrolase activity, acting on carbon-nitrogen (but not peptide) bonds, in linear amidines
comp12169_c0	208																						PF00541//PF04140	Adenoviral fibre protein (knob domain)//Isoprenylcysteine carboxyl methyltransferase (ICMT) family	GO:0007155//GO:0006481//GO:0019062//GO:0019058	cell adhesion//C-terminal protein methylation//viral attachment to host cell//viral infectious cycle	GO:0004671	protein C-terminal S-isoprenylcysteine carboxyl O-methyltransferase activity	GO:0016021	integral to membrane	KOG0131	Splicing factor 3b, subunit 4
comp12181_c0	271																						PF07964//PF04856//PF09726	Rec10 / Red1//Securin sister-chromatid separation inhibitor//Transmembrane protein	GO:0007131//GO:0007059//GO:0051276//GO:0006259	reciprocal meiotic recombination//chromosome segregation//chromosome organization//DNA metabolic process			GO:0005634//GO:0016021//GO:0005737	nucleus//integral to membrane//cytoplasm
comp12187_c0	317																						PF08493	Aflatoxin regulatory protein	GO:0045122//GO:0006355	aflatoxin biosynthetic process//regulation of transcription, DNA-dependent	GO:0003677	DNA binding	GO:0005634	nucleus	KOG1414	Transcriptional activator FOSB/c-Fos and related bZIP transcription factors
comp12193_c0	445																						PF01531	Glycosyl transferase family 11	GO:0005975	carbohydrate metabolic process	GO:0008107	galactoside 2-alpha-L-fucosyltransferase activity	GO:0016020	membrane
comp121972_c0	442																						PF00366	Ribosomal protein S17	GO:0006412	translation	GO:0003735	structural constituent of ribosome	GO:0005840//GO:0005622	ribosome//intracellular
comp12210_c0	374																						PF09339	IclR helix-turn-helix domain	GO:0006355	regulation of transcription, DNA-dependent	GO:0003677	DNA binding
comp122102_c0	1419												isc:IscW_ISCW022269	160	3.21E-09								PF12767//PF04117//PF03248//PF00558	Transcriptional regulator of RNA polII, SAGA, subunit//Mpv17 / PMP22 family//Rer1 family//Vpu protein	GO:0032801//GO:0019076	receptor catabolic process//viral release from host cell	GO:0005261	cation channel activity	GO:0070461//GO:0016021//GO:0033644	SAGA-type complex//integral to membrane//host cell membrane
comp122109_c0	309																						PF02935	Cytochrome c oxidase subunit VIIc			GO:0004129	cytochrome-c oxidase activity
comp122117_c0	777																						PF03824//PF08036	High-affinity nickel-transport protein//Diapausin family of antimicrobial peptide	GO:0050832//GO:0055085//GO:0030001	defense response to fungus//transmembrane transport//metal ion transport	GO:0046872	metal ion binding	GO:0005576//GO:0016021	extracellular region//integral to membrane
comp12218_c0	219																						PF08557	Sphingolipid Delta4-desaturase (DES)	GO:0006633//GO:0055114	fatty acid biosynthetic process//oxidation-reduction process	GO:0016705	oxidoreductase activity, acting on paired donors, with incorporation or reduction of molecular oxygen	GO:0016021	integral to membrane
comp122181_c0	601																						PF00569	Zinc finger, ZZ type			GO:0008270	zinc ion binding
comp12230_c0	2346	350399631	XP_003485593.1	1147	2.01E-145	PREDICTED: BTB/POZ domain-containing protein 17-like [Bombus impatiens]/BTB/POZ domain-containing protein 17	PREDICTED: BTB/POZ domain-containing protein 17-like [Bombus impatiens]						ame:412158	1140	2.28E-144				Q6GLJ1	315	3.03E-29	BTB/POZ domain-containing protein 17	PF00598//PF01941//PF00651	Influenza Matrix protein (M1)//S-adenosylmethionine synthetase (AdoMet synthetase)//BTB/POZ domain	GO:0006730	one-carbon metabolic process	GO:0003723//GO:0005515//GO:0005524//GO:0004478//GO:0005198	RNA binding//protein binding//ATP binding//methionine adenosyltransferase activity//structural molecule activity			KOG2075	Topoisomerase TOP1-interacting protein BTBD1
comp122309_c0	2242																						PF06357//PF00711//PF01586	Omega-atracotoxin//Beta defensin//Myogenic Basic domain	GO:0006952//GO:0006355//GO:0007517//GO:0009405	defense response//regulation of transcription, DNA-dependent//muscle organ development//pathogenesis	GO:0003677//GO:0019855	DNA binding//calcium channel inhibitor activity	GO:0005634//GO:0005576	nucleus//extracellular region	KOG1218	Proteins containing Ca2+-binding EGF-like domains
comp122356_c0	3011	147900181	AAH76828.1	2142	0	Ercc4-prov protein [Xenopus laevis]/DNA repair endonuclease XPF	Ercc4-prov protein [Xenopus laevis]						xla:446411	2142	0				Q9QYM7	2054	0	DNA repair endonuclease XPF	PF01084//PF02732	Ribosomal protein S18//ERCC4 domain	GO:0006259//GO:0006412//GO:0033683	DNA metabolic process//translation//nucleotide-excision repair, DNA incision	GO:0003677//GO:0004518//GO:0043566//GO:0005515//GO:0003735//GO:0004519	DNA binding//nuclease activity//structure-specific DNA binding//protein binding//structural constituent of ribosome//endonuclease activity	GO:0005840//GO:0005622//GO:0044428	ribosome//intracellular//nuclear part	KOG0442	Structure-specific endonuclease ERCC1-XPF, catalytic component XPF/ERCC4
comp1223823_c0	254																						PF12072//PF04977	Domain of unknown function (DUF3552)//Septum formation initiator	GO:0007049	cell cycle	GO:0008663	2',3'-cyclic-nucleotide 2'-phosphodiesterase activity
comp122393_c0	418																						PF12797	4Fe-4S binding domain			GO:0009055//GO:0051536	electron carrier activity//iron-sulfur cluster binding
comp12245_c0	525																						PF06203	CCT motif			GO:0005515	protein binding
comp12257_c0	653																						PF05366	Sarcolipin			GO:0030234	enzyme regulator activity	GO:0016020	membrane
comp122576_c0	471																						PF07562	Nine Cysteines Domain of family 3 GPCR	GO:0007186	G-protein coupled receptor signaling pathway	GO:0004930	G-protein coupled receptor activity
comp12258_c0	202																						PF04922	DIE2/ALG10 family			GO:0016758	transferase activity, transferring hexosyl groups	GO:0016021	integral to membrane
comp12266_c0	898	156380854	EDO39919.1	437	6.33E-50	predicted protein [Nematostella vectensis]/Rab-like protein 5	predicted protein [Nematostella vectensis]						hmg:100198192	458	5.24E-53	K07935	Rab-like protein 5	http://www.genome.jp/dbget-bin/www_bget?ko:K07935	Q567Y6	414	1.17E-47	Rab-like protein 5	PF00071//PF00004//PF02421//PF10662//PF00025//PF08477	Ras family//ATPase family associated with various cellular activities (AAA)//Ferrous iron transport protein B//Ethanolamine utilisation - propanediol utilisation//ADP-ribosylation factor family//Miro-like protein	GO:0015684//GO:0007264//GO:0006576	ferrous iron transport//small GTPase mediated signal transduction//cellular biogenic amine metabolic process	GO:0005524//GO:0015093//GO:0005525	ATP binding//ferrous iron transmembrane transporter activity//GTP binding	GO:0005622//GO:0016021	intracellular//integral to membrane	KOG0079	GTP-binding protein H-ray, small G protein superfamily
comp122697_c0	292																						PF07967	C3HC zinc finger-like			GO:0008270	zinc ion binding	GO:0005634	nucleus
comp12272_c0	276																						PF05399	Ectropic viral integration site 2A protein (EVI2A)					GO:0016021	integral to membrane
comp122743_c0	635																						PF08702	Fibrinogen alpha/beta chain family	GO:0051258//GO:0007165//GO:0030168	protein polymerization//signal transduction//platelet activation	GO:0030674//GO:0005102	protein binding, bridging//receptor binding	GO:0005577	fibrinogen complex
comp122755_c0	471																						PF01213	Adenylate cyclase associated (CAP) N terminal	GO:0007010	cytoskeleton organization	GO:0003779	actin binding
comp1228_c0	340	219122497	EEC46794.1	191	1.31E-16	glutaredoxin [Phaeodactylum tricornutum CCAP 1055/1]/Monothiol glutaredoxin-5	glutaredoxin [Phaeodactylum tricornutum CCAP 1055/1]						pti:PHATRDRAFT_37615	191	1.40E-16				Q9HDW8	169	1.56E-14	Monothiol glutaredoxin-5	PF00462	Glutaredoxin	GO:0045454	cell redox homeostasis	GO:0015035//GO:0009055	protein disulfide oxidoreductase activity//electron carrier activity			KOG0911	Glutaredoxin-related protein
comp12280_c0	1863																						PF08122//PF11095	NADH-ubiquinone oxidoreductase B12 subunit family//Gem-associated protein 7 (Gemin7)			GO:0008137	NADH dehydrogenase (ubiquinone) activity	GO:0032797//GO:0005739	SMN complex//mitochondrion
comp1228002_c0	265																						PF07163	Pex26 protein	GO:0045046	protein import into peroxisome membrane	GO:0032403	protein complex binding	GO:0005779	integral to peroxisomal membrane
comp122811_c0	245																						PF08449	UAA transporter family	GO:0055085	transmembrane transport
comp12287_c0	699	327278763	XP_003224130.1	427	2.16E-45	PREDICTED: SH2 domain-containing protein 4B-like [Anolis carolinensis]/SH2 domain-containing protein 4B	PREDICTED: SH2 domain-containing protein 4B-like [Anolis carolinensis]						mdo:100013213	409	2.94E-44				A6X942	390	1.28E-42	SH2 domain-containing protein 4B	PF00017	SH2 domain			GO:0005515	protein binding			KOG0194	Protein tyrosine kinase
comp12288_c0	650																						PF04589//PF02819	RFX1 transcription activation region//Spider toxin	GO:0006355//GO:0009405	regulation of transcription, DNA-dependent//pathogenesis	GO:0003677//GO:0008200	DNA binding//ion channel inhibitor activity	GO:0005634//GO:0005576	nucleus//extracellular region
comp12291_c0	3098	332864503	XP_003815012.1	874	4.80E-102	PREDICTED: endonuclease/exonuclease/phosphatase family domain-containing protein 1 [Pan paniscus]/Endonuclease/exonuclease/phosphatase family domain-containing protein 1	PREDICTED: endonuclease/exonuclease/phosphatase family domain-containing protein 1 [Pan paniscus]						hsa:80820	871	1.56E-101				Q7L9B9	871	1.24E-102	Endonuclease/exonuclease/phosphatase family domain-containing protein 1	PF03934//PF00633//PF06514	General secretion pathway protein K//Helix-hairpin-helix motif//Photosystem II 12 kDa extrinsic protein (PsbU)	GO:0009306//GO:0042549//GO:0015979	protein secretion//photosystem II stabilization//photosynthesis	GO:0003677	DNA binding	GO:0009523//GO:0019898//GO:0009654//GO:0016021	photosystem II//extrinsic to membrane//oxygen evolving complex//integral to membrane
comp122969_c0	208					/Broad-complex core protein isoform 6							dmo:Dmoj_GI16492	135	1.96E-09				Q24206	127	3.13E-08	Broad-complex core protein isoform 6	PF02891//PF00301//PF00096//PF10588//PF03119//PF02892//PF04423//PF07503//PF08271	MIZ/SP-RING zinc finger//Rubredoxin//Zinc finger, C2H2 type//NADH-ubiquinone oxidoreductase-G iron-sulfur binding region//NAD-dependent DNA ligase C4 zinc finger domain//BED zinc finger//Rad50 zinc hook motif//HypF finger//TFIIB zinc-binding	GO:0006281//GO:0006355//GO:0006260//GO:0055114	DNA repair//regulation of transcription, DNA-dependent//DNA replication//oxidation-reduction process	GO:0003677//GO:0005524//GO:0005506//GO:0004518//GO:0008270//GO:0003911//GO:0016491	DNA binding//ATP binding//iron ion binding//nuclease activity//zinc ion binding//DNA ligase (NAD+) activity//oxidoreductase activity	GO:0005622	intracellular	KOG1721	FOG: Zn-finger
comp123_c0	362	319997252	ADV91220.1	326	9.24E-35	mitochondrial BCS1 protein, partial [Karlodinium micrum]/Mitochondrial chaperone BCS1	mitochondrial BCS1 protein, partial [Karlodinium micrum]						bta:539713	305	3.21E-31	K08900	mitochondrial chaperone BCS1	http://www.genome.jp/dbget-bin/www_bget?ko:K08900	Q5E9H5	305	2.56E-32	Mitochondrial chaperone BCS1	PF06467//PF00004	MYM-type Zinc finger with FCS sequence motif//ATPase family associated with various cellular activities (AAA)			GO:0005524//GO:0008270	ATP binding//zinc ion binding			KOG0743	AAA+-type ATPase
comp12311_c0	384					/Fructose-2,6-bisphosphatase TIGAR							ecb:100058416	146	1.15E-09	K14634	fructose-2,6-bisphosphatase [EC:3.1.3.46]	http://www.genome.jp/dbget-bin/www_bget?ko:K14634	Q9NQ88	131	1.09E-08	Fructose-2,6-bisphosphatase TIGAR	PF00800	Prephenate dehydratase	GO:0009094	L-phenylalanine biosynthetic process	GO:0004664	prephenate dehydratase activity
comp12314_c0	397	345487878	XP_001604186.2	327	7.91E-33	PREDICTED: protein lethal(2) giant larvae-like [Nasonia vitripennis]/Lethal(2) giant larvae protein	PREDICTED: protein lethal(2) giant larvae-like [Nasonia vitripennis]						nvi:100120554	327	9.08E-33	K06094	lethal giant larvae	http://www.genome.jp/dbget-bin/www_bget?ko:K06094	P08111	248	2.15E-23	Lethal(2) giant larvae protein	PF00400	WD domain, G-beta repeat			GO:0005515	protein binding			KOG1983	Tomosyn and related SNARE-interacting proteins
comp12331_c0	1410																						PF04976	DMSO reductase anchor subunit (DmsC)	GO:0019645	anaerobic electron transport chain			GO:0016021	integral to membrane
comp123316_c0	548																						PF00957	Synaptobrevin	GO:0016192	vesicle-mediated transport			GO:0016021	integral to membrane
comp12333_c0	1029																						PF01830	Peptidase C7 family	GO:0006508	proteolysis	GO:0004197	cysteine-type endopeptidase activity
comp123352_c0	281																						PF02790	Cytochrome C oxidase subunit II, transmembrane domain	GO:0022900	electron transport chain	GO:0009055//GO:0005507//GO:0004129	electron carrier activity//copper ion binding//cytochrome-c oxidase activity	GO:0016021	integral to membrane
comp123362_c0	649																						PF05453	BmTXKS1/BmP02 toxin family	GO:0009405	pathogenesis	GO:0008200	ion channel inhibitor activity	GO:0005576	extracellular region
comp12337_c0	922	307206972	EFN84811.1	508	7.49E-60	Exosome complex exonuclease RRP40 [Harpegnathos saltator]/Exosome complex component RRP40	Exosome complex exonuclease RRP40 [Harpegnathos saltator]						spu:575819	495	8.16E-58				Q3T0E1	427	1.92E-48	Exosome complex component RRP40	PF00305	Lipoxygenase	GO:0055114	oxidation-reduction process	GO:0016702//GO:0046872	oxidoreductase activity, acting on single donors with incorporation of molecular oxygen, incorporation of two atoms of oxygen//metal ion binding			KOG1004	Exosomal 3'-5' exoribonuclease complex subunit Rrp40
comp123376_c0	695																						PF01478//PF04451	Type IV leader peptidase family//Large eukaryotic DNA virus major capsid protein			GO:0005198//GO:0004190	structural molecule activity//aspartic-type endopeptidase activity	GO:0016020//GO:0019028	membrane//viral capsid
comp123403_c0	254																						PF00428	60s Acidic ribosomal protein	GO:0006414	translational elongation	GO:0003735	structural constituent of ribosome	GO:0005840//GO:0005622	ribosome//intracellular
comp123505_c0	882																						PF03579//PF01701	Small hydrophobic protein//Photosystem I reaction centre subunit IX / PsaJ	GO:0015979	photosynthesis			GO:0016020//GO:0016021//GO:0009522//GO:0048222	membrane//integral to membrane//photosystem I//glycoprotein network
comp12352_c0	795	383864608	XP_003707770.1	172	1.53E-11	PREDICTED: neprilysin-1-like [Megachile rotundata]/Membrane metallo-endopeptidase-like 1	PREDICTED: neprilysin-1-like [Megachile rotundata]						ame:100577845	151	9.02E-09				Q9JLI3	133	1.53E-07	Membrane metallo-endopeptidase-like 1	PF02068//PF05649//PF09329	Plant PEC family metallothionein//Peptidase family M13//Primase zinc finger	GO:0006508//GO:0006260	proteolysis//DNA replication	GO:0008237//GO:0008270	metallopeptidase activity//zinc ion binding	GO:0005634	nucleus
comp12354_c0	1007																						PF05864	Chordopoxvirus DNA-directed RNA polymerase 7 kDa polypeptide (RPO7)	GO:0006351	transcription, DNA-dependent	GO:0003899//GO:0003677	DNA-directed RNA polymerase activity//DNA binding
comp12360_c0	1291	338710420	XP_001494213.3	194	2.06E-13	PREDICTED: zinc finger protein 850-like [Equus caballus]/Gastrula zinc finger protein XlCGF26.1 (Fragment)	PREDICTED: zinc finger protein 850-like [Equus caballus]						ssc:100515553	147	1.43E-07				P18715	236	1.62E-20	Gastrula zinc finger protein XlCGF26.1 (Fragment)	PF11057//PF00096//PF08271	Cortexin of kidney//Zinc finger, C2H2 type//TFIIB zinc-binding	GO:0006355	regulation of transcription, DNA-dependent	GO:0008270	zinc ion binding	GO:0031224//GO:0005622	intrinsic to membrane//intracellular
comp12365_c0	1182	147905888	AAH60346.1	633	3.75E-76	MGC68790 protein [Xenopus laevis]/Serine dehydratase-like	MGC68790 protein [Xenopus laevis]						xla:398771	633	4.01E-76				Q8R238	600	3.20E-72	Serine dehydratase-like	PF00291//PF00731	Pyridoxal-phosphate dependent enzyme//AIR carboxylase	GO:0008152//GO:0006189	metabolic process//'de novo' IMP biosynthetic process	GO:0003824//GO:0030170//GO:0034023	catalytic activity//pyridoxal phosphate binding//5-(carboxyamino)imidazole ribonucleotide mutase activity			KOG1250	Threonine/serine dehydratases
comp12369_c0	639												tca:100142512	124	9.44E-07								PF00379	Insect cuticle protein			GO:0042302	structural constituent of cuticle
comp123724_c0	1399																						PF00104//PF02509	Ligand-binding domain of nuclear hormone receptor//Rotavirus non-structural protein 35	GO:0019079//GO:0006355//GO:0043401	viral genome replication//regulation of transcription, DNA-dependent//steroid hormone mediated signaling pathway	GO:0003707//GO:0003723//GO:0003700	steroid hormone receptor activity//RNA binding//sequence-specific DNA binding transcription factor activity	GO:0005634	nucleus	KOG3575	FOG: Hormone receptors
comp123738_c0	549																						PF00096	Zinc finger, C2H2 type			GO:0008270	zinc ion binding	GO:0005622	intracellular	KOG1216	von Willebrand factor and related coagulation proteins
comp1237381_c0	225																						PF02183//PF07716//PF04977//PF12474	Homeobox associated leucine zipper//Basic region leucine zipper//Septum formation initiator//Polo kinase kinase	GO:0006355//GO:0007049	regulation of transcription, DNA-dependent//cell cycle	GO:0003677//GO:0004674//GO:0043565//GO:0003700//GO:0046983	DNA binding//protein serine/threonine kinase activity//sequence-specific DNA binding//sequence-specific DNA binding transcription factor activity//protein dimerization activity	GO:0005634	nucleus
comp12384_c0	1468																						PF02822	Antistasin family			GO:0004867	serine-type endopeptidase inhibitor activity
comp123962_c0	552																						PF05485	THAP domain			GO:0003676	nucleic acid binding
comp12397_c0	232																						PF04625	DEC-1 protein, N-terminal region	GO:0007304	chorion-containing eggshell formation	GO:0005213	structural constituent of chorion	GO:0005576//GO:0042600	extracellular region//chorion	KOG1924	RhoA GTPase effector DIA/Diaphanous
comp1240_c0	777																						PF02362	B3 DNA binding domain	GO:0006355	regulation of transcription, DNA-dependent	GO:0003677	DNA binding			KOG0334	RNA helicase
comp12404_c0	990																						PF03626	Prokaryotic Cytochrome C oxidase subunit IV					GO:0016021	integral to membrane
comp12409_c0	222																						PF05929//PF02841	Phage capsid scaffolding protein (GPO) serine peptidase//Guanylate-binding protein, C-terminal domain	GO:0019069	viral capsid assembly	GO:0005525//GO:0003924	GTP binding//GTPase activity
comp12411_c0	440																						PF01277	Oleosin					GO:0016021//GO:0012511	integral to membrane//monolayer-surrounded lipid storage body
comp124154_c0	535																						PF06876	Plant self-incompatibility response (SCRL) protein	GO:0007165	signal transduction
comp1242_c1	311																						PF03137//PF06459//PF04921//PF02862//PF09468//PF02724	Organic Anion Transporter Polypeptide (OATP) family//Ryanodine Receptor TM 4-6//XAP5 protein//DDHD domain//Ydr279p protein family (RNase H2 complex component)//CDC45-like protein	GO:0006810//GO:0006270//GO:0006874	transport//DNA replication initiation//cellular calcium ion homeostasis	GO:0005219//GO:0046872//GO:0005215	ryanodine-sensitive calcium-release channel activity//metal ion binding//transporter activity	GO:0016020//GO:0005634//GO:0016021	membrane//nucleus//integral to membrane	KOG4297	C-type lectin
comp12429_c0	944	375173476	AFA42361.1	769	2.11E-96	clip domain serine proteinase 3 [Portunus trituberculatus]/Proclotting enzyme	clip domain serine proteinase 3 [Portunus trituberculatus]						aag:AaeL_AAEL011991	377	7.20E-39				P21902	367	9.82E-39	Proclotting enzyme	PF00089	Trypsin	GO:0006508	proteolysis	GO:0004252	serine-type endopeptidase activity			KOG3627	Trypsin
comp12432_c0	246	354499705	XP_003511947.1	154	8.46E-11	PREDICTED: zinc finger protein 58-like [Cricetulus griseus]/Zinc finger protein 22	PREDICTED: zinc finger protein 58-like [Cricetulus griseus]						ecb:100062917	117	7.10E-06				Q5R4X5	108	4.44E-06	Zinc finger protein 22	PF00037//PF12837//PF05495//PF00096//PF03604//PF01363//PF12800//PF05180//PF00412//PF00130//PF01096	4Fe-4S binding domain//4Fe-4S binding domain//CHY zinc finger//Zinc finger, C2H2 type//DNA directed RNA polymerase, 7 kDa subunit//FYVE zinc finger//4Fe-4S binding domain//DNL zinc finger//LIM domain//Phorbol esters/diacylglycerol binding domain (C1 domain)//Transcription factor S-II (TFIIS)	GO:0035556//GO:0006351	intracellular signal transduction//transcription, DNA-dependent	GO:0009055//GO:0003677//GO:0051536//GO:0003676//GO:0003899//GO:0046872//GO:0008270	electron carrier activity//DNA binding//iron-sulfur cluster binding//nucleic acid binding//DNA-directed RNA polymerase activity//metal ion binding//zinc ion binding	GO:0005622	intracellular
comp12433_c0	446																						PF01129//PF12235//PF02535	NAD:arginine ADP-ribosyltransferase//Fragile X-related 1 protein C terminal//ZIP Zinc transporter	GO:0055085//GO:0030001//GO:0006471	transmembrane transport//metal ion transport//protein ADP-ribosylation	GO:0046873//GO:0003723//GO:0003956	metal ion transmembrane transporter activity//RNA binding//NAD(P)+-protein-arginine ADP-ribosyltransferase activity	GO:0016020	membrane	KOG2693	Putative zinc transporter
comp124361_c0	247																						PF07694	5TMR of 5TMR-LYT	GO:0000160//GO:0007047	two-component signal transduction system (phosphorelay)//cellular cell wall organization	GO:0000155//GO:0004673	two-component sensor activity//protein histidine kinase activity	GO:0016021	integral to membrane	KOG0131	Splicing factor 3b, subunit 4
comp12437_c0	837	88601280	ABD46638.1	464	1.26E-54	protease/amidase [Pavlova lutheri]/Intracellular protease 1	protease/amidase [Pavlova lutheri]						ipa:Isop_2612	388	4.85E-43	K05520	protease I [EC:3.2.-.-]	http://www.genome.jp/dbget-bin/www_bget?ko:K05520	O59413	286	2.46E-29	Intracellular protease 1	PF07685	CobB/CobQ-like glutamine amidotransferase domain	GO:0009236	cobalamin biosynthetic process	GO:0003824	catalytic activity			KOG2764	Putative transcriptional regulator DJ-1
comp12438_c0	409																						PF00057	Low-density lipoprotein receptor domain class A			GO:0005515	protein binding
comp12439_c0	801																						PF04544	Herpesvirus egress protein UL20	GO:0019067	viral assembly, maturation, egress, and release
comp124410_c0	608	294872011	EEQ98834.1	685	1.27E-85	Creatine kinase M-type, putative [Perkinsus marinus ATCC 50983]/Creatine kinase S-type, mitochondrial	Creatine kinase M-type, putative [Perkinsus marinus ATCC 50983]						ecb:100073253	432	5.11E-48	K00933	creatine kinase [EC:2.7.3.2]	http://www.genome.jp/dbget-bin/www_bget?ko:K00933	Q6P8J7	426	3.11E-48	Creatine kinase S-type, mitochondrial	PF02807//PF00217	ATP:guanido phosphotransferase, N-terminal domain//ATP:guanido phosphotransferase, C-terminal catalytic domain			GO:0000166//GO:0016301//GO:0016772	nucleotide binding//kinase activity//transferase activity, transferring phosphorus-containing groups			KOG3581	Creatine kinases
comp12444_c0	599																						PF01125	G10 protein					GO:0005634	nucleus
comp12446_c0	588	253735765	BAH72338.1	203	1.18E-17	ACYPI001681 [Acyrthosiphon pisum]/	ACYPI001681 [Acyrthosiphon pisum]						api:100160381	203	1.27E-17								PF00379	Insect cuticle protein			GO:0042302	structural constituent of cuticle
comp12453_c0	584																						PF07823	Cyclic phosphodiesterase-like protein			GO:0004112	cyclic-nucleotide phosphodiesterase activity
comp12456_c0	474	317134933	ADV03029.1	680	3.74E-89	ribosomal protein S11 [Karlodinium veneficum]/40S ribosomal protein S11	ribosomal protein S11 [Karlodinium veneficum]						pcb:PC000757.00.0	585	1.41E-74				P62282	514	4.39E-65	40S ribosomal protein S11	PF00366	Ribosomal protein S17	GO:0006412	translation	GO:0003735	structural constituent of ribosome	GO:0005840//GO:0005622	ribosome//intracellular	KOG1728	40S ribosomal protein S11
comp1246_c0	420																						PF11057	Cortexin of kidney					GO:0031224	intrinsic to membrane
comp124627_c0	695												aml:100484888	133	9.77E-07								PF03083//PF04218	MtN3/saliva family//CENP-B N-terminal DNA-binding domain			GO:0003677	DNA binding	GO:0016021	integral to membrane
comp124633_c0	824	50758426	XP_415917.1	430	5.08E-50	PREDICTED: uncharacterized protein LOC417671 [Gallus gallus]/Intraflagellar transport protein 20 homolog	PREDICTED: uncharacterized protein LOC417671 [Gallus gallus]						gga:417671	430	5.44E-50				Q66I67	409	6.66E-48	Intraflagellar transport protein 20 homolog	PF07851	TMPIT-like protein					GO:0016021	integral to membrane
comp12464_c0	1535																						PF08088//PF01667//PF00057	Conotoxin I-superfamily//Ribosomal protein S27//Low-density lipoprotein receptor domain class A	GO:0006412//GO:0009405	translation//pathogenesis	GO:0005515//GO:0003735	protein binding//structural constituent of ribosome	GO:0005840//GO:0005576//GO:0005622	ribosome//extracellular region//intracellular
comp12466_c0	1485	307206435	EFN84473.1	1391	0	Pre-mRNA cleavage complex II protein Clp1 [Harpegnathos saltator]/Protein CLP1 homolog	Pre-mRNA cleavage complex II protein Clp1 [Harpegnathos saltator]						nvi:100115293	1365	0				Q7QJW7	1304	2.78E-175	Protein CLP1 homolog	PF03029	Conserved hypothetical ATP binding protein			GO:0000166	nucleotide binding			KOG2749	mRNA cleavage and polyadenylation factor IA/II complex, subunit CLP1
comp12471_c0	816	242024513	EEB19934.1	887	6.92E-114	carboxypeptidase E precursor, putative [Pediculus humanus corporis]/Carboxypeptidase E	carboxypeptidase E precursor, putative [Pediculus humanus corporis]	195130286	XM_002009547.1	48	3.06E-14	Drosophila mojavensis GI15159 (Dmoj\GI15159), mRNA	phu:Phum_PHUM596800	887	7.40E-114	K01294	carboxypeptidase E [EC:3.4.17.10]	http://www.genome.jp/dbget-bin/www_bget?ko:K01294	P37892	663	7.10E-82	Carboxypeptidase E	PF00246//PF11547//PF04952	Zinc carboxypeptidase//E3 ubiquitin ligase EDD//Succinylglutamate desuccinylase / Aspartoacylase family	GO:0006508//GO:0008152	proteolysis//metabolic process	GO:0043130//GO:0008270//GO:0004181//GO:0016788	ubiquitin binding//zinc ion binding//metallocarboxypeptidase activity//hydrolase activity, acting on ester bonds			KOG2649	Zinc carboxypeptidase
comp124733_c0	204																						PF12798	4Fe-4S binding domain			GO:0009055//GO:0051536	electron carrier activity//iron-sulfur cluster binding
comp124758_c0	548																						PF00003	7 transmembrane sweet-taste receptor of 3 GCPR	GO:0007186	G-protein coupled receptor signaling pathway	GO:0004930	G-protein coupled receptor activity	GO:0016021	integral to membrane
comp124785_c0	1315																						PF07415	Gammaherpesvirus latent membrane protein (LMP2) protein	GO:0019042	viral latency			GO:0033644	host cell membrane
comp12479_c0	1667	294952655	EER19194.1	214	3.35E-16	hypothetical protein Pmar_PMAR028659 [Perkinsus marinus ATCC 50983]/Protein terminal ear1 homolog	hypothetical protein Pmar_PMAR028659 [Perkinsus marinus ATCC 50983]						olu:OSTLU_38903	176	3.28E-12				A2WY46	146	1.94E-08	Protein terminal ear1 homolog	PF11504//PF00076//PF05051	Colicin Ia//RNA recognition motif. (a.k.a. RRM, RBD, or RNP domain)//Cytochrome C oxidase copper chaperone (COX17)	GO:0050829//GO:0019835//GO:0006825	defense response to Gram-negative bacterium//cytolysis//copper ion transport	GO:0005507//GO:0016531//GO:0003676	copper ion binding//copper chaperone activity//nucleic acid binding	GO:0016021//GO:0005758	integral to membrane//mitochondrial intermembrane space
comp12480_c0	1604																						PF05115//PF00796	Cytochrome B6-F complex subunit VI (PetL)//Photosystem I reaction centre subunit VIII	GO:0015979	photosynthesis	GO:0009055	electron carrier activity	GO:0009512//GO:0009522	cytochrome b6f complex//photosystem I
comp12485_c0	268																						PF03094	Mlo family	GO:0008219	cell death			GO:0016021	integral to membrane
comp12487_c0	1393	321471282	EFX82255.1	1064	5.61E-136	hypothetical protein DAPPUDRAFT_302649 [Daphnia pulex]/Solute carrier family 23 member 2	hypothetical protein DAPPUDRAFT_302649 [Daphnia pulex]						mgp:100539124	1050	1.29E-133				B0JZG0	842	1.77E-103	Solute carrier family 23 member 2	PF02069//PF05732//PF00860	Prokaryotic metallothionein//Firmicute plasmid replication protein (RepL)//Permease family	GO:0006810//GO:0055085//GO:0006276//GO:0006260	transport//transmembrane transport//plasmid maintenance//DNA replication	GO:0046872//GO:0005215	metal ion binding//transporter activity	GO:0016020	membrane	KOG1292	Xanthine/uracil transporters
comp125087_c0	571							342185138	HE575324.1	37	2.74E-08	Trypanosoma congolense IL3000 annotated genomic contig, chromosome 11											PF01779//PF06936	Ribosomal L29e protein family//Selenoprotein S (SelS)	GO:0006886//GO:0006412	intracellular protein transport//translation	GO:0008430//GO:0003735	selenium binding//structural constituent of ribosome	GO:0005840//GO:0030176//GO:0005622	ribosome//integral to endoplasmic reticulum membrane//intracellular	KOG3504	60S ribosomal protein L29
comp125092_c0	1116																						PF06530//PF06455	Phage antitermination protein Q//NADH dehydrogenase subunit 5 C-terminus	GO:0060567//GO:0042773//GO:0055114	negative regulation of DNA-dependent transcription, termination//ATP synthesis coupled electron transport//oxidation-reduction process	GO:0003677//GO:0008137	DNA binding//NADH dehydrogenase (ubiquinone) activity
comp12515_c0	900	242002066	EEC08506.1	649	6.73E-81	secreted protein, putative [Ixodes scapularis]/Endoplasmic reticulum resident protein 29	secreted protein, putative [Ixodes scapularis]						isc:IscW_ISCW018425	649	7.20E-81	K09586	endoplasmic reticulum protein 29	http://www.genome.jp/dbget-bin/www_bget?ko:K09586	P52555	427	9.62E-49	Endoplasmic reticulum resident protein 29	PF07749//PF00085//PF07912	Endoplasmic reticulum protein ERp29, C-terminal domain//Thioredoxin//ERp29, N-terminal domain	GO:0009306//GO:0045454	protein secretion//cell redox homeostasis	GO:0016853	isomerase activity	GO:0005788//GO:0005783	endoplasmic reticulum lumen//endoplasmic reticulum	KOG0260	RNA polymerase II, large subunit
comp12526_c0	840																						PF07127//PF00095	Late nodulin protein//WAP-type (Whey Acidic Protein) 'four-disulfide core'	GO:0009878	nodule morphogenesis	GO:0046872//GO:0030414	metal ion binding//peptidase inhibitor activity	GO:0005576	extracellular region
comp125313_c0	274																						PF03574	Peptidase family S48	GO:0043158	heterocyst differentiation	GO:0004252//GO:0003677	serine-type endopeptidase activity//DNA binding
comp12533_c0	1149																						PF00421	Photosystem II protein	GO:0019684//GO:0009767	photosynthesis, light reaction//photosynthetic electron transport chain	GO:0016168	chlorophyll binding	GO:0016020//GO:0009521	membrane//photosystem
comp12534_c0	513																						PF00734//PF04618	Fungal cellulose binding domain//HD-ZIP protein N terminus	GO:0005975//GO:0006351	carbohydrate metabolic process//transcription, DNA-dependent	GO:0030248//GO:0004553	cellulose binding//hydrolase activity, hydrolyzing O-glycosyl compounds	GO:0005634//GO:0005576	nucleus//extracellular region
comp12538_c0	890	242008779	EEB12439.1	752	3.90E-91	conserved hypothetical protein [Pediculus humanus corporis]/Glycosyltransferase-like protein LARGE2	conserved hypothetical protein [Pediculus humanus corporis]						phu:Phum_PHUM178610	752	4.18E-91	K09668	glycosyltransferase-like protein LARGE [CAZy:GT49]	http://www.genome.jp/dbget-bin/www_bget?ko:K09668	Q66PG4	703	1.24E-84	Glycosyltransferase-like protein LARGE2	PF01501//PF08115	Glycosyl transferase family 8//SFI toxin family	GO:0009405	pathogenesis	GO:0016757	transferase activity, transferring glycosyl groups	GO:0005576	extracellular region	KOG3765	Predicted glycosyltransferase
comp125381_c0	592	321465608	EFX76608.1	502	2.23E-55	hypothetical protein DAPPUDRAFT_213883 [Daphnia pulex]/Putative tyrosine-protein phosphatase auxilin	hypothetical protein DAPPUDRAFT_213883 [Daphnia pulex]						aag:AaeL_AAEL005425	480	1.59E-52	K08855	cyclin G-associated kinase [EC:2.7.11.1]	http://www.genome.jp/dbget-bin/www_bget?ko:K08855	Q27974	383	9.23E-41	Putative tyrosine-protein phosphatase auxilin	PF00226	DnaJ domain			GO:0031072	heat shock protein binding			KOG0431	Auxilin-like protein and related proteins containing DnaJ domain
comp12539_c0	875	332021520	EGI61885.1	206	1.20E-16	hypothetical protein G5I_09786 [Acromyrmex echinatior]/Transcription factor Adf-1	hypothetical protein G5I_09786 [Acromyrmex echinatior]						ame:100578769	204	1.53E-15				P05552	127	5.30E-07	Transcription factor Adf-1	PF02944	BESS motif			GO:0003677	DNA binding
comp12540_c0	1292																						PF00355	Rieske [2Fe-2S] domain	GO:0055114	oxidation-reduction process	GO:0051537//GO:0016491	2 iron, 2 sulfur cluster binding//oxidoreductase activity
comp12552_c0	1762																						PF02977	Carboxypeptidase A inhibitor			GO:0008191	metalloendopeptidase inhibitor activity
comp125552_c0	810	306411779	ADM86239.1	442	4.75E-52	macrophage migration inhibitory protein [Eriocheir sinensis]/Macrophage migration inhibitory factor	macrophage migration inhibitory protein [Eriocheir sinensis]						api:100161225	301	4.34E-31	K07253	phenylpyruvate tautomerase [EC:5.3.2.1]	http://www.genome.jp/dbget-bin/www_bget?ko:K07253	Q02960	270	1.11E-27	Macrophage migration inhibitory factor	PF01361	Tautomerase enzyme	GO:0006725	cellular aromatic compound metabolic process	GO:0016853	isomerase activity
comp125568_c0	1586	395501408	XP_003755087.1	412	6.13E-41	PREDICTED: RUN and FYVE domain-containing protein 2, partial [Sarcophilus harrisii]/RUN and FYVE domain-containing protein 2	PREDICTED: RUN and FYVE domain-containing protein 2, partial [Sarcophilus harrisii]						dre:569096	409	1.19E-40				Q5R5R4	405	3.76E-41	RUN and FYVE domain-containing protein 2	PF01022//PF06221//PF07851//PF01363//PF01155//PF02892	Bacterial regulatory protein, arsR family//Putative zinc finger motif, C2HC5-type//TMPIT-like protein//FYVE zinc finger//Hydrogenase expression/synthesis hypA family//BED zinc finger	GO:0006355//GO:0006464	regulation of transcription, DNA-dependent//cellular protein modification process	GO:0003677//GO:0046872//GO:0008270//GO:0016151//GO:0003700	DNA binding//metal ion binding//zinc ion binding//nickel cation binding//sequence-specific DNA binding transcription factor activity	GO:0005634//GO:0005622//GO:0016021	nucleus//intracellular//integral to membrane	KOG1729	FYVE finger containing protein
comp125624_c0	362																						PF09289//PF00642	Follistatin/Osteonectin-like EGF domain//Zinc finger C-x8-C-x5-C-x3-H type (and similar)			GO:0005515//GO:0008270//GO:0003676	protein binding//zinc ion binding//nucleic acid binding			KOG0118	FOG: RRM domain
comp125722_c0	465																						PF07815	Abl-interactor HHR					GO:0005737	cytoplasm
comp12573_c0	561	321459721	EFX70771.1	182	6.33E-14	hypothetical protein DAPPUDRAFT_202084 [Daphnia pulex]/Zinc finger and BTB domain-containing protein 49	hypothetical protein DAPPUDRAFT_202084 [Daphnia pulex]						mgp:100546905	126	3.65E-06				Q6ZSB9	117	3.91E-06	Zinc finger and BTB domain-containing protein 49	PF05495//PF00096//PF00130	CHY zinc finger//Zinc finger, C2H2 type//Phorbol esters/diacylglycerol binding domain (C1 domain)	GO:0035556	intracellular signal transduction	GO:0008270	zinc ion binding	GO:0005622	intracellular	KOG1721	FOG: Zn-finger
comp125733_c0	944												api:100164338	124	2.82E-06								PF03153//PF07527	Transcription factor IIA, alpha/beta subunit//Hairy Orange	GO:0006355//GO:0006367	regulation of transcription, DNA-dependent//transcription initiation from RNA polymerase II promoter	GO:0003677	DNA binding	GO:0005672	transcription factor TFIIA complex
comp12574_c0	616																						PF02892	BED zinc finger			GO:0003677	DNA binding
comp12579_c0	380																						PF02444//PF00941	Hepatitis E virus ORF-2 (Putative capsid protein)//FAD binding domain in molybdopterin dehydrogenase	GO:0055114	oxidation-reduction process	GO:0016491	oxidoreductase activity	GO:0030430	host cell cytoplasm
comp125802_c0	707	340728118	XP_003402376.1	408	5.74E-44	PREDICTED: octopamine receptor beta-2R-like [Bombus terrestris]/Octopamine receptor beta-2R	PREDICTED: octopamine receptor beta-2R-like [Bombus terrestris]	298106409	GU074421.1	82	3.32E-33	Balanus improvisus beta-like octopamine receptor R3 mRNA, complete cds	ame:412896	405	9.93E-44				Q4LBB9	365	1.09E-38	Octopamine receptor beta-2R	PF00001	7 transmembrane receptor (rhodopsin family)	GO:0007186	G-protein coupled receptor signaling pathway			GO:0016021	integral to membrane	KOG3656	FOG: 7 transmembrane receptor
comp125968_c0	2037	383849298	XP_003700282.1	1241	4.02E-161	PREDICTED: serine/threonine-protein kinase ULK3-like [Megachile rotundata]/Serine/threonine-protein kinase ULK3	PREDICTED: serine/threonine-protein kinase ULK3-like [Megachile rotundata]						nvi:100122815	1208	5.34E-156				Q4V7Q6	1159	4.02E-150	Serine/threonine-protein kinase ULK3	PF01633//PF06293//PF07714//PF00069	Choline/ethanolamine kinase//Lipopolysaccharide kinase (Kdo/WaaP) family//Protein tyrosine kinase//Protein kinase domain	GO:0009103//GO:0006468	lipopolysaccharide biosynthetic process//protein phosphorylation	GO:0005524//GO:0004672//GO:0016773	ATP binding//protein kinase activity//phosphotransferase activity, alcohol group as acceptor	GO:0016020	membrane	KOG0595	Serine/threonine-protein kinase involved in autophagy
comp125987_c0	1308	260824541	EEN63236.1	671	6.33E-83	hypothetical protein BRAFLDRAFT_104488 [Branchiostoma floridae]/DNA-directed RNA polymerase III subunit RPC8	hypothetical protein BRAFLDRAFT_104488 [Branchiostoma floridae]						bfo:BRAFLDRAFT_104488	671	6.77E-83				Q9Y535	636	7.61E-79	DNA-directed RNA polymerase III subunit RPC8	PF00575//PF06876//PF03876	S1 RNA binding domain//Plant self-incompatibility response (SCRL) protein//RNA polymerase Rpb7-like, N-terminal domain	GO:0007165//GO:0006351	signal transduction//transcription, DNA-dependent	GO:0003899//GO:0003723	DNA-directed RNA polymerase activity//RNA binding			KOG3297	DNA-directed RNA polymerase subunit E'
comp125993_c0	3321	383862087	XP_003706515.1	280	1.30E-22	PREDICTED: uncharacterized protein LOC100876554, partial [Megachile rotundata]/Cuticlin-1	PREDICTED: uncharacterized protein LOC100876554, partial [Megachile rotundata]						dwi:Dwil_GK23922	195	1.78E-12				Q03755	163	2.96E-10	Cuticlin-1	PF01106//PF01679	NifU-like domain//Proteolipid membrane potential modulator	GO:0016226	iron-sulfur cluster assembly	GO:0005506//GO:0051536	iron ion binding//iron-sulfur cluster binding	GO:0016021	integral to membrane	KOG1217	Fibrillins and related proteins containing Ca2+-binding EGF-like domains
comp12603_c0	4754	390350884	XP_782857.3	1253	1.24E-140	PREDICTED: nuclear pore membrane glycoprotein 210 [Strongylocentrotus purpuratus]/Nuclear pore membrane glycoprotein 210	PREDICTED: nuclear pore membrane glycoprotein 210 [Strongylocentrotus purpuratus]						spu:577545	1251	1.56E-140				P11654	1103	1.57E-122	Nuclear pore membrane glycoprotein 210	PF01758	Sodium Bile acid symporter family	GO:0006814	sodium ion transport	GO:0008508	bile acid:sodium symporter activity	GO:0016020	membrane	KOG1833	Nuclear pore complex, gp210 component
comp126060_c0	698																						PF03579	Small hydrophobic protein					GO:0016020//GO:0016021//GO:0048222	membrane//integral to membrane//glycoprotein network
comp12607_c0	2549	356651194	AET34914.1	845	6.80E-102	prophenoloxide activating enzyme III [Macrobrachium rosenbergii]/Serine protease easter	prophenoloxide activating enzyme III [Macrobrachium rosenbergii]	110339422	DQ667138.1	480	0	Callinectes sapidus prophenoloxidase activating enzyme III mRNA, complete cds	aag:AaeL_AAEL000037	460	6.91E-48				P13582	321	3.55E-30	Serine protease easter	PF00089	Trypsin	GO:0006508	proteolysis	GO:0004252	serine-type endopeptidase activity			KOG3627	Trypsin
comp12608_c0	934	156369892	EDO36144.1	197	1.38E-16	predicted protein [Nematostella vectensis]/HMG box-containing protein 1	predicted protein [Nematostella vectensis]						nve:NEMVE_v1g120503	197	1.48E-16				Q2KJ34	184	5.77E-14	HMG box-containing protein 1	PF07941//PF00505//PF00872	Potassium channel Kv1.4 tandem inactivation domain//HMG (high mobility group) box//Transposase, Mutator family	GO:0006813//GO:0006313	potassium ion transport//transposition, DNA-mediated	GO:0030955//GO:0005249//GO:0003677//GO:0005515//GO:0004803	potassium ion binding//voltage-gated potassium channel activity//DNA binding//protein binding//transposase activity	GO:0016021	integral to membrane	KOG2746	HMG-box transcription factor Capicua and related proteins
comp126133_c0	862																						PF01578	Cytochrome C assembly protein	GO:0008535//GO:0006461	respiratory chain complex IV assembly//protein complex assembly			GO:0016020	membrane
comp12615_c0	218																						PF06596	Photosystem II reaction centre X protein (PsbX)	GO:0015979	photosynthesis			GO:0016020//GO:0009523	membrane//photosystem II
comp126152_c0	385	414985	AAA17371.1	351	1.41E-37	fast myosin heavy chain [Homarus americanus]/Myosin heavy chain, muscle	fast myosin heavy chain [Homarus americanus]						tca:659358	320	9.17E-32	K10352	myosin heavy chain	http://www.genome.jp/dbget-bin/www_bget?ko:K10352	P05661	305	7.28E-31	Myosin heavy chain, muscle	PF05478//PF10473//PF09429//PF03412//PF01576//PF04977//PF07926//PF02403//PF00430//PF06810//PF01920	Prominin//Leucine-rich repeats of kinetochore protein Cenp-F/LEK1//WW domain binding protein 11//Peptidase C39 family//Myosin tail//Septum formation initiator//TPR/MLP1/MLP2-like protein//Seryl-tRNA synthetase N-terminal domain//ATP synthase B/B' CF(0)//Phage minor structural protein GP20//Prefoldin subunit	GO:0006396//GO:0006434//GO:0006457//GO:0015986//GO:0006508//GO:0006606//GO:0007049	RNA processing//seryl-tRNA aminoacylation//protein folding//ATP synthesis coupled proton transport//proteolysis//protein import into nucleus//cell cycle	GO:0008233//GO:0005524//GO:0004828//GO:0003774//GO:0045502//GO:0000166//GO:0015078//GO:0042803//GO:0051082//GO:0005198//GO:0008134	peptidase activity//ATP binding//serine-tRNA ligase activity//motor activity//dynein binding//nucleotide binding//hydrogen ion transmembrane transporter activity//protein homodimerization activity//unfolded protein binding//structural molecule activity//transcription factor binding	GO:0005643//GO:0005737//GO:0016272//GO:0016021//GO:0016459//GO:0045263	nuclear pore//cytoplasm//prefoldin complex//integral to membrane//myosin complex//proton-transporting ATP synthase complex, coupling factor F(o)	KOG0161	Myosin class II heavy chain
comp126188_c0	290																						PF08047	Histidine operon leader peptide	GO:0000105	histidine biosynthetic process
comp126193_c0	2491	242007469	EEB11824.1	506	1.66E-52	tartan protein, putative [Pediculus humanus corporis]/Insulin-like growth factor-binding protein complex acid labile subunit	tartan protein, putative [Pediculus humanus corporis]						phu:Phum_PHUM136240	506	1.78E-52				P35858	236	5.39E-19	Insulin-like growth factor-binding protein complex acid labile subunit	PF00323//PF00560//PF00711	Mammalian defensin//Leucine Rich Repeat//Beta defensin	GO:0006952	defense response	GO:0005515	protein binding	GO:0005576	extracellular region	KOG0619	FOG: Leucine rich repeat
comp126234_c0	1425	260789631	EEN45860.1	205	1.12E-14	hypothetical protein BRAFLDRAFT_61483 [Branchiostoma floridae]/Zinc finger protein 333	hypothetical protein BRAFLDRAFT_61483 [Branchiostoma floridae]						bfo:BRAFLDRAFT_61483	205	1.20E-14				Q96JL9	170	1.99E-11	Zinc finger protein 333	PF00760//PF00096	Cucumovirus coat protein//Zinc finger, C2H2 type			GO:0008270	zinc ion binding	GO:0019028//GO:0005622	viral capsid//intracellular
comp126244_c0	715																						PF03094	Mlo family	GO:0008219	cell death			GO:0016021	integral to membrane
comp12626_c0	329	213513203	ACI68043.1	196	2.54E-16	G-rich sequence factor 1 [Salmo salar]/RNA-binding protein sym-2	G-rich sequence factor 1 [Salmo salar]						xtr:100337653	132	1.07E-07				Q22708	176	2.46E-14	RNA-binding protein sym-2	PF00076	RNA recognition motif. (a.k.a. RRM, RBD, or RNP domain)			GO:0003676	nucleic acid binding			KOG4211	Splicing factor hnRNP-F and related RNA-binding proteins
comp1262919_c0	205	241855076	EEC19661.1	182	7.32E-15	synaptic vesicle protein, putative [Ixodes scapularis]/Synaptic vesicle glycoprotein 2C	synaptic vesicle protein, putative [Ixodes scapularis]						isc:IscW_ISCW014035	182	7.82E-15	K06258	MFS transporter, VNT family, synaptic vesicle glycoprotein 2	http://www.genome.jp/dbget-bin/www_bget?ko:K06258	Q9Z2I6	119	3.11E-07	Synaptic vesicle glycoprotein 2C			GO:0055085	transmembrane transport	GO:0022857	transmembrane transporter activity	GO:0016021	integral to membrane
comp12632_c0	776	357481769	AES94128.1	390	7.12E-40	Phospholipase D [Medicago truncatula]/Phospholipase D beta 2	Phospholipase D [Medicago truncatula]						ppp:PHYPADRAFT_105451	386	2.33E-39				O23078	349	2.89E-35	Phospholipase D beta 2	PF00168	C2 domain			GO:0005515	protein binding			KOG1012	Ca2+-dependent lipid-binding protein CLB1/vesicle protein vp115/Granuphilin A, contains C2 domain
comp12634_c0	821																						PF04086	Signal recognition particle, alpha subunit, N-terminal	GO:0006886//GO:0006184	intracellular protein transport//GTP catabolic process	GO:0005525//GO:0005047//GO:0003924	GTP binding//signal recognition particle binding//GTPase activity	GO:0005785	signal recognition particle receptor complex
comp1263822_c0	222																						PF06427	UDP-glucose:Glycoprotein Glucosyltransferase	GO:0006486	protein glycosylation	GO:0003980	UDP-glucose:glycoprotein glucosyltransferase activity
comp126497_c0	738	313236848	CBY12099.1	790	2.14E-100	unnamed protein product [Oikopleura dioica]/Creatine kinase M-type	unnamed protein product [Oikopleura dioica]						dre:564694	551	2.59E-65				P00565	547	6.93E-66	Creatine kinase M-type	PF00217	ATP:guanido phosphotransferase, C-terminal catalytic domain			GO:0016301//GO:0016772	kinase activity//transferase activity, transferring phosphorus-containing groups			KOG3581	Creatine kinases
comp1265_c0	322	159481817	EDO99025.1	210	8.97E-18	EMP/nonaspanin domain family protein [Chlamydomonas reinhardtii]/Transmembrane 9 superfamily member 3	EMP/nonaspanin domain family protein [Chlamydomonas reinhardtii]						cre:CHLREDRAFT_195667	210	9.60E-18				Q9HD45	183	2.46E-15	Transmembrane 9 superfamily member 3	PF02990	Endomembrane protein 70					GO:0016021	integral to membrane
comp1265_c1	580	294944623	EER16144.1	418	2.20E-45	conserved hypothetical protein [Perkinsus marinus ATCC 50983]/Transmembrane 9 superfamily member 3	conserved hypothetical protein [Perkinsus marinus ATCC 50983]						cre:CHLREDRAFT_195667	380	5.02E-40				Q9ET30	337	3.26E-35	Transmembrane 9 superfamily member 3	PF02990	Endomembrane protein 70					GO:0016021	integral to membrane	KOG1278	Endosomal membrane proteins, EMP70
comp12654_c0	776					/Transient receptor potential cation channel subfamily A member 1							aga:AgaP_AGAP000107	137	5.17E-07				Q6RI86	128	5.72E-07	Transient receptor potential cation channel subfamily A member 1	PF04508//PF00520	Viral A-type inclusion protein repeat//Ion transport protein	GO:0055085//GO:0006811//GO:0016032	transmembrane transport//ion transport//viral reproduction	GO:0005216	ion channel activity	GO:0016020	membrane
comp126544_c0	418																						PF03427	Carbohydrate binding domain (family 19)	GO:0006032	chitin catabolic process	GO:0004568	chitinase activity
comp126586_c0	225																						PF00083	Sugar (and other) transporter	GO:0055085	transmembrane transport	GO:0022857	transmembrane transporter activity	GO:0016021	integral to membrane
comp12659_c0	2286	357619676	EHJ72151.1	600	3.05E-65	hypothetical protein KGM_21935 [Danaus plexippus]/Forkhead box protein N4	hypothetical protein KGM_21935 [Danaus plexippus]						ame:411276	578	7.95E-62				Q3BJS1	478	2.64E-50	Forkhead box protein N4	PF00250	Fork head domain	GO:0006355	regulation of transcription, DNA-dependent	GO:0043565//GO:0003700	sequence-specific DNA binding//sequence-specific DNA binding transcription factor activity			KOG2294	Transcription factor of the Forkhead/HNF3 family
comp12665_c0	2411																						PF03972	MmgE/PrpD family	GO:0019543	propionate catabolic process	GO:0047547	2-methylcitrate dehydratase activity
comp12666_c0	471																						PF01169//PF02207	Uncharacterized protein family UPF0016//Putative zinc finger in N-recognin (UBR box)			GO:0008270//GO:0004842	zinc ion binding//ubiquitin-protein ligase activity	GO:0016020	membrane
comp126662_c0	493																						PF01097//PF02354//PF03165	Arthropod defensin//Latrophilin Cytoplasmic C-terminal region//MH1 domain	GO:0007186//GO:0006355//GO:0006952	G-protein coupled receptor signaling pathway//regulation of transcription, DNA-dependent//defense response	GO:0004930	G-protein coupled receptor activity	GO:0016020//GO:0005622	membrane//intracellular
comp126697_c0	290																						PF06427	UDP-glucose:Glycoprotein Glucosyltransferase	GO:0006486	protein glycosylation	GO:0003980	UDP-glucose:glycoprotein glucosyltransferase activity
comp126778_c0	505	238476873	ACR43430.1	323	6.66E-35	serine proteinase inhibitor [Macrobrachium rosenbergii]/Serine protease inhibitor dipetalogastin (Fragment)	serine proteinase inhibitor [Macrobrachium rosenbergii]						pif:PITG_07096	123	5.39E-06				O96790	148	2.21E-10	Serine protease inhibitor dipetalogastin (Fragment)	PF00050	Kazal-type serine protease inhibitor domain			GO:0005515	protein binding			KOG3649	FOG: Kazal-type serine protease inhibitor domain
comp12679_c0	2263																						PF06769//PF01363	Plasmid encoded toxin Txe//FYVE zinc finger	GO:0006401	RNA catabolic process	GO:0046872//GO:0004519	metal ion binding//endonuclease activity
comp126805_c0	1613	321470677	EFX81652.1	593	8.04E-69	hypothetical protein DAPPUDRAFT_196031 [Daphnia pulex]/Progestin and adipoQ receptor family member 4	hypothetical protein DAPPUDRAFT_196031 [Daphnia pulex]	338224290	HM217781.1	70	3.64E-26	Scylla paramamosain bromodomain containing 3-like protein-like mRNA, partial sequence	tca:655308	580	5.27E-67				Q8N4S7	355	1.52E-36	Progestin and adipoQ receptor family member 4	PF03006//PF00937	Haemolysin-III related//Coronavirus nucleocapsid protein					GO:0016021//GO:0019013	integral to membrane//viral nucleocapsid	KOG0748	Predicted membrane proteins, contain hemolysin III domain
comp12681_c0	1547	242004367	EEB10328.1	355	6.22E-37	Homeobox protein GBX-1, putative [Pediculus humanus corporis]/Homeobox protein GBX-1	Homeobox protein GBX-1, putative [Pediculus humanus corporis]						phu:Phum_PHUM034630	355	6.65E-37	K09321	homeobox protein GBX	http://www.genome.jp/dbget-bin/www_bget?ko:K09321	Q14549	338	1.53E-33	Homeobox protein GBX-1	PF00046//PF05920	Homeobox domain//Homeobox KN domain	GO:0006355	regulation of transcription, DNA-dependent	GO:0003677//GO:0043565//GO:0003700	DNA binding//sequence-specific DNA binding//sequence-specific DNA binding transcription factor activity			KOG0489	Transcription factor zerknullt and related HOX domain proteins
comp126842_c0	414																						PF04689//PF00335	DNA binding protein S1FA//Tetraspanin family	GO:0006355	regulation of transcription, DNA-dependent	GO:0003677	DNA binding	GO:0005634//GO:0016021	nucleus//integral to membrane
comp126903_c0	1434																						PF00628	PHD-finger			GO:0005515	protein binding
comp126942_c0	299																						PF01484	Nematode cuticle collagen N-terminal domain			GO:0042302	structural constituent of cuticle
comp12698_c0	937	321457478	EFX68564.1	415	4.54E-46	hypothetical protein DAPPUDRAFT_301410 [Daphnia pulex]/RNA-binding protein 48	hypothetical protein DAPPUDRAFT_301410 [Daphnia pulex]						xtr:100145247	421	1.05E-45				Q8K2X2	389	6.55E-42	RNA-binding protein 48	PF05395	Protein phosphatase inhibitor 1/DARPP-32	GO:0007165	signal transduction	GO:0004864	protein phosphatase inhibitor activity
comp12703_c0	388																						PF05648//PF00001//PF00771//PF03137//PF04277//PF02950//PF03348//PF08496	Peroxisomal biogenesis factor 11 (PEX11)//7 transmembrane receptor (rhodopsin family)//FHIPEP family//Organic Anion Transporter Polypeptide (OATP) family//Oxaloacetate decarboxylase, gamma chain//Conotoxin//Serine incorporator (Serinc)//Peptidase family S49 N-terminal	GO:0071436//GO:0006810//GO:0007186//GO:0009306//GO:0009405//GO:0016559	sodium ion export//transport//G-protein coupled receptor signaling pathway//protein secretion//pathogenesis//peroxisome fission	GO:0008200//GO:0008948//GO:0004252//GO:0015081//GO:0005215	ion channel inhibitor activity//oxaloacetate decarboxylase activity//serine-type endopeptidase activity//sodium ion transmembrane transporter activity//transporter activity	GO:0016020//GO:0016021//GO:0005576//GO:0005886//GO:0005779	membrane//integral to membrane//extracellular region//plasma membrane//integral to peroxisomal membrane
comp12708_c0	5384	307188565	EFN73293.1	4529	0	Dedicator of cytokinesis protein 3 [Camponotus floridanus]/Dedicator of cytokinesis protein 3	Dedicator of cytokinesis protein 3 [Camponotus floridanus]						nvi:100118634	4482	0	K05727	dedicator of cytokinesis 1/3/4/5	http://www.genome.jp/dbget-bin/www_bget?ko:K05727	Q8IZD9	3141	0	Dedicator of cytokinesis protein 3	PF06920	Dedicator of cytokinesis			GO:0051020//GO:0005525//GO:0005085	GTPase binding//GTP binding//guanyl-nucleotide exchange factor activity			KOG1998	Signaling protein DOCK180
comp12711_c0	3169	270002053	EEZ98500.1	1763	0	hypothetical protein TcasGA2_TC001001 [Tribolium castaneum]/Microtubule-associated protein futsch	hypothetical protein TcasGA2_TC001001 [Tribolium castaneum]						tca:661669	1760	0				Q9W596	1676	0	Microtubule-associated protein futsch	PF00187	Chitin recognition protein			GO:0008061	chitin binding			KOG4475	FOG: Immunoglobin and related proteins
comp12717_c0	1128																						PF05924	SAMP Motif	GO:0016055	Wnt receptor signaling pathway	GO:0008013	beta-catenin binding
comp12739_c0	586																						PF01151	GNS1/SUR4 family					GO:0016021	integral to membrane
comp12743_c0	1676																						PF01603	Protein phosphatase 2A regulatory B subunit (B56 family)	GO:0007165	signal transduction	GO:0008601	protein phosphatase type 2A regulator activity	GO:0000159	protein phosphatase type 2A complex
comp12744_c0	1340																						PF12837	4Fe-4S binding domain			GO:0009055//GO:0051536	electron carrier activity//iron-sulfur cluster binding
comp12752_c0	606																						PF06645	Microsomal signal peptidase 12 kDa subunit (SPC12)	GO:0006465	signal peptide processing	GO:0008233	peptidase activity	GO:0016021//GO:0005787	integral to membrane//signal peptidase complex
comp127523_c0	299																						PF05060	N-acetylglucosaminyltransferase II (MGAT2)	GO:0009312	oligosaccharide biosynthetic process	GO:0008455	alpha-1,6-mannosylglycoprotein 2-beta-N-acetylglucosaminyltransferase activity	GO:0005795//GO:0016021	Golgi stack//integral to membrane
comp12756_c0	745																						PF08299	domain	GO:0006275//GO:0006270	regulation of DNA replication//DNA replication initiation	GO:0005524//GO:0043565	ATP binding//sequence-specific DNA binding
comp12757_c0	483																						PF09128	Regulator of G protein signalling-like domain			GO:0005089	Rho guanyl-nucleotide exchange factor activity	GO:0005737	cytoplasm
comp12759_c0	947																						PF12801//PF10717//PF08138//PF04901//PF05656//PF06472//PF04618	4Fe-4S binding domain//Occlusion-derived virus envelope protein ODV-E18//Sex peptide (SP) family//Receptor activity modifying family//Protein of unknown function (DUF805)//ABC transporter transmembrane region 2//HD-ZIP protein N terminus	GO:0006810//GO:0006351//GO:0006886//GO:0008277//GO:0046008	transport//transcription, DNA-dependent//intracellular protein transport//regulation of G-protein coupled receptor protein signaling pathway//regulation of female receptivity, post-mating	GO:0009055//GO:0008565//GO:0051536//GO:0005179	electron carrier activity//protein transporter activity//iron-sulfur cluster binding//hormone activity	GO:0016020//GO:0005634//GO:0019031//GO:0016021//GO:0005576	membrane//nucleus//viral envelope//integral to membrane//extracellular region
comp127617_c0	719																						PF02790	Cytochrome C oxidase subunit II, transmembrane domain	GO:0022900	electron transport chain	GO:0009055//GO:0005507//GO:0004129	electron carrier activity//copper ion binding//cytochrome-c oxidase activity	GO:0016021	integral to membrane	KOG2266	Chromatin-associated protein Dek and related proteins, contains SAP DNA binding domain
comp12767_c0	2153	242020883	EEB18142.1	1124	1.07E-141	osbpl1a, putative [Pediculus humanus corporis]/Oxysterol-binding protein-related protein 1	osbpl1a, putative [Pediculus humanus corporis]						phu:Phum_PHUM503180	1124	1.15E-141				Q8K4M9	781	5.64E-89	Oxysterol-binding protein-related protein 1	PF02444//PF00023	Hepatitis E virus ORF-2 (Putative capsid protein)//Ankyrin repeat			GO:0005515	protein binding	GO:0030430	host cell cytoplasm	KOG4177	Ankyrin
comp12777_c0	625																						PF01433	Peptidase family M1			GO:0008237//GO:0008270	metallopeptidase activity//zinc ion binding
comp1278_c0	234																						PF08880	QLQ	GO:0006355	regulation of transcription, DNA-dependent	GO:0005524//GO:0016818	ATP binding//hydrolase activity, acting on acid anhydrides, in phosphorus-containing anhydrides	GO:0005634	nucleus
comp127819_c0	1145																						PF01567	Hantavirus glycoprotein G1	GO:0030683	evasion or tolerance by virus of host immune response			GO:0044423	virion part
comp12785_c0	744																						PF00087//PF00569//PF00020	Snake toxin//Zinc finger, ZZ type//TNFR/NGFR cysteine-rich region			GO:0005515//GO:0008270	protein binding//zinc ion binding	GO:0005576	extracellular region
comp1278777_c0	241	307191261	EFN74908.1	151	7.07E-12	Transposable element Tcb1 transposase [Camponotus floridanus]/Transposable element Tcb1 transposase	Transposable element Tcb1 transposase [Camponotus floridanus]						hmg:100205123	154	1.25E-10				P35072	106	9.69E-06	Transposable element Tcb1 transposase	PF06203	CCT motif			GO:0005515	protein binding
comp12788_c0	778	292613506	XP_002661969.1	215	5.12E-18	PREDICTED: hypothetical protein LOC100334256 [Danio rerio]/Transcription factor Adf-1	PREDICTED: hypothetical protein LOC100334256 [Danio rerio]						dre:100334256	215	5.48E-18				P05552	140	7.61E-09	Transcription factor Adf-1	PF02944	BESS motif			GO:0003677	DNA binding
comp128016_c0	301																						PF01127	Succinate dehydrogenase/Fumarate reductase transmembrane subunit			GO:0016627	oxidoreductase activity, acting on the CH-CH group of donors
comp12802_c0	215																						PF04628	Sedlin, N-terminal conserved region	GO:0006888	ER to Golgi vesicle-mediated transport			GO:0005622	intracellular
comp12803_c0	583																						PF06689	ClpX C4-type zinc finger			GO:0008270//GO:0046983	zinc ion binding//protein dimerization activity
comp1280610_c0	208	294872596	EEQ99051.1	217	1.43E-20	conserved hypothetical protein [Perkinsus marinus ATCC 50983]/Hypersensitive-induced response protein 3	conserved hypothetical protein [Perkinsus marinus ATCC 50983]						cre:CHLREDRAFT_139332	198	1.61E-17				Q9SRH6	173	3.07E-15	Hypersensitive-induced response protein 3	PF02015	Glycosyl hydrolase family 45	GO:0005975	carbohydrate metabolic process	GO:0008810	cellulase activity	GO:0016020	membrane
comp12807_c0	1831	260807391	EEN54504.1	232	1.30E-17	hypothetical protein BRAFLDRAFT_118301 [Branchiostoma floridae]/Zinc finger protein 1	hypothetical protein BRAFLDRAFT_118301 [Branchiostoma floridae]						bfo:BRAFLDRAFT_118301	232	1.39E-17				P08042	127	3.26E-06	Zinc finger protein 1	PF00096	Zinc finger, C2H2 type			GO:0008270	zinc ion binding	GO:0005622	intracellular	KOG1721	FOG: Zn-finger
comp1281_c0	232	209882451	EEA08313.1	330	6.03E-37	60S ribosomal protein L10, putative [Cryptosporidium muris RN66]/60S ribosomal protein L10	60S ribosomal protein L10, putative [Cryptosporidium muris RN66]						cci:CC1G_08610	324	5.34E-36				Q235M8	304	3.11E-34	60S ribosomal protein L10	PF08086//PF00252//PF00172	Ergtoxin family//Ribosomal protein L16p/L10e//Fungal Zn(2)-Cys(6) binuclear cluster domain	GO:0006355//GO:0006412//GO:0009405	regulation of transcription, DNA-dependent//translation//pathogenesis	GO:0000981//GO:0019870//GO:0008270//GO:0003735	sequence-specific DNA binding RNA polymerase II transcription factor activity//potassium channel inhibitor activity//zinc ion binding//structural constituent of ribosome	GO:0005840//GO:0005634//GO:0005576	ribosome//nucleus//extracellular region	KOG0857	60s ribosomal protein L10
comp128139_c0	474																						PF12837	4Fe-4S binding domain			GO:0009055//GO:0051536	electron carrier activity//iron-sulfur cluster binding
comp128200_c0	625	294932545	EER12121.1	184	1.56E-13	lupus la ribonucleoprotein, putative [Perkinsus marinus ATCC 50983]/	lupus la ribonucleoprotein, putative [Perkinsus marinus ATCC 50983]						cpv:cgd8_3220	129	2.00E-06								PF01496//PF10186	V-type ATPase 116kDa subunit family//UV radiation resistance protein and autophagy-related subunit 14	GO:0015991//GO:0010508	ATP hydrolysis coupled proton transport//positive regulation of autophagy	GO:0015078//GO:0005488	hydrogen ion transmembrane transporter activity//binding	GO:0033177	proton-transporting two-sector ATPase complex, proton-transporting domain
comp12821_c0	202	326666243	XP_001342850.2	147	7.66E-11	PREDICTED: zinc finger protein 177-like [Danio rerio]/Zinc finger protein 793	PREDICTED: zinc finger protein 177-like [Danio rerio]						dre:100003238	143	3.58E-10				Q6ZN11	129	9.24E-09	Zinc finger protein 793	PF02148//PF06467//PF01363//PF01844//PF05495//PF00412//PF02892//PF00096	Zn-finger in ubiquitin-hydrolases and other protein//MYM-type Zinc finger with FCS sequence motif//FYVE zinc finger//HNH endonuclease//CHY zinc finger//LIM domain//BED zinc finger//Zinc finger, C2H2 type			GO:0003677//GO:0046872//GO:0008270//GO:0004519//GO:0003676	DNA binding//metal ion binding//zinc ion binding//endonuclease activity//nucleic acid binding	GO:0005622	intracellular	KOG1721	FOG: Zn-finger
comp128245_c0	2280	321454711	EFX65871.1	1602	0	hypothetical protein DAPPUDRAFT_303383 [Daphnia pulex]/Menin	hypothetical protein DAPPUDRAFT_303383 [Daphnia pulex]						tca:658495	140	2.32E-06				Q0P5I0	1139	4.09E-144	Menin	PF05053	Menin					GO:0005634	nucleus
comp128262_c0	420					/Roquin							tet:TTHERM_00106970	148	3.05E-09				Q4VGL6	113	7.02E-06	Roquin	PF01363//PF04423	FYVE zinc finger//Rad50 zinc hook motif	GO:0006281	DNA repair	GO:0046872//GO:0005524//GO:0008270//GO:0004518	metal ion binding//ATP binding//zinc ion binding//nuclease activity			KOG2177	Predicted E3 ubiquitin ligase
comp12829_c0	640	317134987	ADV03056.1	625	1.89E-79	ribosomal protein L17 [Amphidinium carteriae]/60S ribosomal protein L17	ribosomal protein L17 [Amphidinium carteriae]						tgo:TGME49_099050	534	1.35E-65				O48557	518	1.31E-64	60S ribosomal protein L17	PF00237	Ribosomal protein L22p/L17e	GO:0006412	translation	GO:0003735	structural constituent of ribosome	GO:0005840//GO:0005622	ribosome//intracellular	KOG3353	60S ribosomal protein L22
comp128306_c0	1323	332022944	EGI63210.1	998	1.14E-129	Glycosyltransferase 8 domain-containing protein 3 [Acromyrmex echinatior]/Glucoside xylosyltransferase 2	Glycosyltransferase 8 domain-containing protein 3 [Acromyrmex echinatior]						tca:658303	998	1.67E-129	K13676	UDP-xylose:glucoside alpha-1,3-xylosyltransferase [EC:2.4.2.-]	http://www.genome.jp/dbget-bin/www_bget?ko:K13676	Q6DE37	844	7.80E-107	Glucoside xylosyltransferase 2	PF01501	Glycosyl transferase family 8			GO:0016757	transferase activity, transferring glycosyl groups			KOG3765	Predicted glycosyltransferase
comp128367_c0	2170	357612105	EHJ67801.1	217	5.79E-18	phd finger protein [Danaus plexippus]/PHD finger protein 14	phd finger protein [Danaus plexippus]						bfo:BRAFLDRAFT_102368	142	9.23E-07				Q9D4H9	203	5.17E-15	PHD finger protein 14	PF03153//PF00628//PF05191//PF00130	Transcription factor IIA, alpha/beta subunit//PHD-finger//Adenylate kinase, active site lid//Phorbol esters/diacylglycerol binding domain (C1 domain)	GO:0035556//GO:0006367	intracellular signal transduction//transcription initiation from RNA polymerase II promoter	GO:0005515//GO:0004017	protein binding//adenylate kinase activity	GO:0005672	transcription factor TFIIA complex	KOG3599	Ca2+-modulated nonselective cation channel polycystin
comp128414_c0	348																						PF00777	Glycosyltransferase family 29 (sialyltransferase)	GO:0006486	protein glycosylation	GO:0008373	sialyltransferase activity	GO:0030173	integral to Golgi membrane
comp128478_c0	551																						PF03106	WRKY DNA -binding domain	GO:0006355	regulation of transcription, DNA-dependent	GO:0043565//GO:0003700	sequence-specific DNA binding//sequence-specific DNA binding transcription factor activity
comp128481_c0	425	241030859	EEC01632.1	279	1.25E-26	conserved hypothetical protein [Ixodes scapularis]/Sodium-dependent phosphate transporter 1-A	conserved hypothetical protein [Ixodes scapularis]						isc:IscW_ISCW001191	279	1.34E-26				Q6NV12	231	2.94E-21	Sodium-dependent phosphate transporter 1-A	PF01056//PF01292//PF01384	Myc amino-terminal region//Prokaryotic cytochrome b561//Phosphate transporter family	GO:0006817//GO:0006355	phosphate ion transport//regulation of transcription, DNA-dependent	GO:0009055//GO:0005315//GO:0003700	electron carrier activity//inorganic phosphate transmembrane transporter activity//sequence-specific DNA binding transcription factor activity	GO:0016020//GO:0005634//GO:0016021	membrane//nucleus//integral to membrane
comp128510_c0	464																						PF01010	NADH-Ubiquinone oxidoreductase (complex I) subunit C-terminus	GO:0042773//GO:0055114	ATP synthesis coupled electron transport//oxidation-reduction process	GO:0008137	NADH dehydrogenase (ubiquinone) activity			KOG0118	FOG: RRM domain
comp12864_c0	595																						PF03276	Spumavirus gag protein					GO:0019028	viral capsid	KOG0990	Replication factor C, subunit RFC5
comp128713_c0	789	328780439	XP_003696321.1	338	1.15E-33	PREDICTED: beclin 1-associated autophagy-related key regulator-like [Apis florea]/Beclin 1-associated autophagy-related key regulator	PREDICTED: beclin 1-associated autophagy-related key regulator-like [Apis florea]						ame:412687	338	1.23E-33				Q6ZNE5	233	1.65E-20	Beclin 1-associated autophagy-related key regulator	PF00643//PF10186	B-box zinc finger//UV radiation resistance protein and autophagy-related subunit 14	GO:0010508	positive regulation of autophagy	GO:0008270	zinc ion binding	GO:0005622	intracellular
comp128721_c0	359																						PF02148	Zn-finger in ubiquitin-hydrolases and other protein			GO:0008270	zinc ion binding
comp12875_c0	957	294867990	EEQ98046.1	556	2.56E-67	Peroxiredoxin-2, putative [Perkinsus marinus ATCC 50983]/Probable peroxiredoxin	Peroxiredoxin-2, putative [Perkinsus marinus ATCC 50983]						gsu:GSU3246	529	3.72E-63				P56876	446	5.83E-52	Probable peroxiredoxin	PF08534//PF10417//PF00578	Redoxin//C-terminal domain of 1-Cys peroxiredoxin//AhpC/TSA family	GO:0055114	oxidation-reduction process	GO:0016209//GO:0016491//GO:0051920	antioxidant activity//oxidoreductase activity//peroxiredoxin activity			KOG0852	Alkyl hydroperoxide reductase, thiol specific antioxidant and related enzymes
comp12878_c0	482					/PR domain zinc finger protein 16							smm:Smp_165420	154	1.19E-09				A2A935	114	7.47E-06	PR domain zinc finger protein 16	PF02892//PF00096	BED zinc finger//Zinc finger, C2H2 type			GO:0003677//GO:0008270	DNA binding//zinc ion binding	GO:0005622	intracellular	KOG1721	FOG: Zn-finger
comp12879_c0	504																						PF05782	Extracellular matrix protein 1 (ECM1)					GO:0005576	extracellular region
comp128797_c0	239																						PF00001//PF01292	7 transmembrane receptor (rhodopsin family)//Prokaryotic cytochrome b561	GO:0007186	G-protein coupled receptor signaling pathway	GO:0009055	electron carrier activity	GO:0016021	integral to membrane
comp12881_c0	1226	339254142	EFV51761.1	177	1.22E-11	zinc finger protein [Trichinella spiralis]/PR domain zinc finger protein 16	zinc finger protein [Trichinella spiralis]						smm:Smp_140980	171	2.82E-11				Q9HAZ2	171	1.12E-11	PR domain zinc finger protein 16	PF03145//PF07649//PF03811//PF02892//PF00096	Seven in absentia protein family//C1-like domain//InsA N-terminal domain//BED zinc finger//Zinc finger, C2H2 type	GO:0006511//GO:0007275//GO:0006313//GO:0055114	ubiquitin-dependent protein catabolic process//multicellular organismal development//transposition, DNA-mediated//oxidation-reduction process	GO:0047134//GO:0003677//GO:0008270	protein-disulfide reductase activity//DNA binding//zinc ion binding	GO:0005634//GO:0005622	nucleus//intracellular	KOG1721	FOG: Zn-finger
comp12882_c0	518																						PF07741//PF08496	Brf1-like TBP-binding domain//Peptidase family S49 N-terminal	GO:0045893	positive regulation of transcription, DNA-dependent	GO:0004252//GO:0008270	serine-type endopeptidase activity//zinc ion binding	GO:0005634//GO:0005886	nucleus//plasma membrane
comp12884_c0	461																						PF05091//PF02724//PF01125	Eukaryotic translation initiation factor 3 subunit 7 (eIF-3)//CDC45-like protein//G10 protein	GO:0006413//GO:0006270	translational initiation//DNA replication initiation	GO:0003743	translation initiation factor activity	GO:0005634	nucleus
comp12888_c0	791																						PF01582//PF06298	TIR domain//Photosystem II protein Y (PsbY)	GO:0007165//GO:0015979	signal transduction//photosynthesis	GO:0005515//GO:0030145	protein binding//manganese ion binding	GO:0009523//GO:0005622//GO:0016021	photosystem II//intracellular//integral to membrane
comp128903_c0	672	344306992	XP_003422166.1	235	1.30E-20	PREDICTED: zinc finger protein 12-like [Loxodonta africana]/Zinc finger protein 771	PREDICTED: zinc finger protein 12-like [Loxodonta africana]						hsa:7644	139	1.41E-07	K09228	KRAB domain-containing zinc finger protein	http://www.genome.jp/dbget-bin/www_bget?ko:K09228	Q7L3S4	300	1.10E-30	Zinc finger protein 771	PF05495//PF01197//PF00096//PF00894//PF03604//PF01258//PF07975//PF01844//PF01780//PF00130	CHY zinc finger//Ribosomal protein L31//Zinc finger, C2H2 type//Luteovirus coat protein//DNA directed RNA polymerase, 7 kDa subunit//Prokaryotic dksA/traR C4-type zinc finger//TFIIH C1-like domain//HNH endonuclease//Ribosomal L37ae protein family//Phorbol esters/diacylglycerol binding domain (C1 domain)	GO:0006281//GO:0035556//GO:0006351//GO:0006412	DNA repair//intracellular signal transduction//transcription, DNA-dependent//translation	GO:0003677//GO:0003676//GO:0003899//GO:0008270//GO:0005198//GO:0003735//GO:0004519	DNA binding//nucleic acid binding//DNA-directed RNA polymerase activity//zinc ion binding//structural molecule activity//structural constituent of ribosome//endonuclease activity	GO:0005840//GO:0005634//GO:0019028//GO:0005622	ribosome//nucleus//viral capsid//intracellular
comp12891_c0	2845	307204576	EFN83239.1	963	4.28E-115	Zinc finger protein KIAA0543 [Harpegnathos saltator]/Transposon-derived Buster3 transposase-like protein	Zinc finger protein KIAA0543 [Harpegnathos saltator]						api:100576060	477	1.36E-49				Q8IZ13	146	4.55E-08	Transposon-derived Buster3 transposase-like protein	PF05699//PF00520	hAT family dimerisation domain//Ion transport protein	GO:0055085//GO:0006811	transmembrane transport//ion transport	GO:0005216//GO:0046983	ion channel activity//protein dimerization activity	GO:0016020	membrane
comp12893_c0	346																						PF08097	Conotoxin T-superfamily					GO:0005576	extracellular region
comp12894_c0	479	294886775	EER06457.1	548	2.47E-69	60S ribosomal protein L23, putative [Perkinsus marinus ATCC 50983]/60S ribosomal protein L23	60S ribosomal protein L23, putative [Perkinsus marinus ATCC 50983]						ppa:PAS_chr1-3_0300	508	2.76E-63				O42867	505	5.59E-64	60S ribosomal protein L23	PF00238	Ribosomal protein L14p/L23e	GO:0006412	translation	GO:0003735	structural constituent of ribosome	GO:0005840	ribosome	KOG0901	60S ribosomal protein L14/L17/L23
comp128964_c0	213																						PF08563	P53 transactivation motif			GO:0005515	protein binding
comp12900_c0	330																						PF03626	Prokaryotic Cytochrome C oxidase subunit IV					GO:0016021	integral to membrane
comp129024_c0	659	344306992	XP_003422166.1	237	7.09E-21	PREDICTED: zinc finger protein 12-like [Loxodonta africana]/Zinc finger protein 2 homolog	PREDICTED: zinc finger protein 12-like [Loxodonta africana]						xtr:779697	296	3.03E-30				Q6ZN57	247	6.00E-23	Zinc finger protein 2 homolog	PF07975//PF01780//PF05495//PF00096//PF01096	TFIIH C1-like domain//Ribosomal L37ae protein family//CHY zinc finger//Zinc finger, C2H2 type//Transcription factor S-II (TFIIS)	GO:0006281//GO:0006351//GO:0006412	DNA repair//transcription, DNA-dependent//translation	GO:0003676//GO:0008270//GO:0003735	nucleic acid binding//zinc ion binding//structural constituent of ribosome	GO:0005840//GO:0005634//GO:0005622	ribosome//nucleus//intracellular
comp129030_c0	387																						PF00705	Proliferating cell nuclear antigen, N-terminal domain	GO:0006275	regulation of DNA replication	GO:0003677//GO:0030337	DNA binding//DNA polymerase processivity factor activity	GO:0043626	PCNA complex
comp129055_c0	301																						PF09270	Beta-trefoil	GO:0006355	regulation of transcription, DNA-dependent	GO:0000982//GO:0000978	RNA polymerase II core promoter proximal region sequence-specific DNA binding transcription factor activity//RNA polymerase II core promoter proximal region sequence-specific DNA binding	GO:0005634	nucleus
comp12906_c0	805	378556263	AFC17961.1	742	2.01E-95	O-methyltransferase [Litopenaeus vannamei]/Probable caffeoyl-CoA O-methyltransferase 2	O-methyltransferase [Litopenaeus vannamei]						bfo:BRAFLDRAFT_83484	472	1.22E-54				Q86IC8	420	2.03E-48	Probable caffeoyl-CoA O-methyltransferase 2	PF06325//PF08241//PF08704//PF02353//PF01596	Ribosomal protein L11 methyltransferase (PrmA)//Methyltransferase domain//tRNA methyltransferase complex GCD14 subunit//Mycolic acid cyclopropane synthetase//O-methyltransferase	GO:0008152//GO:0030488//GO:0006479//GO:0008610	metabolic process//tRNA methylation//protein methylation//lipid biosynthetic process	GO:0008168//GO:0008276//GO:0008171//GO:0016429	methyltransferase activity//protein methyltransferase activity//O-methyltransferase activity//tRNA (adenine-N1-)-methyltransferase activity	GO:0031515//GO:0005737	tRNA (m1A) methyltransferase complex//cytoplasm	KOG1663	O-methyltransferase
comp129123_c0	3305	321462351	EFX73375.1	325	1.41E-28	hypothetical protein DAPPUDRAFT_109864 [Daphnia pulex]/Ubiquitin carboxyl-terminal hydrolase 38	hypothetical protein DAPPUDRAFT_109864 [Daphnia pulex]						isc:IscW_ISCW018513	173	4.69E-10	K11854	ubiquitin carboxyl-terminal hydrolase 35/38 [EC:3.1.2.15]	http://www.genome.jp/dbget-bin/www_bget?ko:K11854	Q8BW70	228	1.51E-17	Ubiquitin carboxyl-terminal hydrolase 38	PF00443	Ubiquitin carboxyl-terminal hydrolase	GO:0006511	ubiquitin-dependent protein catabolic process	GO:0004221	ubiquitin thiolesterase activity			KOG1864	Ubiquitin-specific protease
comp129174_c0	273																						PF10717//PF04889//PF00895	Occlusion-derived virus envelope protein ODV-E18//Cwf15/Cwc15 cell cycle control protein//ATP synthase protein 8	GO:0015986//GO:0000398	ATP synthesis coupled proton transport//mRNA splicing, via spliceosome	GO:0015078	hydrogen ion transmembrane transporter activity	GO:0005681//GO:0000276//GO:0019031	spliceosomal complex//mitochondrial proton-transporting ATP synthase complex, coupling factor F(o)//viral envelope
comp12921_c0	812	219116953	EEC49094.1	183	3.10E-14	predicted protein [Phaeodactylum tricornutum CCAP 1055/1]/Peptidyl-prolyl cis-trans isomerase F, mitochondrial	predicted protein [Phaeodactylum tricornutum CCAP 1055/1]						pti:PHATRDRAFT_34933	183	3.31E-14	K09565	peptidyl-prolyl isomerase F (cyclophilin F) [EC:5.2.1.8]	http://www.genome.jp/dbget-bin/www_bget?ko:K09565	P29117	176	4.66E-14	Peptidyl-prolyl cis-trans isomerase F, mitochondrial	PF00160	Cyclophilin type peptidyl-prolyl cis-trans isomerase/CLD	GO:0006457	protein folding	GO:0003755	peptidyl-prolyl cis-trans isomerase activity			KOG0865	Cyclophilin type peptidyl-prolyl cis-trans isomerase
comp129272_c0	385	343183155	BAK61430.1	279	2.14E-26	myosin heavy chain type b [Marsupenaeus japonicus]/Myosin heavy chain, muscle	myosin heavy chain type b [Marsupenaeus japonicus]						aag:AaeL_AAEL005656	225	3.20E-19	K10352	myosin heavy chain	http://www.genome.jp/dbget-bin/www_bget?ko:K10352	P05661	183	9.21E-15	Myosin heavy chain, muscle	PF02736	Myosin N-terminal SH3-like domain			GO:0005524//GO:0003774	ATP binding//motor activity	GO:0016459	myosin complex	KOG0161	Myosin class II heavy chain
comp12933_c0	442																						PF00157	Pou domain - N-terminal to homeobox domain	GO:0006355	regulation of transcription, DNA-dependent	GO:0003700	sequence-specific DNA binding transcription factor activity
comp12944_c0	1044																						PF05399//PF02864	Ectropic viral integration site 2A protein (EVI2A)//STAT protein, DNA binding domain	GO:0007165//GO:0006355	signal transduction//regulation of transcription, DNA-dependent	GO:0004871//GO:0003700	signal transducer activity//sequence-specific DNA binding transcription factor activity	GO:0005634//GO:0016021	nucleus//integral to membrane	KOG0384	Chromodomain-helicase DNA-binding protein
comp12945_c0	1147																						PF00085	Thioredoxin	GO:0045454	cell redox homeostasis
comp12949_c0	1655																						PF09064	Thrombomodulin like fifth domain, EGF-like			GO:0004888	transmembrane signaling receptor activity	GO:0016021	integral to membrane
comp12953_c0	1442	307197916	EFN79015.1	311	2.21E-28	Dual specificity tyrosine-phosphorylation-regulated kinase 2 [Harpegnathos saltator]/Dual specificity tyrosine-phosphorylation-regulated kinase 2	Dual specificity tyrosine-phosphorylation-regulated kinase 2 [Harpegnathos saltator]						cqu:CpipJ_CPIJ004687	279	4.15E-25				Q9V3D5	260	1.36E-22	Dual specificity tyrosine-phosphorylation-regulated kinase 2	PF03970//PF00069	Herpesvirus UL37 tegument protein//Protein kinase domain	GO:0006468//GO:0019068	protein phosphorylation//virion assembly	GO:0005524//GO:0004672	ATP binding//protein kinase activity			KOG0667	Dual-specificity tyrosine-phosphorylation regulated kinase
comp129552_c0	665																						PF01769//PF11808//PF01736//PF01148//PF02117//PF01061	Divalent cation transporter//Domain of unknown function (DUF3329)//Polyomavirus agnoprotein//Cytidylyltransferase family//Serpentine type 7TM GPCR chemoreceptor Sra//ABC-2 type transporter	GO:0006812//GO:0007606	cation transport//sensory perception of chemical stimulus	GO:0003677//GO:0004673//GO:0004888//GO:0008324//GO:0016772	DNA binding//protein histidine kinase activity//transmembrane signaling receptor activity//cation transmembrane transporter activity//transferase activity, transferring phosphorus-containing groups	GO:0016020//GO:0016021	membrane//integral to membrane
comp12958_c0	934																						PF00605	Interferon regulatory factor transcription factor			GO:0000975	regulatory region DNA binding
comp129619_c0	2127	157129122	EAT36564.1	330	7.32E-30	zinc finger protein [Aedes aegypti]/Zinc finger protein 460	zinc finger protein [Aedes aegypti]						aag:AaeL_AAEL011354	330	7.83E-30				Q14592	239	1.69E-19	Zinc finger protein 460	PF03127//PF06703//PF00096	GAT domain//Microsomal signal peptidase 25 kDa subunit (SPC25)//Zinc finger, C2H2 type	GO:0006886//GO:0006465	intracellular protein transport//signal peptide processing	GO:0008233//GO:0008270	peptidase activity//zinc ion binding	GO:0005622//GO:0016021//GO:0005787	intracellular//integral to membrane//signal peptidase complex
comp12962_c0	777																						PF06467//PF00096//PF05191//PF01363//PF01844//PF00098//PF01155//PF00412//PF02892//PF00130//PF04423	MYM-type Zinc finger with FCS sequence motif//Zinc finger, C2H2 type//Adenylate kinase, active site lid//FYVE zinc finger//HNH endonuclease//Zinc knuckle//Hydrogenase expression/synthesis hypA family//LIM domain//BED zinc finger//Phorbol esters/diacylglycerol binding domain (C1 domain)//Rad50 zinc hook motif	GO:0006281//GO:0035556//GO:0006464	DNA repair//intracellular signal transduction//cellular protein modification process	GO:0003677//GO:0005524//GO:0004017//GO:0004518//GO:0003676//GO:0046872//GO:0008270//GO:0004519//GO:0016151	DNA binding//ATP binding//adenylate kinase activity//nuclease activity//nucleic acid binding//metal ion binding//zinc ion binding//endonuclease activity//nickel cation binding	GO:0005622	intracellular	KOG3168	U1 snRNP component
comp129638_c0	261																						PF09238	Interleukin-4 receptor alpha chain, N-terminal	GO:0002532	production of molecular mediator involved in inflammatory response	GO:0004896	cytokine receptor activity	GO:0016021	integral to membrane
comp12969_c0	1533																						PF10541	Nuclear envelope localisation domain			GO:0003779	actin binding	GO:0016021	integral to membrane
comp12972_c0	651	345484982	XP_001605197.2	965	2.14E-124	PREDICTED: dual specificity tyrosine-phosphorylation-regulated kinase 2-like isoform 1 [Nasonia vitripennis]/Dual specificity tyrosine-phosphorylation-regulated kinase 4	PREDICTED: dual specificity tyrosine-phosphorylation-regulated kinase 2-like isoform 1 [Nasonia vitripennis]						nvi:100121588	963	3.14E-123	K08825	dual-specificity tyrosine-(Y)-phosphorylation regulated kinase	http://www.genome.jp/dbget-bin/www_bget?ko:K08825	Q8BI55	855	2.67E-109	Dual specificity tyrosine-phosphorylation-regulated kinase 4	PF01163//PF01633//PF06293//PF07714//PF05923//PF05445//PF00069	RIO1 family//Choline/ethanolamine kinase//Lipopolysaccharide kinase (Kdo/WaaP) family//Protein tyrosine kinase//APC cysteine-rich region//Poxvirus serine/threonine protein kinase//Protein kinase domain	GO:0006468//GO:0009103//GO:0016055	protein phosphorylation//lipopolysaccharide biosynthetic process//Wnt receptor signaling pathway	GO:0005524//GO:0016773//GO:0003824//GO:0004672	ATP binding//phosphotransferase activity, alcohol group as acceptor//catalytic activity//protein kinase activity	GO:0016020	membrane	KOG0667	Dual-specificity tyrosine-phosphorylation regulated kinase
comp12974_c0	1375																						PF02907	Hepatitis C virus NS3 protease	GO:0019087//GO:0006508	transformation of host cell by virus//proteolysis	GO:0008236	serine-type peptidase activity
comp129827_c0	1736												nve:NEMVE_v1g80110	131	8.50E-06								PF07932//PF03728	D-aminopeptidase, domain C//Viral DNA-binding protein, zinc binding domain	GO:0006260	DNA replication	GO:0003677//GO:0004177//GO:0008270	DNA binding//aminopeptidase activity//zinc ion binding			KOG0260	RNA polymerase II, large subunit
comp1299_c0	339	294941730	EER15007.1	320	1.89E-33	conserved hypothetical protein [Perkinsus marinus ATCC 50983]/Succinyl-CoA ligase [ADP-forming] subunit beta, mitochondrial	conserved hypothetical protein [Perkinsus marinus ATCC 50983]						pfd:PFDG_02825	285	1.90E-29	K01900	succinyl-CoA synthetase beta subunit [EC:6.2.1.4 6.2.1.5]	http://www.genome.jp/dbget-bin/www_bget?ko:K01900	Q55AI5	275	2.69E-28	Succinyl-CoA ligase [ADP-forming] subunit beta, mitochondrial			GO:0008152	metabolic process	GO:0046872//GO:0016874	metal ion binding//ligase activity			KOG2799	Succinyl-CoA synthetase, beta subunit
comp12997_c0	599	294890663	EER18280.1	716	5.34E-93	60S ribosomal protein L10A-2, putative [Perkinsus marinus ATCC 50983]/60S ribosomal protein L1-A	60S ribosomal protein L10A-2, putative [Perkinsus marinus ATCC 50983]						tgo:TGME49_015470	699	2.20E-90				O14363	567	1.19E-71	60S ribosomal protein L1-A	PF00687//PF02184//PF01416	Ribosomal protein L1p/L10e family//HAT (Half-A-TPR) repeat//tRNA pseudouridine synthase	GO:0006396//GO:0001522//GO:0006412//GO:0009451	RNA processing//pseudouridine synthesis//translation//RNA modification	GO:0003723//GO:0003735//GO:0009982	RNA binding//structural constituent of ribosome//pseudouridine synthase activity	GO:0015934//GO:0005622	large ribosomal subunit//intracellular	KOG1570	60S ribosomal protein L10A
comp13_c0	250																						PF00737	Photosystem II 10 kDa phosphoprotein	GO:0050821//GO:0015979	protein stabilization//photosynthesis	GO:0042301	phosphate ion binding	GO:0016020//GO:0009523	membrane//photosystem II
comp1300_c0	270	157113626	EAT41900.1	213	2.89E-18	turtle protein, isoform [Aedes aegypti]/Protein turtle	turtle protein, isoform [Aedes aegypti]						aag:AaeL_AAEL006522	213	3.09E-18				Q967D7	173	6.04E-14	Protein turtle	PF00041	Fibronectin type III domain			GO:0005515	protein binding			KOG3510	FOG: Immunoglobulin C-2 Type/fibronectin type III domains
comp130082_c0	1048	340720858	XP_003485053.1	976	4.57E-127	PREDICTED: rhomboid-related protein 3-like [Bombus impatiens]/Rhomboid-related protein 3	PREDICTED: rhomboid-related protein 3-like [Bombus impatiens]						phu:Phum_PHUM493270	960	2.89E-126	K02857	rhomboid-related protein 1/2/3 [EC:3.4.21.105]	http://www.genome.jp/dbget-bin/www_bget?ko:K02857	P58873	428	8.56E-47	Rhomboid-related protein 3	PF01694	Rhomboid family			GO:0004252	serine-type endopeptidase activity	GO:0016021	integral to membrane	KOG2289	Rhomboid family proteins
comp13013_c0	931	350416858	XP_003491138.1	727	1.93E-91	PREDICTED: steroid receptor seven-up, isoforms B/C-like, partial [Bombus impatiens]/COUP transcription factor 2	PREDICTED: steroid receptor seven-up, isoforms B/C-like, partial [Bombus impatiens]	224587885	BT072755.1	147	3.25E-69	Salmo salar clone ssal-rgf-539-144 Nuclear receptor subfamily 2 group F member 5 putative mRNA, partial cds	ame:408872	726	5.08E-91				P43135	707	2.84E-88	COUP transcription factor 2	PF00104	Ligand-binding domain of nuclear hormone receptor	GO:0006355//GO:0043401	regulation of transcription, DNA-dependent//steroid hormone mediated signaling pathway	GO:0003707//GO:0003700	steroid hormone receptor activity//sequence-specific DNA binding transcription factor activity	GO:0005634	nucleus	KOG3575	FOG: Hormone receptors
comp13016_c0	1866																						PF03854	P-11 zinc finger			GO:0003723//GO:0008270	RNA binding//zinc ion binding
comp13022_c0	1581	357622664	EHJ74090.1	276	3.02E-23	hypothetical protein KGM_18655 [Danaus plexippus]/	hypothetical protein KGM_18655 [Danaus plexippus]						dwi:Dwil_GK16749	255	3.13E-21								PF02990	Endomembrane protein 70					GO:0016021	integral to membrane
comp13024_c0	1155																						PF04567	RNA polymerase Rpb2, domain 5	GO:0006351	transcription, DNA-dependent	GO:0003899//GO:0003677	DNA-directed RNA polymerase activity//DNA binding
comp130263_c0	474	343183153	BAK61429.1	614	8.21E-71	myosin heavy chain type a [Marsupenaeus japonicus]/Myosin heavy chain, muscle	myosin heavy chain type a [Marsupenaeus japonicus]	343530929	HQ289025.1	41	1.35E-10	Iguanodectes geisleri voucher LBP4266-23840 cardiac muscle myosin heavy chain 6 alpha (Myh6) gene, partial cds	nvi:100123633	582	1.84E-66	K10352	myosin heavy chain	http://www.genome.jp/dbget-bin/www_bget?ko:K10352	P05661	556	4.31E-64	Myosin heavy chain, muscle	PF00063	Myosin head (motor domain)			GO:0005524//GO:0003774	ATP binding//motor activity	GO:0016459	myosin complex	KOG0161	Myosin class II heavy chain
comp130288_c0	322																						PF01635//PF03528	Coronavirus M matrix/glycoprotein//Rabaptin	GO:0019058	viral infectious cycle	GO:0008083//GO:0005096	growth factor activity//GTPase activator activity
comp13029_c0	2741	350403435	XP_003486802.1	1518	0	PREDICTED: actin-related protein 8-like [Bombus impatiens]/Actin-related protein 8	PREDICTED: actin-related protein 8-like [Bombus impatiens]						phu:Phum_PHUM475090	1483	0				Q0IEG8	1401	0	Actin-related protein 8	PF00078//PF06723//PF04077	Reverse transcriptase (RNA-dependent DNA polymerase)//MreB/Mbl protein//DsrH like protein	GO:0000902//GO:0002143//GO:0006278	cell morphogenesis//tRNA wobble position uridine thiolation//RNA-dependent DNA replication	GO:0003964//GO:0003723	RNA-directed DNA polymerase activity//RNA binding	GO:0005737	cytoplasm	KOG0797	Actin-related protein
comp130392_c0	371	145356641	ABP00853.1	221	1.41E-20	predicted protein [Ostreococcus lucimarinus CCE9901]/	predicted protein [Ostreococcus lucimarinus CCE9901]						olu:OSTLU_29451	221	1.50E-20								PF04117	Mpv17 / PMP22 family					GO:0016021	integral to membrane
comp13045_c0	423																						PF03083	MtN3/saliva family					GO:0016021	integral to membrane
comp13050_c0	689	321454586	EFX65751.1	206	4.53E-17	hypothetical protein DAPPUDRAFT_264276 [Daphnia pulex]/	hypothetical protein DAPPUDRAFT_264276 [Daphnia pulex]						dmo:Dmoj_GI18644	165	6.91E-11								PF00057	Low-density lipoprotein receptor domain class A			GO:0005515	protein binding
comp13055_c0	709	321466043	EFX77041.1	386	5.23E-40	hypothetical protein DAPPUDRAFT_225892 [Daphnia pulex]/Condensin complex subunit 2	hypothetical protein DAPPUDRAFT_225892 [Daphnia pulex]						spu:580357	348	1.18E-35				Q15003	316	2.33E-31	Condensin complex subunit 2	PF04208	Tetrahydromethanopterin S-methyltransferase, subunit A	GO:0006814	sodium ion transport	GO:0030269//GO:0050897	tetrahydromethanopterin S-methyltransferase activity//cobalt ion binding			KOG2328	Chromosome condensation complex Condensin, subunit H
comp13058_c0	929	321468506	EFX79490.1	473	1.29E-54	hypothetical protein DAPPUDRAFT_52203 [Daphnia pulex]/N(6)-adenine-specific DNA methyltransferase 2	hypothetical protein DAPPUDRAFT_52203 [Daphnia pulex]						bfo:BRAFLDRAFT_225067	465	1.14E-53				Q6GN98	439	8.32E-51	N(6)-adenine-specific DNA methyltransferase 2	PF00892	EamA-like transporter family					GO:0016020	membrane
comp130752_c0	1151																						PF01020	Ribosomal L40e family	GO:0006412	translation	GO:0003735	structural constituent of ribosome	GO:0005840	ribosome
comp130778_c0	1686																						PF02529	Cytochrome B6-F complex subunit 5					GO:0009512	cytochrome b6f complex
comp13079_c0	406	148238289	AAI08766.1	173	1.13E-12	POLD3 protein [Xenopus laevis]/DNA polymerase delta subunit 3	POLD3 protein [Xenopus laevis]						xla:398707	173	1.21E-12	K03504	DNA polymerase delta subunit 3	http://www.genome.jp/dbget-bin/www_bget?ko:K03504	P84798	155	1.96E-11	DNA polymerase delta subunit 3	PF09507//PF05203	DNA polymerase subunit Cdc27//Hom_end-associated Hint	GO:0030908//GO:0006260	protein splicing//DNA replication			GO:0005634	nucleus
comp13089_c0	351																						PF00487	Fatty acid desaturase	GO:0006629	lipid metabolic process
comp1309_c0	511					/N-acylneuraminate cytidylyltransferase							dvi:Dvir_GJ11503	158	4.67E-11				Q99KK2	135	1.22E-08	N-acylneuraminate cytidylyltransferase	PF01128//PF02348	Uncharacterized protein family UPF0007//Cytidylyltransferase	GO:0009103//GO:0008299	lipopolysaccharide biosynthetic process//isoprenoid biosynthetic process	GO:0003824	catalytic activity
comp13095_c0	671																						PF06881	RNA polymerase II transcription factor SIII (Elongin) subunit A	GO:0006355	regulation of transcription, DNA-dependent			GO:0005634//GO:0016021	nucleus//integral to membrane
comp130978_c0	1009	345483480	XP_001599239.2	579	1.46E-63	PREDICTED: eukaryotic translation initiation factor 2-alpha kinase 4-like [Nasonia vitripennis]/Eukaryotic translation initiation factor 2-alpha kinase 4	PREDICTED: eukaryotic translation initiation factor 2-alpha kinase 4-like [Nasonia vitripennis]						nvi:100114072	579	1.55E-63	K08860	eukaryotic translation initiation factor 2-alpha kinase	http://www.genome.jp/dbget-bin/www_bget?ko:K08860	Q9QZ05	355	5.77E-35	Eukaryotic translation initiation factor 2-alpha kinase 4	PF07714//PF00069	Protein tyrosine kinase//Protein kinase domain	GO:0006468	protein phosphorylation	GO:0005524//GO:0004672	ATP binding//protein kinase activity			KOG1035	eIF-2alpha kinase GCN2
comp131_c0	299																						PF04824//PF02272	Conserved region of Rad21 / Rec8 like protein//DHHA1 domain			GO:0003676	nucleic acid binding	GO:0000228	nuclear chromosome
comp131043_c0	363	242009006	EEB12546.1	234	1.13E-22	conserved hypothetical protein [Pediculus humanus corporis]/cGMP-dependent protein kinase 1	conserved hypothetical protein [Pediculus humanus corporis]						phu:Phum_PHUM189920	234	1.21E-22				P00516	163	2.42E-12	cGMP-dependent protein kinase 1	PF00170//PF10018//PF02059//PF12137//PF09726	bZIP transcription factor//Vitamin-D-receptor interacting Mediator subunit 4//Interleukin-3//RNA polymerase recycling family C-terminal//Transmembrane protein	GO:0006355//GO:0006357//GO:0006955	regulation of transcription, DNA-dependent//regulation of transcription from RNA polymerase II promoter//immune response	GO:0005135//GO:0008083//GO:0001104//GO:0046983//GO:0016817//GO:0043565//GO:0003700	interleukin-3 receptor binding//growth factor activity//RNA polymerase II transcription cofactor activity//protein dimerization activity//hydrolase activity, acting on acid anhydrides//sequence-specific DNA binding//sequence-specific DNA binding transcription factor activity	GO:0016592//GO:0005576//GO:0016021	mediator complex//extracellular region//integral to membrane
comp131159_c0	2160																						PF02185//PF07928//PF07500//PF04364	Hr1 repeat//Vps54-like protein//Transcription factor S-II (TFIIS), central domain//DNA polymerase III chi subunit, HolC	GO:0007165//GO:0006260//GO:0042147//GO:0006351	signal transduction//DNA replication//retrograde transport, endosome to Golgi//transcription, DNA-dependent	GO:0003887//GO:0003677	DNA-directed DNA polymerase activity//DNA binding	GO:0005622	intracellular
comp131269_c0	838																						PF00844	Geminivirus coat protein/nuclear export factor BR1 family			GO:0005198	structural molecule activity	GO:0019028	viral capsid
comp13130_c0	1722	307206459	EFN84493.1	1074	2.99E-138	DNA methyltransferase 1-associated protein 1 [Harpegnathos saltator]/DNA methyltransferase 1-associated protein 1	DNA methyltransferase 1-associated protein 1 [Harpegnathos saltator]						ame:408575	1070	2.11E-137				Q9NPF5	999	1.42E-127	DNA methyltransferase 1-associated protein 1	PF01496//PF01372//PF00249//PF05499	V-type ATPase 116kDa subunit family//Melittin//Myb-like DNA-binding domain//DNA methyltransferase 1-associated protein 1 (DMAP1)	GO:0045892//GO:0015991	negative regulation of transcription, DNA-dependent//ATP hydrolysis coupled proton transport	GO:0003677//GO:0004860//GO:0015078	DNA binding//protein kinase inhibitor activity//hydrogen ion transmembrane transporter activity	GO:0005634//GO:0005576//GO:0033177	nucleus//extracellular region//proton-transporting two-sector ATPase complex, proton-transporting domain	KOG2656	DNA methyltransferase 1-associated protein-1
comp131308_c0	306																						PF05183	RNA dependent RNA polymerase			GO:0003968	RNA-directed RNA polymerase activity
comp13131_c0	241																						PF09077	Mu B transposition protein, C terminal	GO:0006313	transposition, DNA-mediated	GO:0003677	DNA binding
comp13132_c0	857	321478942	EFX89898.1	274	1.71E-26	phospholipase-like protein A2, group [Daphnia pulex]/Acidic phospholipase A2	phospholipase-like protein A2, group [Daphnia pulex]						bfo:BRAFLDRAFT_220340	159	3.88E-11	K01047	phospholipase A2 [EC:3.1.1.4]	http://www.genome.jp/dbget-bin/www_bget?ko:K01047	Q9DF56	170	1.65E-13	Acidic phospholipase A2	PF00068//PF05826//PF06951	Phospholipase A2//Phospholipase A2//Group XII secretory phospholipase A2 precursor (PLA2G12)	GO:0016042	lipid catabolic process	GO:0005509//GO:0004623	calcium ion binding//phospholipase A2 activity	GO:0005576	extracellular region	KOG4087	Phospholipase A2
comp13136_c0	313	341887329	EGT43264.1	417	5.69E-49	CBN-ODD-2 protein [Caenorhabditis brenneri]/Protein bowel	CBN-ODD-2 protein [Caenorhabditis brenneri]	195471114	XM_002087815.1	136	1.33E-63	Drosophila yakuba GE14830 (Dyak\GE14830), mRNA	cbr:CBG14844	419	2.33E-49				Q9VQU9	429	5.26E-49	Protein bowel	PF01485//PF05495//PF00096//PF00628//PF07975//PF01428//PF00412//PF02892	IBR domain//CHY zinc finger//Zinc finger, C2H2 type//PHD-finger//TFIIH C1-like domain//AN1-like Zinc finger//LIM domain//BED zinc finger	GO:0006281	DNA repair	GO:0003677//GO:0005515//GO:0008270	DNA binding//protein binding//zinc ion binding	GO:0005634//GO:0005622	nucleus//intracellular	KOG1721	FOG: Zn-finger
comp13140_c0	336																						PF01034//PF04514	Syndecan domain//Bluetongue virus non-structural protein NS2			GO:0003723//GO:0008092	RNA binding//cytoskeletal protein binding	GO:0016020	membrane	KOG0384	Chromodomain-helicase DNA-binding protein
comp131412_c0	734	348540229	XP_003457590.1	447	3.94E-47	PREDICTED: telomerase-binding protein EST1A-like [Oreochromis niloticus]/Telomerase-binding protein EST1A	PREDICTED: telomerase-binding protein EST1A-like [Oreochromis niloticus]						tca:663281	447	3.73E-47				P61406	414	6.36E-44	Telomerase-binding protein EST1A	PF00515//PF08941	Tetratricopeptide repeat//USP8 interacting	GO:0016567	protein ubiquitination	GO:0031386//GO:0005515//GO:0016881	protein tag//protein binding//acid-amino acid ligase activity			KOG2162	Nonsense-mediated mRNA decay protein
comp13148_c0	1493																						PF00895//PF03579	ATP synthase protein 8//Small hydrophobic protein	GO:0015986	ATP synthesis coupled proton transport	GO:0015078	hydrogen ion transmembrane transporter activity	GO:0016020//GO:0000276//GO:0016021//GO:0048222	membrane//mitochondrial proton-transporting ATP synthase complex, coupling factor F(o)//integral to membrane//glycoprotein network
comp1315_c0	331	327261246	XP_003215442.1	243	3.49E-22	PREDICTED: flap endonuclease GEN homolog 1-like [Anolis carolinensis]/Flap endonuclease GEN homolog 1	PREDICTED: flap endonuclease GEN homolog 1-like [Anolis carolinensis]						aml:100469816	240	1.45E-21				Q17RS7	233	9.68E-22	Flap endonuclease GEN homolog 1	PF00867	XPG I-region	GO:0006281	DNA repair	GO:0004518	nuclease activity			KOG2519	5'-3' exonuclease
comp13150_c0	445	357623541	EHJ74651.1	424	6.01E-48	splicing factor 45 [Danaus plexippus]/Splicing factor 45	splicing factor 45 [Danaus plexippus]						aag:AaeL_AAEL007239	418	7.11E-47				Q8JZX4	333	9.09E-36	Splicing factor 45	PF00076	RNA recognition motif. (a.k.a. RRM, RBD, or RNP domain)			GO:0003676	nucleic acid binding			KOG1996	mRNA splicing factor
comp131577_c0	905												api:100571044	135	1.06E-06								PF00643	B-box zinc finger			GO:0008270	zinc ion binding	GO:0005622	intracellular
comp131607_c0	499	375173476	AFA42361.1	511	3.08E-60	clip domain serine proteinase 3 [Portunus trituberculatus]/Venom protease	clip domain serine proteinase 3 [Portunus trituberculatus]	148233957	NM_001096165.1	35	3.08E-07	Xenopus laevis uncharacterized protein MGC116527 (MGC116527), mRNA gi|71051881|gb|BC099332.1| Xenopus laevis hypothetical protein MGC116527, mRNA (cDNA clone MGC:116527 IMAGE:6939235), complete cds	api:100163594	281	2.19E-27				Q7M4I3	271	9.13E-28	Venom protease	PF00089	Trypsin	GO:0006508	proteolysis	GO:0004252	serine-type endopeptidase activity			KOG3627	Trypsin
comp13162_c0	210																						PF03239	Iron permease FTR1 family	GO:0055085	transmembrane transport			GO:0016020	membrane
comp13171_c0	810																						PF04178	Got1/Sft2-like family	GO:0016192	vesicle-mediated transport
comp13178_c0	2529	189237799	EFA04575.1	1654	0	PNR-like protein [Tribolium castaneum]/Polypeptide N-acetylgalactosaminyltransferase 11	PNR-like protein [Tribolium castaneum]						tca:661929	1654	0	K00710	polypeptide N-acetylgalactosaminyltransferase [EC:2.4.1.41]	http://www.genome.jp/dbget-bin/www_bget?ko:K00710	Q8NCW6	1359	8.96E-176	Polypeptide N-acetylgalactosaminyltransferase 11	PF02928	C5HC2 zinc finger					GO:0005634	nucleus	KOG3736	Polypeptide N-acetylgalactosaminyltransferase
comp13186_c0	1894	357614030	EHJ68866.1	249	1.41E-19	hypothetical protein KGM_05782 [Danaus plexippus]/ATP-binding domain-containing protein 4	hypothetical protein KGM_05782 [Danaus plexippus]						dvi:Dvir_GJ16780	343	4.43E-31				A2RV01	359	5.51E-37	ATP-binding domain-containing protein 4	PF06357	Omega-atracotoxin	GO:0009405	pathogenesis	GO:0019855	calcium channel inhibitor activity	GO:0005576	extracellular region	KOG2317	Putative translation initiation inhibitor UK114/IBM1
comp13189_c0	3330	390360513	XP_785219.3	251	4.53E-19	PREDICTED: histone-lysine N-methyltransferase NSD3-like [Strongylocentrotus purpuratus]/Histone-lysine N-methyltransferase NSD3	PREDICTED: histone-lysine N-methyltransferase NSD3-like [Strongylocentrotus purpuratus]						spu:580047	250	4.95E-19				Q6P2L6	217	3.52E-16	Histone-lysine N-methyltransferase NSD3	PF00505	HMG (high mobility group) box			GO:0005515	protein binding			KOG4425	Uncharacterized conserved protein
comp13197_c0	230																						PF02950//PF00424//PF01555	Conotoxin//REV protein (anti-repression trans-activator protein)//DNA methylase	GO:0006355//GO:0006306//GO:0009405	regulation of transcription, DNA-dependent//DNA methylation//pathogenesis	GO:0003677//GO:0008200//GO:0008170//GO:0003700	DNA binding//ion channel inhibitor activity//N-methyltransferase activity//sequence-specific DNA binding transcription factor activity	GO:0042025//GO:0005576	host cell nucleus//extracellular region
comp13203_c0	873																						PF02673	Bacitracin resistance protein BacA	GO:0016311	dephosphorylation	GO:0050380	undecaprenyl-diphosphatase activity	GO:0016020	membrane
comp13216_c0	1234																						PF00170//PF07716	bZIP transcription factor//Basic region leucine zipper	GO:0006355	regulation of transcription, DNA-dependent	GO:0043565//GO:0003700//GO:0046983	sequence-specific DNA binding//sequence-specific DNA binding transcription factor activity//protein dimerization activity
comp132170_c0	650																						PF01733	Nucleoside transporter	GO:0006810	transport	GO:0005337	nucleoside transmembrane transporter activity	GO:0016021	integral to membrane
comp13218_c0	206																						PF00001//PF02386//PF07074//PF04062//PF06363	7 transmembrane receptor (rhodopsin family)//Cation transport protein//Translocon-associated protein, gamma subunit (TRAP-gamma)//ARP2/3 complex ARPC3 (21 kDa) subunit//Picornaviridae P3A protein	GO:0007186//GO:0030833//GO:0055085//GO:0006812//GO:0006613	G-protein coupled receptor signaling pathway//regulation of actin filament polymerization//transmembrane transport//cation transport//cotranslational protein targeting to membrane	GO:0008324	cation transmembrane transporter activity	GO:0005856//GO:0019012//GO:0030176//GO:0005784//GO:0016021	cytoskeleton//virion//integral to endoplasmic reticulum membrane//Sec61 translocon complex//integral to membrane
comp13229_c0	1204	321459721	EFX70771.1	214	6.38E-17	hypothetical protein DAPPUDRAFT_202084 [Daphnia pulex]/Zinc finger protein ZFMSA12A	hypothetical protein DAPPUDRAFT_202084 [Daphnia pulex]						bfo:BRAFLDRAFT_58735	395	3.80E-41				P38621	222	1.70E-18	Zinc finger protein ZFMSA12A	PF07975//PF01844//PF00096	TFIIH C1-like domain//HNH endonuclease//Zinc finger, C2H2 type	GO:0006281	DNA repair	GO:0008270//GO:0004519//GO:0003676	zinc ion binding//endonuclease activity//nucleic acid binding	GO:0005634//GO:0005622	nucleus//intracellular
comp1323_c0	259																						PF02732//PF11744	ERCC4 domain//Aluminium activated malate transporter	GO:0015743//GO:0006259	malate transport//DNA metabolic process	GO:0003677//GO:0004518	DNA binding//nuclease activity
comp13235_c0	1680																						PF08392	FAE1/Type III polyketide synthase-like protein	GO:0006633	fatty acid biosynthetic process	GO:0016747	transferase activity, transferring acyl groups other than amino-acyl groups	GO:0016020	membrane
comp13236_c0	1137	242022107	EEB18745.1	321	2.69E-30	conserved hypothetical protein [Pediculus humanus corporis]/Coiled-coil domain-containing protein 102B	conserved hypothetical protein [Pediculus humanus corporis]	345784324	XM_541062.3	63	1.98E-22	PREDICTED: Canis lupus familiaris coiled-coil domain containing 102B (CCDC102B), mRNA	phu:Phum_PHUM530500	321	2.88E-30				Q68D86	229	2.78E-19	Coiled-coil domain-containing protein 102B	PF01576//PF04977//PF03245//PF10232	Myosin tail//Septum formation initiator//Bacteriophage lysis protein//Mediator of RNA polymerase II transcription complex subunit 8	GO:0006357//GO:0019835//GO:0007049	regulation of transcription from RNA polymerase II promoter//cytolysis//cell cycle	GO:0003774//GO:0001104	motor activity//RNA polymerase II transcription cofactor activity	GO:0016459//GO:0016592	myosin complex//mediator complex
comp13239_c0	2491	321466043	EFX77041.1	534	4.38E-55	hypothetical protein DAPPUDRAFT_225892 [Daphnia pulex]/Condensin complex subunit 2	hypothetical protein DAPPUDRAFT_225892 [Daphnia pulex]						xla:380142	533	4.83E-55				Q8C156	488	3.00E-50	Condensin complex subunit 2	PF00752	XPG N-terminal domain	GO:0006281	DNA repair	GO:0004518	nuclease activity			KOG2328	Chromosome condensation complex Condensin, subunit H
comp13242_c0	338																						PF05151	Photosystem II reaction centre M protein (PsbM)	GO:0019684//GO:0015979	photosynthesis, light reaction//photosynthesis			GO:0009523//GO:0016021	photosystem II//integral to membrane
comp132438_c0	201																						PF02121//PF05680//PF01159	Phosphatidylinositol transfer protein//ATP synthase E chain//Ribosomal protein L6e	GO:0006810//GO:0015986//GO:0006412	transport//ATP synthesis coupled proton transport//translation	GO:0003735//GO:0015078	structural constituent of ribosome//hydrogen ion transmembrane transporter activity	GO:0005840//GO:0005622//GO:0000276	ribosome//intracellular//mitochondrial proton-transporting ATP synthase complex, coupling factor F(o)
comp132643_c0	245																						PF01528	Herpesvirus glycoprotein M					GO:0016020	membrane
comp132727_c0	480	242019491	EEB17456.1	502	4.85E-56	calmodulin-binding transcription activator, putative [Pediculus humanus corporis]/Calmodulin-binding transcription activator 1	calmodulin-binding transcription activator, putative [Pediculus humanus corporis]						phu:Phum_PHUM466620	502	5.19E-56				A2A891	333	3.63E-34	Calmodulin-binding transcription activator 1	PF01833	IPT/TIG domain			GO:0003677//GO:0005515	DNA binding//protein binding	GO:0005634	nucleus	KOG0520	Uncharacterized conserved protein, contains IPT/TIG domain
comp132758_c0	386	325116217	CBZ51770.1	318	1.10E-35	60S ribosomal protein L36, related [Neospora caninum Liverpool]/60S ribosomal protein L36	60S ribosomal protein L36, related [Neospora caninum Liverpool]						tgo:TGME49_038250	313	7.96E-35				Q24F59	269	2.16E-29	60S ribosomal protein L36	PF01158	Ribosomal protein L36e	GO:0006412	translation	GO:0003735	structural constituent of ribosome	GO:0005840//GO:0005622	ribosome//intracellular	KOG3452	60S ribosomal protein L36
comp13276_c0	321																						PF09396	Thrombin light chain	GO:0007596//GO:0006508	blood coagulation//proteolysis	GO:0004252	serine-type endopeptidase activity	GO:0005576	extracellular region
comp1328_c0	308																						PF01907	Ribosomal protein L37e	GO:0006412	translation	GO:0003735	structural constituent of ribosome	GO:0005840//GO:0005622	ribosome//intracellular
comp13281_c0	1610	242003307	EEB09951.1	829	1.87E-94	hypothetical protein Phum_PHUM006420 [Pediculus humanus corporis]/Protein FAM48A	hypothetical protein Phum_PHUM006420 [Pediculus humanus corporis]						phu:Phum_PHUM006420	829	2.00E-94				Q7TT00	607	1.89E-69	Protein FAM48A	PF02977	Carboxypeptidase A inhibitor			GO:0008191	metalloendopeptidase inhibitor activity
comp13284_c0	861																						PF03788	LrgA family					GO:0016021	integral to membrane	KOG0334	RNA helicase
comp13286_c0	991																						PF05112	Baculovirus P47 protein	GO:0046782	regulation of viral transcription
comp13288_c0	223																						PF08015//PF01290	Fungal mating-type pheromone//Thymosin beta-4 family	GO:0007010	cytoskeleton organization	GO:0000772//GO:0003779	mating pheromone activity//actin binding	GO:0016020//GO:0005737	membrane//cytoplasm
comp13295_c0	1874																						PF05587	Anthrax receptor extracellular domain			GO:0004872	receptor activity	GO:0016021	integral to membrane
comp13296_c0	521	242008295	EEB12204.1	407	5.38E-43	mitotic checkpoint serine/threonine-protein kinase bub1 and bubr1, putative [Pediculus humanus corporis]/Mitotic checkpoint serine/threonine-protein kinase BUB1	mitotic checkpoint serine/threonine-protein kinase bub1 and bubr1, putative [Pediculus humanus corporis]						phu:Phum_PHUM164060	407	5.75E-43	K02178	checkpoint serine/threonine-protein kinase [EC:2.7.11.1]	http://www.genome.jp/dbget-bin/www_bget?ko:K02178	O43683	331	7.46E-34	Mitotic checkpoint serine/threonine-protein kinase BUB1	PF05445//PF00069	Poxvirus serine/threonine protein kinase//Protein kinase domain	GO:0006468	protein phosphorylation	GO:0005524//GO:0016301//GO:0004672	ATP binding//kinase activity//protein kinase activity			KOG1166	Mitotic checkpoint serine/threonine protein kinase
comp133018_c0	243																						PF05792//PF00553	Candida agglutinin-like (ALS)//Cellulose binding domain	GO:0007155//GO:0005975	cell adhesion//carbohydrate metabolic process	GO:0030246//GO:0004553	carbohydrate binding//hydrolase activity, hydrolyzing O-glycosyl compounds
comp133019_c0	302																						PF06423	GWT1	GO:0006506	GPI anchor biosynthetic process	GO:0016746	transferase activity, transferring acyl groups	GO:0016021//GO:0005789	integral to membrane//endoplasmic reticulum membrane
comp13303_c0	1734																						PF00299//PF07531	Squash family serine protease inhibitor//NHR1 homology to TAF	GO:0006355	regulation of transcription, DNA-dependent	GO:0004867//GO:0003700	serine-type endopeptidase inhibitor activity//sequence-specific DNA binding transcription factor activity
comp133040_c0	3349	301606175	XP_002932698.1	828	1.35E-94	PREDICTED: matrix metalloproteinase-21-like [Xenopus (Silurana) tropicalis]/Matrix metalloproteinase-21	PREDICTED: matrix metalloproteinase-21-like [Xenopus (Silurana) tropicalis]						xtr:100495732	828	1.45E-94	K08000	matrix metalloproteinase-21 [EC:3.4.24.-]	http://www.genome.jp/dbget-bin/www_bget?ko:K08000	O93470	821	1.32E-94	Matrix metalloproteinase-21	PF00413//PF00806//PF06397//PF11825//PF01400//PF07998	Matrixin//Pumilio-family RNA binding repeat//Desulfoferrodoxin, N-terminal domain//Nuclear/hormone receptor activator site AF-1//Astacin (Peptidase family M12A)//Peptidase family M54	GO:0006508	proteolysis	GO:0003723//GO:0004222//GO:0008237//GO:0005515//GO:0005506//GO:0008270	RNA binding//metalloendopeptidase activity//metallopeptidase activity//protein binding//iron ion binding//zinc ion binding	GO:0031012	extracellular matrix	KOG1565	Gelatinase A and related matrix metalloproteases
comp13311_c0	912																						PF03938//PF02601//PF00529//PF01254//PF03552	Outer membrane protein (OmpH-like)//Exonuclease VII, large subunit//HlyD family secretion protein//Nuclear transition protein 2//Cellulose synthase	GO:0055085//GO:0007283//GO:0030244	transmembrane transport//spermatogenesis//cellulose biosynthetic process	GO:0003677//GO:0008855//GO:0016760//GO:0051082	DNA binding//exodeoxyribonuclease VII activity//cellulose synthase (UDP-forming) activity//unfolded protein binding	GO:0016020//GO:0005634//GO:0000786	membrane//nucleus//nucleosome
comp13312_c0	1059																						PF09360	Iron-binding zinc finger CDGSH type			GO:0051537	2 iron, 2 sulfur cluster binding	GO:0043231	intracellular membrane-bounded organelle
comp13320_c0	302																						PF09401	RNA synthesis protein NSP10	GO:0019079	viral genome replication	GO:0003723//GO:0008270	RNA binding//zinc ion binding	GO:0048471	perinuclear region of cytoplasm
comp133256_c0	649	325120707	CBZ56262.1	557	2.01E-69	hypothetical protein NCLIV_066870 [Neospora caninum Liverpool]/Eukaryotic translation initiation factor 5A-2	hypothetical protein NCLIV_066870 [Neospora caninum Liverpool]						tgo:TGME49_051810	551	1.60E-68	K03263	translation initiation factor eIF-5A	http://www.genome.jp/dbget-bin/www_bget?ko:K03263	P19211	475	2.65E-58	Eukaryotic translation initiation factor 5A-2	PF01287	Eukaryotic elongation factor 5A hypusine, DNA-binding OB fold	GO:0006452//GO:0045905//GO:0045901	translational frameshifting//positive regulation of translational termination//positive regulation of translational elongation	GO:0043022//GO:0003723//GO:0003746	ribosome binding//RNA binding//translation elongation factor activity			KOG3271	Translation initiation factor 5A (eIF-5A)
comp133275_c0	1859																						PF10399//PF02811	Ubiquitinol-cytochrome C reductase Fe-S subunit TAT signal//PHP domain	GO:0055114	oxidation-reduction process	GO:0008121//GO:0003824	ubiquinol-cytochrome-c reductase activity//catalytic activity
comp133299_c0	273																						PF01552	Picornavirus 2B protein	GO:0018144	RNA-protein covalent cross-linking	GO:0008233//GO:0016779//GO:0003968//GO:0008234//GO:0016787//GO:0000166//GO:0005198//GO:0016740	peptidase activity//nucleotidyltransferase activity//RNA-directed RNA polymerase activity//cysteine-type peptidase activity//hydrolase activity//nucleotide binding//structural molecule activity//transferase activity	GO:0019012	virion
comp1333_c1	265	294891795	EER05558.1	248	7.00E-23	conserved hypothetical protein [Perkinsus marinus ATCC 50983]/	conserved hypothetical protein [Perkinsus marinus ATCC 50983]						tgo:TGME49_086440	187	1.96E-15												GO:0005488//GO:0016491	binding//oxidoreductase activity
comp133306_c0	209	321464063	EFX75074.1	259	6.24E-25	hypothetical protein DAPPUDRAFT_306921 [Daphnia pulex]/Inhibitor of carbonic anhydrase	hypothetical protein DAPPUDRAFT_306921 [Daphnia pulex]						api:100163367	248	1.94E-23				Q29545	151	1.92E-11	Inhibitor of carbonic anhydrase	PF00405	Transferrin	GO:0006879//GO:0006826	cellular iron ion homeostasis//iron ion transport	GO:0008199	ferric iron binding	GO:0005576	extracellular region
comp133347_c0	660																						PF07263	Dentin matrix protein 1 (DMP1)	GO:0030198//GO:0001503	extracellular matrix organization//ossification
comp133350_c0	694																						PF01698	Floricaula / Leafy protein	GO:0006355	regulation of transcription, DNA-dependent	GO:0003677	DNA binding
comp133365_c0	1841	158301193	EAA00977.4	655	2.19E-74	AGAP002111-PA [Anopheles gambiae str. PEST]/Zinc finger CCCH-type with G patch domain-containing protein	AGAP002111-PA [Anopheles gambiae str. PEST]						aga:AgaP_AGAP002111	655	2.34E-74				Q7PYU6	655	1.87E-75	Zinc finger CCCH-type with G patch domain-containing protein	PF08094//PF01585//PF00642	Conotoxin TVIIA/GS family//G-patch domain//Zinc finger C-x8-C-x5-C-x3-H type (and similar)	GO:0009405	pathogenesis	GO:0008270//GO:0003676//GO:0019871	zinc ion binding//nucleic acid binding//sodium channel inhibitor activity	GO:0005576	extracellular region	KOG2185	Predicted RNA-processing protein, contains G-patch domain
comp13342_c0	594																						PF02468//PF08686	Photosystem II reaction centre N protein (psbN)//PLAC (protease and lacunin) domain	GO:0015979	photosynthesis	GO:0008233	peptidase activity	GO:0016020//GO:0009539//GO:0009523	membrane//photosystem II reaction center//photosystem II
comp13343_c0	1560																						PF01648	4'-phosphopantetheinyl transferase superfamily	GO:0009059	macromolecule biosynthetic process	GO:0000287//GO:0008897	magnesium ion binding//holo-[acyl-carrier-protein] synthase activity
comp13347_c0	1181																						PF03613	PTS system mannose/fructose/sorbose family IID component	GO:0009401	phosphoenolpyruvate-dependent sugar phosphotransferase system			GO:0016021	integral to membrane
comp1335_c0	402																						PF01080	Presenilin			GO:0004190	aspartic-type endopeptidase activity	GO:0016021	integral to membrane	KOG1911	Heterochromatin-associated protein HP1 and related CHROMO domain proteins
comp133571_c0	354																						PF01545	Cation efflux family	GO:0055085//GO:0006812	transmembrane transport//cation transport	GO:0008324	cation transmembrane transporter activity	GO:0016021	integral to membrane
comp1336_c1	226	330795563	EGC37654.1	212	2.92E-18	hypothetical protein DICPUDRAFT_149730 [Dictyostelium purpureum]/N-acetyltransferase 10 homolog	hypothetical protein DICPUDRAFT_149730 [Dictyostelium purpureum]						nve:NEMVE_v1g81635	209	6.36E-18				Q55EJ3	207	8.56E-19	N-acetyltransferase 10 homolog					GO:0046872	metal ion binding			KOG2036	Predicted P-loop ATPase fused to an acetyltransferase
comp13363_c0	438																						PF08395	7tm Chemosensory receptor	GO:0050909	sensory perception of taste			GO:0016021	integral to membrane
comp13368_c0	2514																						PF03664	Glycosyl hydrolase family 62	GO:0046373	L-arabinose metabolic process	GO:0046556	alpha-N-arabinofuranosidase activity
comp133685_c0	1383	390334961	XP_791278.3	1150	2.39E-151	PREDICTED: DNA primase small subunit-like [Strongylocentrotus purpuratus]/DNA primase small subunit	PREDICTED: DNA primase small subunit-like [Strongylocentrotus purpuratus]						spu:586401	1157	2.40E-152	K02684	DNA primase small subunit [EC:2.7.7.-]	http://www.genome.jp/dbget-bin/www_bget?ko:K02684	P49642	1046	6.39E-137	DNA primase small subunit	PF01896	Eukaryotic and archaeal DNA primase small subunit	GO:0006269	DNA replication, synthesis of RNA primer	GO:0003896	DNA primase activity			KOG2851	Eukaryotic-type DNA primase, catalytic (small) subunit
comp133712_c0	2604	294865991	EEQ97274.1	171	2.53E-11	hypothetical protein Pmar_PMAR024716 [Perkinsus marinus ATCC 50983]/	hypothetical protein Pmar_PMAR024716 [Perkinsus marinus ATCC 50983]						cnb:CNBJ2000	159	8.60E-09								PF05854//PF00013//PF02550//PF04815	Non-histone chromosomal protein MC1//KH domain//Acetyl-CoA hydrolase/transferase N-terminal domain//Sec23/Sec24 helical domain	GO:0006886//GO:0042262//GO:0006084//GO:0006888	intracellular protein transport//DNA protection//acetyl-CoA metabolic process//ER to Golgi vesicle-mediated transport	GO:0003723//GO:0003824	RNA binding//catalytic activity	GO:0030127	COPII vesicle coat
comp13372_c0	771																						PF01529	DHHC zinc finger domain			GO:0008270	zinc ion binding
comp133786_c0	248																						PF00023	Ankyrin repeat			GO:0005515	protein binding
comp1338_c0	701																						PF02468	Photosystem II reaction centre N protein (psbN)	GO:0015979	photosynthesis			GO:0016020//GO:0009539//GO:0009523	membrane//photosystem II reaction center//photosystem II
comp133803_c0	594																						PF01459	Eukaryotic porin	GO:0006820//GO:0055085//GO:0044070	anion transport//transmembrane transport//regulation of anion transport	GO:0008308	voltage-gated anion channel activity	GO:0005741	mitochondrial outer membrane
comp133912_c0	588																						PF04923	Ninjurin	GO:0007155//GO:0042246	cell adhesion//tissue regeneration			GO:0016021	integral to membrane
comp13392_c0	247					/Sal-like protein 3							nvi:100116979	129	1.12E-07				Q9BXA9	122	2.23E-07	Sal-like protein 3	PF03614//PF00096//PF01753//PF05191//PF00518//PF01363//PF01844//PF07649//PF00412//PF02892//PF01096//PF00130	Repressor of phase-1 flagellin//Zinc finger, C2H2 type//MYND finger//Adenylate kinase, active site lid//Early Protein (E6)//FYVE zinc finger//HNH endonuclease//C1-like domain//LIM domain//BED zinc finger//Transcription factor S-II (TFIIS)//Phorbol esters/diacylglycerol binding domain (C1 domain)	GO:0006355//GO:0006351//GO:0035556//GO:0055114	regulation of transcription, DNA-dependent//transcription, DNA-dependent//intracellular signal transduction//oxidation-reduction process	GO:0003677//GO:0004017//GO:0003676//GO:0047134//GO:0046872//GO:0008270//GO:0003700//GO:0004519	DNA binding//adenylate kinase activity//nucleic acid binding//protein-disulfide reductase activity//metal ion binding//zinc ion binding//sequence-specific DNA binding transcription factor activity//endonuclease activity	GO:0042025//GO:0005622	host cell nucleus//intracellular	KOG1721	FOG: Zn-finger
comp133939_c0	909																						PF00313//PF07497//PF02362	'Cold-shock' DNA-binding domain//Rho termination factor, RNA-binding domain//B3 DNA binding domain	GO:0006353//GO:0006355	DNA-dependent transcription, termination//regulation of transcription, DNA-dependent	GO:0003677//GO:0003723	DNA binding//RNA binding
comp13396_c0	338																						PF05927	Penaeidin			GO:0008061	chitin binding	GO:0005737	cytoplasm
comp13398_c0	2089	242000248	EEC07591.1	862	9.47E-106	conserved hypothetical protein [Ixodes scapularis]/	conserved hypothetical protein [Ixodes scapularis]						isc:IscW_ISCW018632	862	1.01E-105								PF01097//PF01544	Arthropod defensin//CorA-like Mg2+ transporter protein	GO:0055085//GO:0006952//GO:0030001	transmembrane transport//defense response//metal ion transport	GO:0046873	metal ion transmembrane transporter activity	GO:0016020	membrane
comp133986_c0	907																						PF08092	Magi peptide toxin family			GO:0019871	sodium channel inhibitor activity	GO:0005576	extracellular region
comp1340_c0	370	67623925	EAL38033.1	365	5.20E-39	DNA topoisomerase I [Cryptosporidium hominis]/DNA topoisomerase 1	DNA topoisomerase I [Cryptosporidium hominis]						cho:Chro.70373	365	5.56E-39	K03163	DNA topoisomerase I [EC:5.99.1.2]	http://www.genome.jp/dbget-bin/www_bget?ko:K03163	Q00313	272	7.32E-27	DNA topoisomerase 1	PF01028//PF02919	Eukaryotic DNA topoisomerase I, catalytic core//Eukaryotic DNA topoisomerase I, DNA binding fragment	GO:0006265	DNA topological change	GO:0003677//GO:0003917//GO:0003918//GO:0003916	DNA binding//DNA topoisomerase type I activity//DNA topoisomerase (ATP-hydrolyzing) activity//DNA topoisomerase activity	GO:0005694	chromosome	KOG0981	DNA topoisomerase I
comp134013_c0	551					/Cuticle protein CP1246		121484193	EF101996.1	467	0	Portunus pelagicus cuticle protein CUT4-like mRNA, complete sequence							P81582	185	2.83E-16	Cuticle protein CP1246	PF08140	Crustacean cuticle protein repeat			GO:0042302	structural constituent of cuticle
comp134060_c0	414																						PF02052//PF00146//PF11857//PF00528//PF02480	Gallidermin//NADH dehydrogenase//Domain of unknown function (DUF3377)//Binding-protein-dependent transport system inner membrane component//Alphaherpesvirus glycoprotein E	GO:0006810//GO:0050830//GO:0055114	transport//defense response to Gram-positive bacterium//oxidation-reduction process	GO:0004222//GO:0005215	metalloendopeptidase activity//transporter activity	GO:0016020	membrane
comp1341_c0	263	270003643	EFA00091.1	166	4.86E-12	hypothetical protein TcasGA2_TC002906 [Tribolium castaneum]/	hypothetical protein TcasGA2_TC002906 [Tribolium castaneum]						tca:664250	165	7.85E-12								PF00018//PF03811	SH3 domain//InsA N-terminal domain	GO:0006313	transposition, DNA-mediated	GO:0005515	protein binding
comp13416_c0	915	189242034	EFA12367.1	475	5.03E-55	hypothetical protein TcasGA2_TC002073 [Tribolium castaneum]/Heat shock protein STI	hypothetical protein TcasGA2_TC002073 [Tribolium castaneum]						tca:100142201	475	5.39E-55				Q43468	220	1.69E-18	Heat shock protein STI	PF00515	Tetratricopeptide repeat			GO:0005515	protein binding			KOG0548	Molecular co-chaperone STI1
comp134196_c0	812	192205	AAA37301.1	368	2.26E-39	zinc finger protein [Mus musculus]/Polycomb complex protein BMI-1	zinc finger protein [Mus musculus]						ptr:747521	366	5.18E-40				P25916	368	7.86E-40	Polycomb complex protein BMI-1	PF12861//PF01363	Anaphase-promoting complex subunit 11 RING-H2 finger//FYVE zinc finger			GO:0046872//GO:0004842	metal ion binding//ubiquitin-protein ligase activity	GO:0005680	anaphase-promoting complex	KOG2660	Locus-specific chromosome binding proteins
comp134238_c0	1517	325296837	ABD62078.1	601	1.08E-69	guanine nucleotide-binding protein G(q), alpha subunit [Aplysia californica]/Guanine nucleotide-binding protein G(q) subunit alpha	guanine nucleotide-binding protein G(q), alpha subunit [Aplysia californica]						nve:NEMVE_v1g242737	585	2.46E-67	K04634	guanine nucleotide binding protein (G protein), alpha q polypeptide	http://www.genome.jp/dbget-bin/www_bget?ko:K04634	P38411	593	1.24E-69	Guanine nucleotide-binding protein G(q) subunit alpha	PF06236//PF00025//PF08477//PF00503	Tyrosinase co-factor MelC1//ADP-ribosylation factor family//Miro-like protein//G-protein alpha subunit	GO:0007186//GO:0042438//GO:0007264	G-protein coupled receptor signaling pathway//melanin biosynthetic process//small GTPase mediated signal transduction	GO:0005507//GO:0019001//GO:0004871//GO:0005525	copper ion binding//guanyl nucleotide binding//signal transducer activity//GTP binding	GO:0005622	intracellular	KOG0085	G protein subunit Galphaq/Galphay, small G protein superfamily
comp134301_c0	1155	157819567	EDM10976.1	348	5.15E-33	receptor-interacting serine-threonine kinase 4 (predicted) [Rattus norvegicus]/Receptor-interacting serine/threonine-protein kinase 4	receptor-interacting serine-threonine kinase 4 (predicted) [Rattus norvegicus]						rno:304053	348	5.51E-33	K08848	receptor-interacting serine/threonine-protein kinase 4 [EC:2.7.11.1]	http://www.genome.jp/dbget-bin/www_bget?ko:K08848	Q9ERK0	343	1.85E-33	Receptor-interacting serine/threonine-protein kinase 4	PF00023	Ankyrin repeat			GO:0005515	protein binding			KOG0504	FOG: Ankyrin repeat
comp13434_c0	1280																						PF04560	RNA polymerase Rpb2, domain 7	GO:0006351	transcription, DNA-dependent	GO:0003899//GO:0003677	DNA-directed RNA polymerase activity//DNA binding
comp13439_c0	1349	156392859	EDO44202.1	582	2.46E-67	predicted protein [Nematostella vectensis]/Solute carrier family 35 member D3	predicted protein [Nematostella vectensis]						nve:NEMVE_v1g236707	582	2.63E-67	K15281	solute carrier family 35	http://www.genome.jp/dbget-bin/www_bget?ko:K15281	Q8BGF8	363	8.51E-37	Solute carrier family 35 member D3	PF00895	ATP synthase protein 8	GO:0015986	ATP synthesis coupled proton transport	GO:0015078	hydrogen ion transmembrane transporter activity	GO:0000276	mitochondrial proton-transporting ATP synthase complex, coupling factor F(o)	KOG1444	Nucleotide-sugar transporter VRG4/SQV-7
comp13449_c0	530	66534763	XP_624975.1	369	1.30E-42	PREDICTED: cyclin-dependent kinases regulatory subunit 1-like [Apis mellifera]/Cyclin-dependent kinases regulatory subunit 1	PREDICTED: cyclin-dependent kinases regulatory subunit 1-like [Apis mellifera]	56360414	CR718030.2	34	1.18E-06	Tetraodon nigroviridis full-length cDNA	ame:552597	369	1.39E-42	K02219	cyclin-dependent kinase regulatory subunit CKS1	http://www.genome.jp/dbget-bin/www_bget?ko:K02219	P61025	303	4.96E-34	Cyclin-dependent kinases regulatory subunit 1	PF02163//PF06652//PF01111	Peptidase family M50//Methuselah N-terminus//Cyclin-dependent kinase regulatory subunit	GO:0006508//GO:0006950//GO:0007049	proteolysis//response to stress//cell cycle	GO:0004222//GO:0016538//GO:0004930	metalloendopeptidase activity//cyclin-dependent protein kinase regulator activity//G-protein coupled receptor activity			KOG3484	Cyclin-dependent protein kinase CDC28, regulatory subunit CKS1, and related proteins
comp134491_c0	241																						PF03938//PF01295//PF01956//PF01434//PF00771//PF00804//PF04855//PF00918//PF02634//PF09606	Outer membrane protein (OmpH-like)//Adenylate cyclase, class-I//Integral membrane protein DUF106//Peptidase family M41//FHIPEP family//Syntaxin//SNF5 / SMARCB1 / INI1//Gastrin/cholecystokinin family//FdhD/NarQ family//ARC105 or Med15 subunit of Mediator complex non-fungal	GO:0006338//GO:0006357//GO:0006171//GO:0009306//GO:0006508	chromatin remodeling//regulation of transcription from RNA polymerase II promoter//cAMP biosynthetic process//protein secretion//proteolysis	GO:0005524//GO:0004222//GO:0005179//GO:0004016//GO:0001104//GO:0051082//GO:0008863	ATP binding//metalloendopeptidase activity//hormone activity//adenylate cyclase activity//RNA polymerase II transcription cofactor activity//unfolded protein binding//formate dehydrogenase (NAD+) activity	GO:0016020//GO:0009326//GO:0005576//GO:0016592//GO:0000228	membrane//formate dehydrogenase complex//extracellular region//mediator complex//nuclear chromosome
comp13453_c0	299																						PF02532	Photosystem II reaction centre I protein (PSII 4.8 kDa protein)	GO:0015979	photosynthesis			GO:0016020//GO:0009539//GO:0009523	membrane//photosystem II reaction center//photosystem II
comp13454_c0	1567																						PF03376//PF00313	Adenovirus E3B protein//'Cold-shock' DNA-binding domain	GO:0006355	regulation of transcription, DNA-dependent	GO:0003677	DNA binding	GO:0016020	membrane
comp13460_c0	1485	321466080	EFX77077.1	991	6.26E-128	hypothetical protein DAPPUDRAFT_305861 [Daphnia pulex]/Tyrosyl-DNA phosphodiesterase 2	hypothetical protein DAPPUDRAFT_305861 [Daphnia pulex]						isc:IscW_ISCW020529	780	6.30E-96				A5D8M0	611	3.89E-72	Tyrosyl-DNA phosphodiesterase 2	PF01900	Rpp14/Pop5 family	GO:0008033	tRNA processing	GO:0004540	ribonuclease activity			KOG2756	Predicted Mg2+-dependent phosphodiesterase TTRAP
comp1347_c0	290																						PF04777//PF01679	Erv1 / Alr family//Proteolipid membrane potential modulator	GO:0055114	oxidation-reduction process	GO:0016972	thiol oxidase activity	GO:0016021	integral to membrane
comp134733_c0	538																						PF08047	Histidine operon leader peptide	GO:0000105	histidine biosynthetic process
comp13481_c0	386																						PF01151	GNS1/SUR4 family					GO:0016021	integral to membrane
comp13482_c0	508																						PF03945	delta endotoxin, N-terminal domain	GO:0009405	pathogenesis
comp134835_c0	215																						PF02516//PF05434	Oligosaccharyl transferase STT3 subunit//TMEM9	GO:0006486	protein glycosylation	GO:0004576	oligosaccharyl transferase activity	GO:0016020//GO:0016021	membrane//integral to membrane
comp13493_c0	546	348690126	EGZ29940.1	432	2.37E-51	hypothetical protein PHYSODRAFT_353704 [Phytophthora sojae]/60S ribosomal protein L23a	hypothetical protein PHYSODRAFT_353704 [Phytophthora sojae]	374284134	JN403082.1	129	1.88E-59	Hematodinium perezi clone HG2_10 microsatellite sequence	pif:PITG_02694	424	4.53E-50				P62752	406	1.77E-48	60S ribosomal protein L23a	PF08328//PF00276	Adenylosuccinate lyase C-terminal//Ribosomal protein L23	GO:0006188//GO:0006412	IMP biosynthetic process//translation	GO:0004018//GO:0003735	N6-(1,2-dicarboxyethyl)AMP AMP-lyase (fumarate-forming) activity//structural constituent of ribosome	GO:0005840	ribosome	KOG1751	60s ribosomal protein L23
comp1350_c0	230												tca:100141771	139	7.35E-09								PF03176	MMPL family					GO:0016020	membrane
comp13503_c0	1410	357630517	EHJ78576.1	263	2.86E-22	hypothetical protein KGM_00177 [Danaus plexippus]/Integral membrane protein DGCR2/IDD	hypothetical protein KGM_00177 [Danaus plexippus]						nvi:100121790	245	1.14E-19				P98154	130	1.02E-06	Integral membrane protein DGCR2/IDD	PF02060//PF01736	Slow voltage-gated potassium channel//Polyomavirus agnoprotein	GO:0006811	ion transport	GO:0003677//GO:0005249	DNA binding//voltage-gated potassium channel activity	GO:0016020	membrane
comp13505_c0	242																						PF09026	Centromere protein B dimerisation domain	GO:0006355	regulation of transcription, DNA-dependent	GO:0003677//GO:0003682	DNA binding//chromatin binding	GO:0005634//GO:0000775	nucleus//chromosome, centromeric region	KOG2266	Chromatin-associated protein Dek and related proteins, contains SAP DNA binding domain
comp13508_c0	1538	321479426	EFX90382.1	1184	9.00E-156	hypothetical protein DAPPUDRAFT_220035 [Daphnia pulex]/Chitooligosaccharidolytic beta-N-acetylglucosaminidase	hypothetical protein DAPPUDRAFT_220035 [Daphnia pulex]	82623002	DQ280379.1	215	8.60E-107	Fenneropenaeus chinensis beta-N-acetylglucosaminidase mRNA, complete cds	nvi:100117578	1131	2.15E-145	K12373	beta-hexosaminidase [EC:3.2.1.52]	http://www.genome.jp/dbget-bin/www_bget?ko:K12373	P49010	1115	4.62E-144	Chitooligosaccharidolytic beta-N-acetylglucosaminidase	PF00728	Glycosyl hydrolase family 20, catalytic domain	GO:0005975	carbohydrate metabolic process	GO:0004553	hydrolase activity, hydrolyzing O-glycosyl compounds			KOG2499	Beta-N-acetylhexosaminidase
comp13525_c0	231																						PF07952	Clostridium neurotoxin, Translocation domain	GO:0009405	pathogenesis	GO:0004222//GO:0008270	metalloendopeptidase activity//zinc ion binding	GO:0005576	extracellular region
comp13544_c0	1407																						PF00003	7 transmembrane sweet-taste receptor of 3 GCPR	GO:0007186	G-protein coupled receptor signaling pathway	GO:0004930	G-protein coupled receptor activity	GO:0016021	integral to membrane
comp135508_c0	802	224141685	EEF02760.1	868	1.40E-114	predicted protein [Populus trichocarpa]/40S ribosomal protein S3-3	predicted protein [Populus trichocarpa]						pop:POPTR_835769	868	1.50E-114				Q9FJA6	865	5.26E-115	40S ribosomal protein S3-3	PF07650//PF00189	KH domain//Ribosomal protein S3, C-terminal domain	GO:0006412//GO:0009651	translation//response to salt stress	GO:0003723//GO:0003735	RNA binding//structural constituent of ribosome	GO:0005840//GO:0005622//GO:0015935//GO:0005773//GO:0005730//GO:0005886//GO:0009507//GO:0022626	ribosome//intracellular//small ribosomal subunit//vacuole//nucleolus//plasma membrane//chloroplast//cytosolic ribosome	KOG3181	40S ribosomal protein S3
comp13552_c0	440																						PF00895	ATP synthase protein 8	GO:0015986	ATP synthesis coupled proton transport	GO:0015078	hydrogen ion transmembrane transporter activity	GO:0000276	mitochondrial proton-transporting ATP synthase complex, coupling factor F(o)
comp13557_c0	1583	301104601	EEY58912.1	1288	3.08E-166	heat shock cognate 70 kDa protein [Phytophthora infestans T30-4]/Heat shock 70 kDa protein 3	heat shock cognate 70 kDa protein [Phytophthora infestans T30-4]	166046219	CU365127.1	97	3.49E-41	Aphanomyces euteiches cDNA	pif:PITG_11913	1288	3.29E-166	K03283	heat shock 70kDa protein 1/8	http://www.genome.jp/dbget-bin/www_bget?ko:K03283	O65719	1150	2.10E-148	Heat shock 70 kDa protein 3	PF00515//PF06723//PF01968//PF02491	Tetratricopeptide repeat//MreB/Mbl protein//Hydantoinase/oxoprolinase//Cell division protein FtsA	GO:0000902//GO:0007049	cell morphogenesis//cell cycle	GO:0005515//GO:0016787	protein binding//hydrolase activity			KOG0101	Molecular chaperones HSP70/HSC70, HSP70 superfamily
comp135580_c0	591																						PF00035	Double-stranded RNA binding motif			GO:0003725	double-stranded RNA binding	GO:0005622	intracellular
comp13561_c0	220																						PF00335	Tetraspanin family					GO:0016021	integral to membrane
comp13571_c0	707																						PF08343	Ribonucleotide reductase N-terminal	GO:0006260//GO:0055114	DNA replication//oxidation-reduction process	GO:0004748	ribonucleoside-diphosphate reductase activity, thioredoxin disulfide as acceptor	GO:0005971	ribonucleoside-diphosphate reductase complex
comp13575_c0	781												mdo:100024101	128	5.79E-06	K10749	geminin	http://www.genome.jp/dbget-bin/www_bget?ko:K10749					PF07412//PF04977//PF06005//PF00170//PF01496//PF02388//PF05837//PF03480	Geminin//Septum formation initiator//Protein of unknown function (DUF904)//bZIP transcription factor//V-type ATPase 116kDa subunit family//FemAB family//Centromere protein H (CENP-H)//Bacterial extracellular solute-binding protein, family 7	GO:0007059//GO:0006355//GO:0006275//GO:0043093//GO:0006810//GO:0015991//GO:0051301//GO:0000917//GO:0007049	chromosome segregation//regulation of transcription, DNA-dependent//regulation of DNA replication//cytokinesis by binary fission//transport//ATP hydrolysis coupled proton transport//cell division//barrier septum assembly//cell cycle	GO:0046983//GO:0043565//GO:0015078//GO:0003700//GO:0016755//GO:0043515	protein dimerization activity//sequence-specific DNA binding//hydrogen ion transmembrane transporter activity//sequence-specific DNA binding transcription factor activity//transferase activity, transferring amino-acyl groups//kinetochore binding	GO:0005737//GO:0000777//GO:0030288//GO:0005634//GO:0033177	cytoplasm//condensed chromosome kinetochore//outer membrane-bounded periplasmic space//nucleus//proton-transporting two-sector ATPase complex, proton-transporting domain
comp1360_c0	240																						PF02944//PF08411	BESS motif//Exonuclease C-terminal	GO:0006281	DNA repair	GO:0003677//GO:0008852	DNA binding//exodeoxyribonuclease I activity
comp13601_c0	1107	390357159	XP_793920.3	1216	2.13E-156	PREDICTED: cGMP-inhibited 3&apos/cGMP-inhibited 3&apos;,5&apos;-cyclic phosphodiesterase A	PREDICTED: cGMP-inhibited 3&apos						isc:IscW_ISCW006877	1195	8.19E-156	K13296	cGMP-inhibited 3',5'-cyclic phosphodiesterase [EC:3.1.4.17]	http://www.genome.jp/dbget-bin/www_bget?ko:K13296	Q14432	1121	3.88E-141	cGMP-inhibited 3&apos;,5&apos;-cyclic phosphodiesterase A	PF00233	3'5'-cyclic nucleotide phosphodiesterase	GO:0007165	signal transduction	GO:0004114	3',5'-cyclic-nucleotide phosphodiesterase activity			KOG3688	Cyclic GMP phosphodiesterase
comp13615_c1	740																						PF08052	PyrBI operon leader peptide	GO:0019856	pyrimidine nucleobase biosynthetic process
comp136193_c0	591																						PF01263	Aldose 1-epimerase	GO:0005975	carbohydrate metabolic process	GO:0016853	isomerase activity
comp13620_c0	1163	357625867	EHJ76157.1	1311	1.30E-178	hypothetical protein KGM_16636 [Danaus plexippus]/E3 ubiquitin-protein ligase NRDP1	hypothetical protein KGM_16636 [Danaus plexippus]						tca:661626	1302	3.41E-177				Q8BH75	1191	1.68E-161	E3 ubiquitin-protein ligase NRDP1	PF02891//PF12861//PF03145//PF04564//PF10186//PF08941//PF01485	MIZ/SP-RING zinc finger//Anaphase-promoting complex subunit 11 RING-H2 finger//Seven in absentia protein family//U-box domain//UV radiation resistance protein and autophagy-related subunit 14//USP8 interacting//IBR domain	GO:0016567//GO:0010508//GO:0006511//GO:0007275	protein ubiquitination//positive regulation of autophagy//ubiquitin-dependent protein catabolic process//multicellular organismal development	GO:0004842//GO:0031386//GO:0016881//GO:0008270	ubiquitin-protein ligase activity//protein tag//acid-amino acid ligase activity//zinc ion binding	GO:0005634//GO:0005680//GO:0000151	nucleus//anaphase-promoting complex//ubiquitin ligase complex	KOG0297	TNF receptor-associated factor
comp13625_c0	976	332022066	EGI62391.1	205	2.96E-16	hypothetical protein G5I_09277 [Acromyrmex echinatior]/	hypothetical protein G5I_09277 [Acromyrmex echinatior]						dmo:Dmoj_GI11487	209	4.38E-16								PF02038	ATP1G1/PLM/MAT8 family	GO:0006811	ion transport	GO:0005216	ion channel activity	GO:0016020	membrane
comp13630_c0	1686	345482552	XP_001607835.2	778	4.22E-89	PREDICTED: ankyrin repeat domain-containing protein 27-like [Nasonia vitripennis]/Ankyrin repeat domain-containing protein 27	PREDICTED: ankyrin repeat domain-containing protein 27-like [Nasonia vitripennis]						nvi:100124022	166	1.31E-09				Q3UMR0	200	7.26E-15	Ankyrin repeat domain-containing protein 27	PF00023	Ankyrin repeat			GO:0005515	protein binding			KOG0504	FOG: Ankyrin repeat
comp136315_c0	596	189081555	ABV22485.1	753	1.13E-99	calmodulin [Pfiesteria piscicida]/Calmodulin	calmodulin [Pfiesteria piscicida]	309254006	GU553942.1	242	3.15E-122	uncultured dinoflagellate clone AP-cDNA24-1 mRNA sequence	tgo:TGME49_049240	150	3.72E-10	K02183	calmodulin	http://www.genome.jp/dbget-bin/www_bget?ko:K02183	A3E4D8	151	2.21E-11	Calmodulin	PF10591//PF03874	Secreted protein acidic and rich in cysteine Ca binding region//RNA polymerase Rpb4	GO:0007165//GO:0006351	signal transduction//transcription, DNA-dependent	GO:0003899//GO:0005509	DNA-directed RNA polymerase activity//calcium ion binding	GO:0005578	proteinaceous extracellular matrix	KOG0027	Calmodulin and related proteins (EF-Hand superfamily)
comp136321_c0	232	321474209	EFX85174.1	218	4.33E-19	hindsight transcription factor-like protein [Daphnia pulex]/	hindsight transcription factor-like protein [Daphnia pulex]	170065580	XM_001867963.1	38	2.85E-09	Culex quinquefasciatus conserved hypothetical protein, mRNA	ame:100577174	216	9.03E-19								PF02892//PF00096	BED zinc finger//Zinc finger, C2H2 type			GO:0003677//GO:0008270	DNA binding//zinc ion binding	GO:0005622	intracellular	KOG1721	FOG: Zn-finger
comp136332_c0	373												isc:IscW_ISCW003723	132	1.29E-07								PF02977//PF12859	Carboxypeptidase A inhibitor//Anaphase-promoting complex subunit 1			GO:0008191	metalloendopeptidase inhibitor activity	GO:0005680	anaphase-promoting complex
comp136344_c0	1276																						PF00451	Scorpion short toxin	GO:0009405	pathogenesis	GO:0008200	ion channel inhibitor activity	GO:0005576	extracellular region
comp136354_c0	330																						PF05011//PF04684//PF10278	Lariat debranching enzyme, C-terminal domain//BAF1 / ABF1 chromatin reorganising factor//Mediator of RNA pol II transcription subunit 19	GO:0006397//GO:0006357//GO:0006338	mRNA processing//regulation of transcription from RNA polymerase II promoter//chromatin remodeling	GO:0003677//GO:0001104//GO:0016788	DNA binding//RNA polymerase II transcription cofactor activity//hydrolase activity, acting on ester bonds	GO:0005634//GO:0016592	nucleus//mediator complex
comp13639_c0	2447																						PF05443//PF00096	ROS/MUCR transcriptional regulator protein//Zinc finger, C2H2 type	GO:0006355	regulation of transcription, DNA-dependent	GO:0003677//GO:0008270	DNA binding//zinc ion binding	GO:0005622	intracellular	KOG1721	FOG: Zn-finger
comp136401_c0	938					/ADAMTS-like protein 3							bmy:Bm1_26135	144	1.35E-07				P82987	126	1.80E-06	ADAMTS-like protein 3	PF10590	Pyridoxine 5'-phosphate oxidase C-terminal dimerisation region	GO:0055114	oxidation-reduction process	GO:0016638	oxidoreductase activity, acting on the CH-NH2 group of donors			KOG3538	Disintegrin metalloproteinases with thrombospondin repeats
comp136414_c0	520	260814654	EEN58041.1	236	2.85E-20	hypothetical protein BRAFLDRAFT_82618 [Branchiostoma floridae]/Transcription factor TFIIIB component B&apos;&apos; homolog	hypothetical protein BRAFLDRAFT_82618 [Branchiostoma floridae]						bfo:BRAFLDRAFT_82618	236	3.05E-20				A6H8Y1	151	2.29E-10	Transcription factor TFIIIB component B&apos;&apos; homolog	PF04998//PF00249	RNA polymerase Rpb1, domain 5//Myb-like DNA-binding domain	GO:0006351	transcription, DNA-dependent	GO:0003899//GO:0003677	DNA-directed RNA polymerase activity//DNA binding			KOG2009	Transcription initiation factor TFIIIB, Bdp1 subunit
comp13642_c0	255																						PF00895	ATP synthase protein 8	GO:0015986	ATP synthesis coupled proton transport	GO:0015078	hydrogen ion transmembrane transporter activity	GO:0000276	mitochondrial proton-transporting ATP synthase complex, coupling factor F(o)
comp136462_c0	1169																						PF07776//PF01504//PF08496//PF00895	Zinc-finger associated domain (zf-AD)//Phosphatidylinositol-4-phosphate 5-Kinase//Peptidase family S49 N-terminal//ATP synthase protein 8	GO:0015986//GO:0046488	ATP synthesis coupled proton transport//phosphatidylinositol metabolic process	GO:0016307//GO:0004252//GO:0008270//GO:0015078	phosphatidylinositol phosphate kinase activity//serine-type endopeptidase activity//zinc ion binding//hydrogen ion transmembrane transporter activity	GO:0005634//GO:0000276//GO:0005886	nucleus//mitochondrial proton-transporting ATP synthase complex, coupling factor F(o)//plasma membrane
comp13649_c0	710	302836497	EFJ49361.1	454	3.04E-54	component of cytosolic 80S ribosome and 40S small subunit [Volvox carteri f. nagariensis]/40S ribosomal protein S20	component of cytosolic 80S ribosome and 40S small subunit [Volvox carteri f. nagariensis]						vcn:VOLCADRAFT_74395	454	3.25E-54				P23403	437	9.47E-53	40S ribosomal protein S20	PF00338	Ribosomal protein S10p/S20e	GO:0006412	translation	GO:0003735	structural constituent of ribosome	GO:0005840//GO:0005622//GO:0015935	ribosome//intracellular//small ribosomal subunit	KOG0900	40S ribosomal protein S20
comp136499_c0	1015																						PF05478//PF00015//PF11629//PF01496//PF05531//PF06009//PF00804//PF06810//PF00131//PF05739//PF04513//PF06008	Prominin//Methyl-accepting chemotaxis protein (MCP) signaling domain//C terminal SARAH domain of Mst1//V-type ATPase 116kDa subunit family//Nucleopolyhedrovirus P10 protein//Laminin Domain II//Syntaxin//Phage minor structural protein GP20//Metallothionein//SNARE domain//Baculovirus polyhedron envelope protein, PEP, C terminus//Laminin Domain I	GO:0030334//GO:0030155//GO:0007165//GO:0045995//GO:0007155//GO:0015991	regulation of cell migration//regulation of cell adhesion//signal transduction//regulation of embryonic development//cell adhesion//ATP hydrolysis coupled proton transport	GO:0005102//GO:0005515//GO:0004871//GO:0015078//GO:0046872//GO:0004674//GO:0005198	receptor binding//protein binding//signal transducer activity//hydrogen ion transmembrane transporter activity//metal ion binding//protein serine/threonine kinase activity//structural molecule activity	GO:0016020//GO:0019028//GO:0005606//GO:0016021//GO:0005604//GO:0019031//GO:0033177	membrane//viral capsid//laminin-1 complex//integral to membrane//basement membrane//viral envelope//proton-transporting two-sector ATPase complex, proton-transporting domain	KOG0118	FOG: RRM domain
comp1365_c0	271																						PF06009//PF02403//PF04513	Laminin Domain II//Seryl-tRNA synthetase N-terminal domain//Baculovirus polyhedron envelope protein, PEP, C terminus	GO:0006434//GO:0007155	seryl-tRNA aminoacylation//cell adhesion	GO:0005524//GO:0004828//GO:0000166//GO:0005198	ATP binding//serine-tRNA ligase activity//nucleotide binding//structural molecule activity	GO:0019028//GO:0005737//GO:0019031//GO:0005604	viral capsid//cytoplasm//viral envelope//basement membrane
comp13660_c0	1839	270012154	EFA08602.1	268	2.16E-22	hypothetical protein TcasGA2_TC006261 [Tribolium castaneum]/	hypothetical protein TcasGA2_TC006261 [Tribolium castaneum]						tca:655217	306	2.22E-27	K14613	MFS transporter, PCFT/HCP family, solute carrier family 46 (folate transporter), member 1/3	http://www.genome.jp/dbget-bin/www_bget?ko:K14613					PF07690	Major Facilitator Superfamily	GO:0055085	transmembrane transport			GO:0016021	integral to membrane	KOG2816	Predicted transporter ADD1 (major facilitator superfamily)
comp13663_c0	724																						PF05478	Prominin					GO:0016021	integral to membrane
comp136667_c0	445	242005474	EEB10852.1	255	4.05E-24	lachesin precursor, putative [Pediculus humanus corporis]/Neural cell adhesion molecule 1	lachesin precursor, putative [Pediculus humanus corporis]						phu:Phum_PHUM073030	255	4.33E-24				P13596	120	1.13E-06	Neural cell adhesion molecule 1	PF00739	Trans-activation protein X	GO:0019079	viral genome replication					KOG3510	FOG: Immunoglobulin C-2 Type/fibronectin type III domains
comp13669_c0	497	343183153	BAK61429.1	558	4.18E-63	myosin heavy chain type a [Marsupenaeus japonicus]/Myosin heavy chain, muscle	myosin heavy chain type a [Marsupenaeus japonicus]						dsi:Dsim_GD24081	511	4.63E-58	K10352	myosin heavy chain	http://www.genome.jp/dbget-bin/www_bget?ko:K10352	P05661	510	9.27E-58	Myosin heavy chain, muscle	PF09177//PF01576//PF10186//PF06419	Syntaxin 6, N-terminal//Myosin tail//UV radiation resistance protein and autophagy-related subunit 14//Conserved oligomeric complex COG6	GO:0006891//GO:0010508//GO:0048193	intra-Golgi vesicle-mediated transport//positive regulation of autophagy//Golgi vesicle transport	GO:0003774//GO:0005515	motor activity//protein binding	GO:0016020//GO:0016459//GO:0017119	membrane//myosin complex//Golgi transport complex	KOG0161	Myosin class II heavy chain
comp136707_c0	900																						PF12798	4Fe-4S binding domain			GO:0009055//GO:0051536	electron carrier activity//iron-sulfur cluster binding
comp13676_c0	228																						PF12801	4Fe-4S binding domain			GO:0009055//GO:0051536	electron carrier activity//iron-sulfur cluster binding
comp136785_c0	504																						PF03727//PF00313//PF00937	Hexokinase//'Cold-shock' DNA-binding domain//Coronavirus nucleocapsid protein	GO:0006355//GO:0005975	regulation of transcription, DNA-dependent//carbohydrate metabolic process	GO:0003677//GO:0005524//GO:0016773	DNA binding//ATP binding//phosphotransferase activity, alcohol group as acceptor	GO:0019013	viral nucleocapsid	KOG1923	Rac1 GTPase effector FRL
comp136786_c0	553																						PF10541	Nuclear envelope localisation domain			GO:0003779	actin binding	GO:0016021	integral to membrane
comp1368_c0	231												ame:725241	127	5.52E-07	K09614	corin [EC:3.4.21.-]	http://www.genome.jp/dbget-bin/www_bget?ko:K09614					PF00057	Low-density lipoprotein receptor domain class A			GO:0005515	protein binding			KOG1215	Low-density lipoprotein receptors containing Ca2+-binding EGF-like domains
comp13682_c0	693																						PF01563//PF01708	Alphavirus E3 glycoprotein//Geminivirus putative movement protein	GO:0046740	spread of virus in host, cell to cell	GO:0004252	serine-type endopeptidase activity	GO:0055036//GO:0019028//GO:0016021	virion membrane//viral capsid//integral to membrane
comp13686_c0	630																						PF04506	Rft protein	GO:0006869	lipid transport	GO:0005319	lipid transporter activity	GO:0016021	integral to membrane
comp136884_c0	2690	322791296	EFZ15813.1	205	6.33E-14	hypothetical protein SINV_04327 [Solenopsis invicta]/Polycomb complex protein BMI-1-B	hypothetical protein SINV_04327 [Solenopsis invicta]						bfo:BRAFLDRAFT_223875	195	8.67E-14				Q640D5	182	5.15E-13	Polycomb complex protein BMI-1-B	PF01783//PF05009	Ribosomal L32p protein family//Epstein-Barr virus nuclear antigen 3 (EBNA-3)	GO:0006412//GO:0016032	translation//viral reproduction	GO:0003735	structural constituent of ribosome	GO:0042025//GO:0015934	host cell nucleus//large ribosomal subunit	KOG4701	Chitinase
comp13693_c0	202																						PF03137//PF10278//PF00895//PF00695//PF03839	Organic Anion Transporter Polypeptide (OATP) family//Mediator of RNA pol II transcription subunit 19//ATP synthase protein 8//Major surface antigen from hepadnavirus//Translocation protein Sec62	GO:0006810//GO:0016032//GO:0015986//GO:0006357//GO:0015031	transport//viral reproduction//ATP synthesis coupled proton transport//regulation of transcription from RNA polymerase II promoter//protein transport	GO:0001104//GO:0008565//GO:0015078//GO:0005215	RNA polymerase II transcription cofactor activity//protein transporter activity//hydrogen ion transmembrane transporter activity//transporter activity	GO:0016020//GO:0016592//GO:0000276//GO:0016021	membrane//mediator complex//mitochondrial proton-transporting ATP synthase complex, coupling factor F(o)//integral to membrane
comp13703_c0	811																						PF05225//PF02796	helix-turn-helix, Psq domain//Helix-turn-helix domain of resolvase	GO:0006310	DNA recombination	GO:0003677//GO:0000150	DNA binding//recombinase activity
comp13708_c0	1246																						PF00551	Formyl transferase	GO:0009058	biosynthetic process	GO:0016742	hydroxymethyl-, formyl- and related transferase activity			KOG2510	SWI-SNF chromatin-remodeling complex protein
comp137099_c0	314																						PF10541//PF07074	Nuclear envelope localisation domain//Translocon-associated protein, gamma subunit (TRAP-gamma)	GO:0006613	cotranslational protein targeting to membrane	GO:0003779	actin binding	GO:0030176//GO:0005784//GO:0016021	integral to endoplasmic reticulum membrane//Sec61 translocon complex//integral to membrane
comp137120_c0	277					/Zinc finger protein OZF							mmu:665211	124	1.49E-06	K09228	KRAB domain-containing zinc finger protein	http://www.genome.jp/dbget-bin/www_bget?ko:K09228	Q5RFP4	118	3.68E-07	Zinc finger protein OZF	PF01753//PF00096	MYND finger//Zinc finger, C2H2 type			GO:0008270	zinc ion binding	GO:0005622	intracellular	KOG2462	C2H2-type Zn-finger protein
comp137122_c0	786	156554493	XP_001604835.1	237	1.14E-19	PREDICTED: non-lysosomal glucosylceramidase-like [Nasonia vitripennis]/Non-lysosomal glucosylceramidase	PREDICTED: non-lysosomal glucosylceramidase-like [Nasonia vitripennis]						nvi:100121241	237	1.22E-19				Q7KT91	205	1.25E-16	Non-lysosomal glucosylceramidase	PF04685//PF02628	Protein of unknown function, DUF608//Cytochrome oxidase assembly protein	GO:0006665//GO:0006784//GO:0055114	sphingolipid metabolic process//heme a biosynthetic process//oxidation-reduction process	GO:0016627//GO:0004348	oxidoreductase activity, acting on the CH-CH group of donors//glucosylceramidase activity	GO:0016020//GO:0016021	membrane//integral to membrane	KOG2119	Predicted bile acid beta-glucosidase
comp1372_c1	220																						PF03444//PF11698	Winged helix-turn-helix transcription repressor, HrcA DNA-binding//V-ATPase subunit H	GO:0015991//GO:0006355	ATP hydrolysis coupled proton transport//regulation of transcription, DNA-dependent	GO:0003677//GO:0016820	DNA binding//hydrolase activity, acting on acid anhydrides, catalyzing transmembrane movement of substances	GO:0000221	vacuolar proton-transporting V-type ATPase, V1 domain
comp137245_c0	364																						PF00487	Fatty acid desaturase	GO:0006629	lipid metabolic process
comp137279_c0	879																						PF06293//PF02313//PF00069	Lipopolysaccharide kinase (Kdo/WaaP) family//Fumarate reductase subunit D//Protein kinase domain	GO:0009103//GO:0006468//GO:0006106	lipopolysaccharide biosynthetic process//protein phosphorylation//fumarate metabolic process	GO:0005524//GO:0004672//GO:0016773	ATP binding//protein kinase activity//phosphotransferase activity, alcohol group as acceptor	GO:0016020	membrane
comp13730_c0	1110	390352387	XP_784685.2	260	7.54E-24	PREDICTED: BAG family molecular chaperone regulator 1-like [Strongylocentrotus purpuratus]/BAG family molecular chaperone regulator 1	PREDICTED: BAG family molecular chaperone regulator 1-like [Strongylocentrotus purpuratus]						dre:558108	255	4.56E-23	K09555	BCL2-associated athanogene 1	http://www.genome.jp/dbget-bin/www_bget?ko:K09555	Q99933	239	2.44E-21	BAG family molecular chaperone regulator 1	PF05130//PF02179//PF08066//PF00240	FlgN protein//BAG domain//PMC2NT (NUC016) domain//Ubiquitin family	GO:0006396//GO:0009296	RNA processing//flagellum assembly	GO:0005515//GO:0051087	protein binding//chaperone binding	GO:0000176//GO:0019861	nuclear exosome (RNase complex)//flagellum
comp13746_c0	396																						PF06357	Omega-atracotoxin	GO:0009405	pathogenesis	GO:0019855	calcium channel inhibitor activity	GO:0005576	extracellular region
comp137473_c0	284																						PF00643	B-box zinc finger			GO:0008270	zinc ion binding	GO:0005622	intracellular
comp13749_c0	551																						PF12801	4Fe-4S binding domain			GO:0009055//GO:0051536	electron carrier activity//iron-sulfur cluster binding
comp13759_c0	386																						PF02935//PF10541	Cytochrome c oxidase subunit VIIc//Nuclear envelope localisation domain			GO:0003779//GO:0004129	actin binding//cytochrome-c oxidase activity	GO:0016021	integral to membrane
comp13760_c0	869																						PF07462//PF05887//PF03964	Merozoite surface protein 1 (MSP1) C-terminus//Procyclic acidic repetitive protein (PARP)//Chorion family 2	GO:0007275//GO:0009405	multicellular organismal development//pathogenesis			GO:0016020//GO:0042600	membrane//chorion
comp137639_c0	277																						PF05712	MRG					GO:0005634	nucleus
comp13767_c0	477	294949985	EER18199.1	364	1.18E-41	pseudouridine synthase, putative [Perkinsus marinus ATCC 50983]/40S ribosomal protein S12	pseudouridine synthase, putative [Perkinsus marinus ATCC 50983]	389610668	AK402324.1	37	2.27E-08	Papilio polytes mRNA for ribosomal protein S12, complete cds, sequence id: Pp-0078	tgo:TGME49_005340	359	7.12E-41				Q9XHS0	306	5.66E-34	40S ribosomal protein S12			GO:0006412	translation	GO:0003735	structural constituent of ribosome	GO:0005840	ribosome	KOG3406	40S ribosomal protein S12
comp13769_c0	346																						PF03869	Arc-like DNA binding domain			GO:0003677	DNA binding
comp13775_c0	332												phu:Phum_PHUM561840	138	4.17E-08								PF02660//PF03601	Domain of unknown function (DUF205)//Conserved hypothetical protein 698					GO:0016021//GO:0005886	integral to membrane//plasma membrane
comp13779_c0	715	229577217	NP_001153328.1	286	2.86E-29	uncharacterized protein LOC100114926 isoform 2 [Nasonia vitripennis]/Transmembrane protein 230	uncharacterized protein LOC100114926 isoform 2 [Nasonia vitripennis]						nvi:100114926	286	4.65E-29				Q5BJP5	263	5.13E-27	Transmembrane protein 230	PF05393	Human adenovirus early E3A glycoprotein					GO:0016021	integral to membrane	KOG4753	Predicted membrane protein
comp13790_c0	628																						PF02453	Reticulon					GO:0005783	endoplasmic reticulum
comp13791_c0	650																						PF00067	Cytochrome P450	GO:0055114	oxidation-reduction process	GO:0009055//GO:0020037//GO:0016705//GO:0005506	electron carrier activity//heme binding//oxidoreductase activity, acting on paired donors, with incorporation or reduction of molecular oxygen//iron ion binding
comp137963_c0	1304												xla:100137612	125	5.09E-06								PF04977	Septum formation initiator	GO:0007049	cell cycle
comp13799_c0	967																						PF08603	Adenylate cyclase associated (CAP) C terminal	GO:0007010	cytoskeleton organization	GO:0003779	actin binding
comp138019_c0	243	391343795	XP_003746191.1	177	1.57E-13	PREDICTED: multiple epidermal growth factor-like domains protein 8-like [Metaseiulus occidentalis]/Multiple epidermal growth factor-like domains protein 8	PREDICTED: multiple epidermal growth factor-like domains protein 8-like [Metaseiulus occidentalis]						xtr:100496850	121	4.01E-06				Q7Z7M0	115	1.74E-06	Multiple epidermal growth factor-like domains protein 8	PF01096	Transcription factor S-II (TFIIS)	GO:0006351	transcription, DNA-dependent	GO:0008270//GO:0003676	zinc ion binding//nucleic acid binding
comp13805_c0	679																						PF08923	Mitogen-activated protein kinase kinase 1 interacting	GO:0032006	regulation of TOR signaling cascade
comp13807_c0	856																						PF01400	Astacin (Peptidase family M12A)	GO:0006508	proteolysis	GO:0004222	metalloendopeptidase activity
comp138111_c0	1058																						PF01783	Ribosomal L32p protein family	GO:0006412	translation	GO:0003735	structural constituent of ribosome	GO:0015934	large ribosomal subunit
comp13813_c0	2273	334313437	XP_001379835.2	447	1.65E-43	PREDICTED: zinc finger protein 850-like [Monodelphis domestica]/Zinc finger protein 91	PREDICTED: zinc finger protein 850-like [Monodelphis domestica]						dre:100005727	162	6.60E-09				Q05481	267	1.75E-22	Zinc finger protein 91	PF01197//PF02892//PF00096	Ribosomal protein L31//BED zinc finger//Zinc finger, C2H2 type	GO:0006412	translation	GO:0003677//GO:0008270//GO:0003735	DNA binding//zinc ion binding//structural constituent of ribosome	GO:0005840//GO:0005622	ribosome//intracellular
comp1382_c0	252																						PF03213	Poxvirus P35 protein					GO:0019031	viral envelope
comp13822_c0	3623	326676493	XP_689690.3	235	1.97E-17	PREDICTED: zinc finger protein 845-like [Danio rerio]/Zinc finger protein 425	PREDICTED: zinc finger protein 845-like [Danio rerio]						dre:560465	235	2.11E-17				Q6IV72	146	7.30E-08	Zinc finger protein 425	PF05443//PF00096//PF01096	ROS/MUCR transcriptional regulator protein//Zinc finger, C2H2 type//Transcription factor S-II (TFIIS)	GO:0006355//GO:0006351	regulation of transcription, DNA-dependent//transcription, DNA-dependent	GO:0003677//GO:0008270//GO:0003676	DNA binding//zinc ion binding//nucleic acid binding	GO:0005622	intracellular
comp13826_c0	966	91093000	EEZ99604.1	1127	1.39E-152	hypothetical protein TcasGA2_TC002120 [Tribolium castaneum]/Cyclin-C	hypothetical protein TcasGA2_TC002120 [Tribolium castaneum]						tca:656888	1127	1.48E-152				Q7QB13	1097	5.58E-149	Cyclin-C	PF01388//PF02984	ARID/BRIGHT DNA binding domain//Cyclin, C-terminal domain	GO:0006355//GO:0000079	regulation of transcription, DNA-dependent//regulation of cyclin-dependent protein kinase activity	GO:0003677//GO:0019901	DNA binding//protein kinase binding	GO:0005634//GO:0005622//GO:0016591	nucleus//intracellular//DNA-directed RNA polymerase II, holoenzyme	KOG0794	CDK8 kinase-activating protein cyclin C
comp138320_c0	997	156084015	EDO05923.1	269	6.95E-25	nucleosome assembly protein [Babesia bovis]/Aspartic acid-rich protein	nucleosome assembly protein [Babesia bovis]						bbo:BBOV_IV003270	269	7.43E-25				P13825	259	1.62E-24	Aspartic acid-rich protein	PF04934//PF00956	MED6 mediator sub complex component//Nucleosome assembly protein (NAP)	GO:0006357//GO:0006334	regulation of transcription from RNA polymerase II promoter//nucleosome assembly	GO:0001104	RNA polymerase II transcription cofactor activity	GO:0005634//GO:0016592	nucleus//mediator complex	KOG1508	DNA replication factor/protein phosphatase inhibitor SET/SPR-2
comp13842_c0	208																						PF02723	Non-structural protein NS3/Small envelope protein E					GO:0016020	membrane
comp13843_c0	209																						PF00335	Tetraspanin family					GO:0016021	integral to membrane
comp138525_c0	269																						PF00366	Ribosomal protein S17	GO:0006412	translation	GO:0003735	structural constituent of ribosome	GO:0005840//GO:0005622	ribosome//intracellular
comp13857_c0	1022																						PF12592	Protein of unknown function (DUF3763)			GO:0016820	hydrolase activity, acting on acid anhydrides, catalyzing transmembrane movement of substances
comp13863_c0	575					/Zinc finger and BTB domain-containing protein 17 (Fragment)							dre:100006952	140	2.82E-08				Q90625	136	1.60E-08	Zinc finger and BTB domain-containing protein 17 (Fragment)	PF10541//PF00096	Nuclear envelope localisation domain//Zinc finger, C2H2 type			GO:0003779//GO:0008270	actin binding//zinc ion binding	GO:0016021//GO:0005622	integral to membrane//intracellular	KOG1721	FOG: Zn-finger
comp13868_c0	1129												cqu:CpipJ_CPIJ020287	157	4.89E-09								PF00098	Zinc knuckle			GO:0008270//GO:0003676	zinc ion binding//nucleic acid binding
comp138689_c0	454	115696783	XP_799123.2	591	4.32E-73	PREDICTED: transcription factor E2F5-like [Strongylocentrotus purpuratus]/Transcription factor E2F4	PREDICTED: transcription factor E2F5-like [Strongylocentrotus purpuratus]	343960575	AB547338.1	46	2.14E-13	Physcomitrella patens subsp. patens E2F;2 mRNA for E2F transcription factor;2, complete cds	spu:594596	591	4.62E-73	K04682	E2F transcription factor 4/5	http://www.genome.jp/dbget-bin/www_bget?ko:K04682	Q16254	579	1.03E-71	Transcription factor E2F4	PF01496//PF03836//PF06005//PF02319	V-type ATPase 116kDa subunit family//RasGAP C-terminus//Protein of unknown function (DUF904)//E2F/DP family winged-helix DNA-binding domain	GO:0006355//GO:0043093//GO:0015991//GO:0007264//GO:0000917	regulation of transcription, DNA-dependent//cytokinesis by binary fission//ATP hydrolysis coupled proton transport//small GTPase mediated signal transduction//barrier septum assembly	GO:0005099//GO:0015078//GO:0003700	Ras GTPase activator activity//hydrogen ion transmembrane transporter activity//sequence-specific DNA binding transcription factor activity	GO:0005622//GO:0005737//GO:0005667//GO:0033177	intracellular//cytoplasm//transcription factor complex//proton-transporting two-sector ATPase complex, proton-transporting domain	KOG2578	Transcription factor E2F/dimerization partner (TDP)-like proteins
comp138697_c0	532	334349783	XP_001380951.2	314	2.34E-30	PREDICTED: PHD and RING finger domain-containing protein 1, partial [Monodelphis domestica]/PHD and RING finger domain-containing protein 1	PREDICTED: PHD and RING finger domain-containing protein 1, partial [Monodelphis domestica]						spu:582590	336	3.86E-33				Q9P1Y6	307	1.90E-30	PHD and RING finger domain-containing protein 1	PF12861//PF00628//PF00130	Anaphase-promoting complex subunit 11 RING-H2 finger//PHD-finger//Phorbol esters/diacylglycerol binding domain (C1 domain)	GO:0035556	intracellular signal transduction	GO:0005515//GO:0004842	protein binding//ubiquitin-protein ligase activity	GO:0005680	anaphase-promoting complex	KOG0825	PHD Zn-finger protein
comp13871_c0	636																						PF05297	Herpesvirus latent membrane protein 1 (LMP1)	GO:0019087	transformation of host cell by virus			GO:0016021	integral to membrane
comp138722_c0	673																						PF02438	Late 100kD protein	GO:0019060	intracellular transport of viral proteins in host cell
comp13873_c0	925																						PF00125	Core histone H2A/H2B/H3/H4			GO:0003677	DNA binding
comp138936_c0	645																						PF02687//PF01825	FtsX-like permease family//Latrophilin/CL-1-like GPS domain	GO:0007218	neuropeptide signaling pathway			GO:0016020	membrane
comp13896_c0	386																						PF00424//PF01213//PF08711	REV protein (anti-repression trans-activator protein)//Adenylate cyclase associated (CAP) N terminal//TFIIS helical bundle-like domain	GO:0006355//GO:0007010//GO:0006351	regulation of transcription, DNA-dependent//cytoskeleton organization//transcription, DNA-dependent	GO:0003779//GO:0003677//GO:0003700	actin binding//DNA binding//sequence-specific DNA binding transcription factor activity	GO:0042025//GO:0005634	host cell nucleus//nucleus	KOG2217	U4/U6.U5 snRNP associated protein
comp13899_c0	1275																						PF00892	EamA-like transporter family					GO:0016020	membrane
comp13906_c0	203																						PF06344	Parechovirus Genome-linked protein					GO:0019015	viral genome
comp13912_c0	303																						PF00001//PF00376//PF00111//PF04561//PF04706//PF00926	7 transmembrane receptor (rhodopsin family)//MerR family regulatory protein//2Fe-2S iron-sulfur cluster binding domain//RNA polymerase Rpb2, domain 2//Dickkopf N-terminal cysteine-rich region//3,4-dihydroxy-2-butanone 4-phosphate synthase	GO:0007186//GO:0006355//GO:0030178//GO:0006351//GO:0009231//GO:0007275	G-protein coupled receptor signaling pathway//regulation of transcription, DNA-dependent//negative regulation of Wnt receptor signaling pathway//transcription, DNA-dependent//riboflavin biosynthetic process//multicellular organismal development	GO:0009055//GO:0003677//GO:0051536//GO:0003899//GO:0008686//GO:0003700	electron carrier activity//DNA binding//iron-sulfur cluster binding//DNA-directed RNA polymerase activity//3,4-dihydroxy-2-butanone-4-phosphate synthase activity//sequence-specific DNA binding transcription factor activity	GO:0016021//GO:0005576	integral to membrane//extracellular region
comp13918_c0	1084																						PF02163//PF03575//PF02600	Peptidase family M50//Peptidase family S51//Disulfide bond formation protein DsbB	GO:0006508	proteolysis	GO:0015035//GO:0004222//GO:0008236	protein disulfide oxidoreductase activity//metalloendopeptidase activity//serine-type peptidase activity	GO:0016020	membrane
comp13921_c0	470					/Histone acetyltransferase KAT6A							dpe:Dper_GL11667	161	1.39E-10				Q92794	138	7.13E-09	Histone acetyltransferase KAT6A	PF01213	Adenylate cyclase associated (CAP) N terminal	GO:0007010	cytoskeleton organization	GO:0003779	actin binding
comp139294_c0	1141																						PF10204//PF03271	Dual oxidase maturation factor//EB1-like C-terminal motif	GO:0015031	protein transport	GO:0008017	microtubule binding	GO:0016021//GO:0005789	integral to membrane//endoplasmic reticulum membrane
comp13937_c0	1116																						PF05408	Foot-and-mouth virus L-proteinase	GO:0019082//GO:0016032	viral protein processing//viral reproduction	GO:0004197	cysteine-type endopeptidase activity
comp139375_c0	236																						PF05676	NADH-ubiquinone oxidoreductase B18 subunit (NDUFB7)			GO:0003954//GO:0008137	NADH dehydrogenase activity//NADH dehydrogenase (ubiquinone) activity	GO:0005739	mitochondrion
comp139377_c0	735																						PF00304	Gamma-thionin family	GO:0006952	defense response
comp139457_c0	1551	45383698	AAA96955.1	531	3.45E-60	cyclin D2 [Gallus gallus] &gt/G1/S-specific cyclin-D2	cyclin D2 [Gallus gallus] &gt						gga:374047	531	3.69E-60	K10151	cyclin D2	http://www.genome.jp/dbget-bin/www_bget?ko:K10151	P49706	531	2.95E-61	G1/S-specific cyclin-D2	PF02984	Cyclin, C-terminal domain					GO:0044424//GO:0005634	intracellular part//nucleus	KOG0656	G1/S-specific cyclin D
comp139522_c0	441																						PF05868	Rotavirus major outer capsid protein VP7					GO:0016021//GO:0019012	integral to membrane//virion
comp13953_c0	1462	383860716	XP_003705835.1	797	1.17E-97	PREDICTED: tetratricopeptide repeat protein 5-like [Megachile rotundata]/Tetratricopeptide repeat protein 5	PREDICTED: tetratricopeptide repeat protein 5-like [Megachile rotundata]						bfo:BRAFLDRAFT_75426	785	2.82E-96				Q8N0Z6	747	1.68E-91	Tetratricopeptide repeat protein 5	PF00515	Tetratricopeptide repeat			GO:0005515	protein binding
comp139606_c0	732																						PF01031	Dynamin central region			GO:0005525	GTP binding
comp13969_c0	815																						PF03073	TspO/MBR family					GO:0016021	integral to membrane
comp139690_c0	736																						PF11057//PF00697	Cortexin of kidney//N-(5'phosphoribosyl)anthranilate (PRA) isomerase	GO:0006568	tryptophan metabolic process	GO:0004640	phosphoribosylanthranilate isomerase activity	GO:0031224	intrinsic to membrane
comp139704_c0	899					/Putative RNA-binding protein 3							tml:GSTUM_00001719001	148	2.97E-08				P98179	125	2.86E-07	Putative RNA-binding protein 3	PF00076	RNA recognition motif. (a.k.a. RRM, RBD, or RNP domain)			GO:0003676	nucleic acid binding			KOG0118	FOG: RRM domain
comp139780_c0	755												cqu:CpipJ_CPIJ018465	121	4.31E-06								PF01607	Chitin binding Peritrophin-A domain	GO:0006030	chitin metabolic process	GO:0008061	chitin binding	GO:0005576	extracellular region	KOG3671	Actin regulatory protein (Wiskott-Aldrich syndrome protein)
comp13980_c0	226																						PF00335//PF00695	Tetraspanin family//Major surface antigen from hepadnavirus	GO:0016032	viral reproduction			GO:0016021	integral to membrane	KOG2217	U4/U6.U5 snRNP associated protein
comp139821_c0	329																						PF04692	Platelet-derived growth factor, N terminal region			GO:0008083	growth factor activity	GO:0016020	membrane	KOG1142	Transcription initiation factor TFIID, subunit TAF12 (also component of histone acetyltransferase SAGA)
comp139854_c0	359																						PF00843	Arenavirus nucleocapsid protein					GO:0019013	viral nucleocapsid
comp13992_c0	1404																						PF04103	CD20-like family					GO:0016021	integral to membrane
comp14001_c0	1282																						PF00001	7 transmembrane receptor (rhodopsin family)	GO:0007186	G-protein coupled receptor signaling pathway			GO:0016021	integral to membrane
comp140082_c0	657																						PF06056//PF08281//PF00376//PF05225//PF01527//PF00292	Putative ATPase subunit of terminase (gpP-like)//Sigma-70, region 4//MerR family regulatory protein//helix-turn-helix, Psq domain//Transposase//'Paired box' domain	GO:0019069//GO:0006355//GO:0006313//GO:0006352	viral capsid assembly//regulation of transcription, DNA-dependent//transposition, DNA-mediated//DNA-dependent transcription, initiation	GO:0003677//GO:0005524//GO:0004803//GO:0016987//GO:0003700	DNA binding//ATP binding//transposase activity//sigma factor activity//sequence-specific DNA binding transcription factor activity
comp140087_c0	1895	118092751	XP_421656.2	1753	0	PREDICTED: DNA excision repair protein ERCC-6 [Gallus gallus]/DNA excision repair protein ERCC-6	PREDICTED: DNA excision repair protein ERCC-6 [Gallus gallus]						gga:423785	1753	0				Q03468	1698	0	DNA excision repair protein ERCC-6	PF04851//PF00271//PF00176	Type III restriction enzyme, res subunit//Helicase conserved C-terminal domain//SNF2 family N-terminal domain			GO:0003677//GO:0005524//GO:0016787//GO:0004386//GO:0003676	DNA binding//ATP binding//hydrolase activity//helicase activity//nucleic acid binding			KOG0387	Transcription-coupled repair protein CSB/RAD26 (contains SNF2 family DNA-dependent ATPase domain)
comp140210_c0	1791	321476960	EFX87919.1	779	1.86E-96	hypothetical protein DAPPUDRAFT_311351 [Daphnia pulex]/Zinc finger MYND domain-containing protein 19	hypothetical protein DAPPUDRAFT_311351 [Daphnia pulex]						gga:395088	752	9.93E-93				Q7TSV3	741	3.96E-92	Zinc finger MYND domain-containing protein 19	PF01753//PF01479	MYND finger//S4 domain			GO:0003723//GO:0008270	RNA binding//zinc ion binding
comp14030_c0	1013																						PF10405	Rad4 beta-hairpin domain 3			GO:0003677	DNA binding
comp14034_c0	665																						PF00647	Elongation factor 1 gamma, conserved domain	GO:0006414	translational elongation	GO:0003746	translation elongation factor activity	GO:0005853	eukaryotic translation elongation factor 1 complex
comp14037_c0	545																						PF10186//PF01956//PF08375	UV radiation resistance protein and autophagy-related subunit 14//Integral membrane protein DUF106//Proteasome regulatory subunit C-terminal	GO:0042176//GO:0010508	regulation of protein catabolic process//positive regulation of autophagy	GO:0030234	enzyme regulator activity	GO:0016020//GO:0000502	membrane//proteasome complex
comp14047_c0	1329	380012831	XP_003690478.1	752	2.69E-89	PREDICTED: GPI mannosyltransferase 4-like [Apis florea]/GPI mannosyltransferase 4	PREDICTED: GPI mannosyltransferase 4-like [Apis florea]						ame:551642	751	4.69E-89				Q8MT80	579	4.32E-65	GPI mannosyltransferase 4	PF03901	Alg9-like mannosyltransferase family	GO:0006506	GPI anchor biosynthetic process	GO:0016757	transferase activity, transferring glycosyl groups	GO:0031227	intrinsic to endoplasmic reticulum membrane	KOG4123	Putative alpha 1,2 mannosyltransferase
comp140473_c0	903																						PF06613	KorB C-terminal beta-barrel domain	GO:0045892	negative regulation of transcription, DNA-dependent	GO:0003677	DNA binding
comp1405_c0	258	294871702	EEQ98727.1	265	5.75E-27	heat shock protein 90, putative [Perkinsus marinus ATCC 50983]/Chaperone protein HtpG	heat shock protein 90, putative [Perkinsus marinus ATCC 50983]						tan:TA06845	213	2.20E-18				Q24VT7	203	2.65E-18	Chaperone protein HtpG					GO:0005488	binding			KOG0019	Molecular chaperone (HSP90 family)
comp14053_c0	1620	332022456	EGI62764.1	747	5.15E-92	1-acyl-sn-glycerol-3-phosphate acyltransferase alpha [Acromyrmex echinatior]/1-acyl-sn-glycerol-3-phosphate acyltransferase alpha	1-acyl-sn-glycerol-3-phosphate acyltransferase alpha [Acromyrmex echinatior]						dmo:Dmoj_GI15913	730	8.49E-89				O35083	469	3.14E-52	1-acyl-sn-glycerol-3-phosphate acyltransferase alpha	PF01553	Acyltransferase	GO:0008152	metabolic process	GO:0016746	transferase activity, transferring acyl groups			KOG2848	1-acyl-sn-glycerol-3-phosphate acyltransferase
comp140537_c0	1348	260822427	EEN62613.1	538	7.09E-61	hypothetical protein BRAFLDRAFT_209578 [Branchiostoma floridae]/N-acetyllactosaminide beta-1,3-N-acetylglucosaminyltransferase	hypothetical protein BRAFLDRAFT_209578 [Branchiostoma floridae]						bfo:BRAFLDRAFT_209578	538	7.58E-61				Q5EA01	491	1.11E-54	N-acetyllactosaminide beta-1,3-N-acetylglucosaminyltransferase	PF03742	PetN	GO:0017004	cytochrome complex assembly	GO:0045158	electron transporter, transferring electrons within cytochrome b6/f complex of photosystem II activity	GO:0009512	cytochrome b6f complex	KOG3765	Predicted glycosyltransferase
comp14057_c0	428	242002946	EEB09814.1	407	1.70E-44	conserved hypothetical protein [Pediculus humanus corporis]/Kelch-like ECH-associated protein 1	conserved hypothetical protein [Pediculus humanus corporis]						phu:Phum_PHUM000260	407	1.82E-44				Q684M4	120	9.75E-07	Kelch-like ECH-associated protein 1	PF01344//PF07646	Kelch motif//Kelch motif			GO:0005515	protein binding			KOG1072	FOG: Kelch repeat
comp140635_c0	863	345494123	XP_001606008.2	387	9.44E-39	PREDICTED: Bloom syndrome protein homolog [Nasonia vitripennis]/Bloom syndrome protein homolog	PREDICTED: Bloom syndrome protein homolog [Nasonia vitripennis]						cqu:CpipJ_CPIJ007633	377	2.61E-37				Q9VGI8	326	1.17E-31	Bloom syndrome protein homolog	PF09382//PF00570	RQC domain//HRDC domain	GO:0006281//GO:0006260	DNA repair//DNA replication	GO:0043140//GO:0003676	ATP-dependent 3'-5' DNA helicase activity//nucleic acid binding	GO:0005622	intracellular	KOG0351	ATP-dependent DNA helicase
comp140678_c0	205																						PF04088//PF01105//PF02532	Peroxin 13, N-terminal region//emp24/gp25L/p24 family/GOLD//Photosystem II reaction centre I protein (PSII 4.8 kDa protein)	GO:0006810//GO:0016560//GO:0015979	transport//protein import into peroxisome matrix, docking//photosynthesis			GO:0016020//GO:0009539//GO:0009523//GO:0016021//GO:0005777	membrane//photosystem II reaction center//photosystem II//integral to membrane//peroxisome
comp14069_c0	376																						PF02839	Carbohydrate binding domain	GO:0005975	carbohydrate metabolic process	GO:0030246//GO:0004553	carbohydrate binding//hydrolase activity, hydrolyzing O-glycosyl compounds	GO:0005576	extracellular region
comp14071_c0	646																						PF07545	Vestigial/Tondu family	GO:0006355	regulation of transcription, DNA-dependent			GO:0005634	nucleus
comp14072_c0	862																						PF01787//PF03964	Ilarvirus coat protein//Chorion family 2	GO:0006413//GO:0007275	translational initiation//multicellular organismal development	GO:0003723	RNA binding	GO:0042600//GO:0019012	chorion//virion
comp14078_c0	586																						PF09238//PF00184//PF00245	Interleukin-4 receptor alpha chain, N-terminal//Neurohypophysial hormones, C-terminal Domain//Alkaline phosphatase	GO:0008152//GO:0002532	metabolic process//production of molecular mediator involved in inflammatory response	GO:0004896//GO:0005185//GO:0016791	cytokine receptor activity//neurohypophyseal hormone activity//phosphatase activity	GO:0016021//GO:0005576	integral to membrane//extracellular region
comp14079_c0	371																						PF08557	Sphingolipid Delta4-desaturase (DES)	GO:0006633//GO:0055114	fatty acid biosynthetic process//oxidation-reduction process	GO:0016705	oxidoreductase activity, acting on paired donors, with incorporation or reduction of molecular oxygen	GO:0016021	integral to membrane
comp14087_c0	589																						PF00119	ATP synthase A chain	GO:0015986	ATP synthesis coupled proton transport	GO:0015078	hydrogen ion transmembrane transporter activity	GO:0045263	proton-transporting ATP synthase complex, coupling factor F(o)
comp140889_c0	747												cqu:CpipJ_CPIJ015510	127	5.72E-06								PF00041	Fibronectin type III domain			GO:0005515	protein binding
comp1409_c0	237																						PF01273	LBP / BPI / CETP family, N-terminal domain			GO:0008289	lipid binding
comp140914_c0	633	157093577	ABV22443.1	325	6.91E-35	40S ribosomal protein S19 [Oxyrrhis marina]/40S ribosomal protein S19	40S ribosomal protein S19 [Oxyrrhis marina]						tgo:TGME49_012290	306	5.26E-32				P40978	260	1.37E-26	40S ribosomal protein S19	PF01090	Ribosomal protein S19e	GO:0006412	translation	GO:0003735	structural constituent of ribosome	GO:0005840//GO:0005622	ribosome//intracellular	KOG3411	40S ribosomal protein S19
comp14092_c0	296																						PF04758//PF08879	Ribosomal protein S30//WRC	GO:0006412	translation	GO:0005515//GO:0003735	protein binding//structural constituent of ribosome	GO:0005840//GO:0005622	ribosome//intracellular
comp14093_c0	1756	91087537	EFA07128.1	1495	0	hypothetical protein TcasGA2_TC010119 [Tribolium castaneum]/Ubiquitin-associated and SH3 domain-containing protein B	hypothetical protein TcasGA2_TC010119 [Tribolium castaneum]						tca:658737	1495	0				Q8TF42	979	4.04E-122	Ubiquitin-associated and SH3 domain-containing protein B	PF00018//PF00627//PF07823	SH3 domain//UBA/TS-N domain//Cyclic phosphodiesterase-like protein			GO:0005515//GO:0004112	protein binding//cyclic-nucleotide phosphodiesterase activity			KOG3734	Predicted phosphoglycerate mutase
comp140954_c0	667																						PF03335	Phage tail fibre repeat			GO:0005198	structural molecule activity
comp14098_c0	563																						PF01239	Protein prenyltransferase alpha subunit repeat	GO:0018342	protein prenylation	GO:0008318	protein prenyltransferase activity
comp141003_c0	296																						PF09238	Interleukin-4 receptor alpha chain, N-terminal	GO:0002532	production of molecular mediator involved in inflammatory response	GO:0004896	cytokine receptor activity	GO:0016021	integral to membrane
comp141021_c0	274																						PF09004	Domain of unknown function (DUF1891)	GO:0055114	oxidation-reduction process	GO:0016706//GO:0008168	oxidoreductase activity, acting on paired donors, with incorporation or reduction of molecular oxygen, 2-oxoglutarate as one donor, and incorporation of one atom each of oxygen into both donors//methyltransferase activity
comp141074_c0	268																						PF13008	Zinc-binding domain of Paramyxovirinae V protein			GO:0046872	metal ion binding
comp1411_c0	319	242009351	EEB12713.1	337	2.03E-34	dynein beta chain, ciliary, putative [Pediculus humanus corporis]/Dynein heavy chain 3, axonemal	dynein beta chain, ciliary, putative [Pediculus humanus corporis]						phu:Phum_PHUM202060	337	2.17E-34	K10408	dynein heavy chain, axonemal	http://www.genome.jp/dbget-bin/www_bget?ko:K10408	Q8TD57	277	2.19E-27	Dynein heavy chain 3, axonemal	PF06988	NifT/FixU protein	GO:0009399//GO:0009987	nitrogen fixation//cellular process	GO:0000166//GO:0017111	nucleotide binding//nucleoside-triphosphatase activity			KOG3595	Dyneins, heavy chain
comp14111_c0	936																						PF04661//PF00796	Poxvirus I3 ssDNA-binding protein//Photosystem I reaction centre subunit VIII	GO:0015979	photosynthesis	GO:0003697	single-stranded DNA binding	GO:0009522	photosystem I
comp14115_c0	1235																						PF00420	NADH-ubiquinone/plastoquinone oxidoreductase chain 4L	GO:0042773//GO:0055114	ATP synthesis coupled electron transport//oxidation-reduction process	GO:0016651	oxidoreductase activity, acting on NADH or NADPH
comp14116_c0	1160																						PF03065	Glycosyl hydrolase family 57	GO:0005975	carbohydrate metabolic process	GO:0003824	catalytic activity
comp14117_c0	1777	365189209	BAL42280.1	253	5.58E-20	Vitellogenin-B [Haemaphysalis longicornis]/von Willebrand factor	Vitellogenin-B [Haemaphysalis longicornis]						spu:590579	249	2.26E-19				P04275	134	7.76E-07	von Willebrand factor	PF02928	C5HC2 zinc finger					GO:0005634	nucleus
comp14119_c0	979																						PF06056	Putative ATPase subunit of terminase (gpP-like)	GO:0019069	viral capsid assembly	GO:0005524	ATP binding
comp141210_c0	882												isc:IscW_ISCW003653	123	7.60E-06								PF00078	Reverse transcriptase (RNA-dependent DNA polymerase)	GO:0006278	RNA-dependent DNA replication	GO:0003964//GO:0003723	RNA-directed DNA polymerase activity//RNA binding
comp14126_c0	1189																						PF01342	SAND domain			GO:0003677	DNA binding
comp14136_c0	968	195022085	EDV97863.1	199	4.63E-15	GH14456 [Drosophila grimshawi]/Chymotrypsin-like elastase family member 3B	GH14456 [Drosophila grimshawi]						dgr:Dgri_GH14456	199	4.96E-15				Q9CQ52	178	1.10E-13	Chymotrypsin-like elastase family member 3B	PF00089	Trypsin	GO:0006508	proteolysis	GO:0004252	serine-type endopeptidase activity
comp141386_c0	755	321477536	EFX88494.1	172	2.84E-12	hypothetical protein DAPPUDRAFT_41548 [Daphnia pulex]/Meteorin-like protein	hypothetical protein DAPPUDRAFT_41548 [Daphnia pulex]						tca:658269	183	1.56E-13				Q8VE43	128	3.20E-07	Meteorin-like protein	PF09429	WW domain binding protein 11	GO:0006396	RNA processing
comp141392_c0	835					/Zinc finger protein 610							bta:523865	136	8.54E-07	K09221	myeloid zinc finger protein 1	http://www.genome.jp/dbget-bin/www_bget?ko:K09221	Q8N9Z0	157	1.05E-10	Zinc finger protein 610	PF04615//PF00096	Utp14 protein//Zinc finger, C2H2 type	GO:0006364	rRNA processing	GO:0008270	zinc ion binding	GO:0032040//GO:0005622	small-subunit processome//intracellular	KOG1721	FOG: Zn-finger
comp141464_c0	1287																						PF00057//PF01033//PF07382	Low-density lipoprotein receptor domain class A//Somatomedin B domain//Histone H1-like nucleoprotein HC2	GO:0030261//GO:0006955	chromosome condensation//immune response	GO:0003677//GO:0005044//GO:0005515//GO:0030247	DNA binding//scavenger receptor activity//protein binding//polysaccharide binding			KOG1215	Low-density lipoprotein receptors containing Ca2+-binding EGF-like domains
comp141478_c0	983																						PF01484//PF02723	Nematode cuticle collagen N-terminal domain//Non-structural protein NS3/Small envelope protein E			GO:0042302	structural constituent of cuticle	GO:0016020	membrane
comp141479_c0	1081																						PF02196	Raf-like Ras-binding domain	GO:0007165	signal transduction	GO:0005057	receptor signaling protein activity
comp14148_c0	1343																						PF02671	Paired amphipathic helix repeat	GO:0006355	regulation of transcription, DNA-dependent			GO:0005634	nucleus
comp14149_c0	522																						PF06424	PRP1 splicing factor, N-terminal	GO:0000398	mRNA splicing, via spliceosome			GO:0005634	nucleus
comp14151_c0	1597	156386901	EDO42086.1	894	3.99E-112	predicted protein [Nematostella vectensis]/Nucleoredoxin	predicted protein [Nematostella vectensis]	338224481	HM217890.1	252	2.42E-127	Scylla paramamosain putative nucleoredoxin mRNA, partial cds	nve:NEMVE_v1g184789	894	4.27E-112				P97346	166	5.43E-11	Nucleoredoxin	PF10589//PF08534//PF00462//PF03615//PF00085//PF00578	NADH-ubiquinone oxidoreductase-F iron-sulfur binding region//Redoxin//Glutaredoxin//GCM motif protein//Thioredoxin//AhpC/TSA family	GO:0006355//GO:0055114//GO:0045454	regulation of transcription, DNA-dependent//oxidation-reduction process//cell redox homeostasis	GO:0015035//GO:0009055//GO:0003677//GO:0016209//GO:0016491	protein disulfide oxidoreductase activity//electron carrier activity//DNA binding//antioxidant activity//oxidoreductase activity			KOG2501	Thioredoxin, nucleoredoxin and related proteins
comp141556_c0	1084	157093221	ABV22265.1	763	9.86E-95	conserved hypothetical protein [Karlodinium micrum]/Putative protein disulfide-isomerase DDB_G0275025	conserved hypothetical protein [Karlodinium micrum]						cho:Chro.20193	508	8.48E-57				Q869Z0	186	6.10E-14	Putative protein disulfide-isomerase DDB_G0275025	PF00085	Thioredoxin	GO:0045454	cell redox homeostasis
comp141571_c0	480																						PF02046	Cytochrome c oxidase subunit VIa			GO:0004129	cytochrome-c oxidase activity	GO:0005743//GO:0005751	mitochondrial inner membrane//mitochondrial respiratory chain complex IV
comp141587_c0	1391	242010602	EEB13316.1	1775	0	ubiquitin-protein ligase, putative [Pediculus humanus corporis]/Ubiquitin-protein ligase E3B	ubiquitin-protein ligase, putative [Pediculus humanus corporis]						phu:Phum_PHUM233780	1775	0	K10588	ubiquitin-protein ligase E3 B [EC:6.3.2.19]	http://www.genome.jp/dbget-bin/www_bget?ko:K10588	Q7Z3V4	1578	0	Ubiquitin-protein ligase E3B	PF00632	HECT-domain (ubiquitin-transferase)	GO:0006464	cellular protein modification process	GO:0016881	acid-amino acid ligase activity	GO:0005622	intracellular	KOG0942	E3 ubiquitin protein ligase
comp1416_c0	582	156331100	EDO30975.1	185	1.67E-15	predicted protein [Nematostella vectensis]/	predicted protein [Nematostella vectensis]						nve:NEMVE_v1g49043	185	1.79E-15								PF09520	MjaII restriction endonuclease	GO:0009307	DNA restriction-modification system	GO:0003677//GO:0009036	DNA binding//Type II site-specific deoxyribonuclease activity
comp1416_c1	292																						PF00435	Spectrin repeat			GO:0005515	protein binding
comp14161_c0	1894																						PF05372	Delta lysin family	GO:0019836	hemolysis by symbiont of host erythrocytes			GO:0005576	extracellular region
comp14165_c0	1138																						PF03554	UL73 viral envelope glycoprotein					GO:0019031	viral envelope
comp141666_c0	764	260833128	EEN67519.1	322	9.33E-31	hypothetical protein BRAFLDRAFT_117193 [Branchiostoma floridae]/RING finger protein 207	hypothetical protein BRAFLDRAFT_117193 [Branchiostoma floridae]						bfo:BRAFLDRAFT_117193	322	9.98E-31				Q6ZRF8	292	4.18E-28	RING finger protein 207	PF02183//PF05384//PF02403	Homeobox associated leucine zipper//Sensor protein DegS//Seryl-tRNA synthetase N-terminal domain	GO:0007165//GO:0006355//GO:0006434	signal transduction//regulation of transcription, DNA-dependent//seryl-tRNA aminoacylation	GO:0003677//GO:0005524//GO:0004828//GO:0016301//GO:0000166	DNA binding//ATP binding//serine-tRNA ligase activity//kinase activity//nucleotide binding	GO:0005634//GO:0005737	nucleus//cytoplasm	KOG1187	Serine/threonine protein kinase
comp14179_c0	832	332183191	AEE25938.1	363	4.77E-38	sodium potassium-transporting ATPase subunit beta [Litopenaeus vannamei]/Sodium/potassium-transporting ATPase subunit beta	sodium potassium-transporting ATPase subunit beta [Litopenaeus vannamei]						cqu:CpipJ_CPIJ011993	288	1.78E-27				P25169	263	5.08E-25	Sodium/potassium-transporting ATPase subunit beta	PF00287//PF00713	Sodium / potassium ATPase beta chain//Hirudin	GO:0046034//GO:0006813//GO:0006814	ATP metabolic process//potassium ion transport//sodium ion transport	GO:0005391//GO:0004867	sodium:potassium-exchanging ATPase activity//serine-type endopeptidase inhibitor activity	GO:0016020	membrane	KOG3927	Na+/K+ ATPase, beta subunit
comp14202_c0	623																						PF02532	Photosystem II reaction centre I protein (PSII 4.8 kDa protein)	GO:0015979	photosynthesis			GO:0016020//GO:0009539//GO:0009523	membrane//photosystem II reaction center//photosystem II
comp14206_c0	503																						PF01690//PF09507//PF02724	Potato leaf roll virus readthrough protein//DNA polymerase subunit Cdc27//CDC45-like protein	GO:0006260//GO:0006270	DNA replication//DNA replication initiation			GO:0005634//GO:0019028	nucleus//viral capsid
comp142147_c0	2339																						PF08290//PF00131	Hepatitis core protein, putative zinc finger//Metallothionein	GO:0009405	pathogenesis	GO:0046872//GO:0005198	metal ion binding//structural molecule activity
comp142194_c0	1432							297831121	XM_002883397.1	36	2.56E-07	Arabidopsis lyrata subsp. lyrata hypothetical protein, mRNA											PF07947//PF06112//PF04546//PF00922//PF05470	YhhN-like protein//Gammaherpesvirus capsid protein//Sigma-70, non-essential region//Vesiculovirus phosphoprotein//Eukaryotic translation initiation factor 3 subunit 8 N-terminus	GO:0006355//GO:0006352//GO:0006413	regulation of transcription, DNA-dependent//DNA-dependent transcription, initiation//translational initiation	GO:0003677//GO:0003968//GO:0003743//GO:0003700//GO:0016987	DNA binding//RNA-directed RNA polymerase activity//translation initiation factor activity//sequence-specific DNA binding transcription factor activity//sigma factor activity	GO:0019028//GO:0016021//GO:0005852	viral capsid//integral to membrane//eukaryotic translation initiation factor 3 complex	KOG2746	HMG-box transcription factor Capicua and related proteins
comp142307_c0	348												cqu:CpipJ_CPIJ017925	121	9.00E-07								PF00379//PF07716	Insect cuticle protein//Basic region leucine zipper	GO:0006355	regulation of transcription, DNA-dependent	GO:0042302//GO:0043565//GO:0003700//GO:0046983	structural constituent of cuticle//sequence-specific DNA binding//sequence-specific DNA binding transcription factor activity//protein dimerization activity
comp14236_c0	1024	260801405	EEN51598.1	295	1.94E-26	hypothetical protein BRAFLDRAFT_117505 [Branchiostoma floridae]/	hypothetical protein BRAFLDRAFT_117505 [Branchiostoma floridae]						bfo:BRAFLDRAFT_117505	295	2.07E-26								PF00651	BTB/POZ domain			GO:0005515	protein binding			KOG4350	Uncharacterized conserved protein, contains BTB/POZ domain
comp142479_c0	1508	194863620	EDV59589.1	948	8.81E-120	GG10684 [Drosophila erecta]/Leucine-rich repeats and immunoglobulin-like domains protein 2	GG10684 [Drosophila erecta]						der:Dere_GG10684	948	9.42E-120				Q52KR2	136	3.30E-07	Leucine-rich repeats and immunoglobulin-like domains protein 2	PF00560	Leucine Rich Repeat			GO:0005515	protein binding			KOG0619	FOG: Leucine rich repeat
comp14260_c0	1617	157130348	EAT36134.1	451	7.75E-46	leucine-rich transmembrane protein [Aedes aegypti]/Insulin-like growth factor-binding protein complex acid labile subunit	leucine-rich transmembrane protein [Aedes aegypti]						aag:AaeL_AAEL011760	451	8.29E-46				P35858	179	1.60E-12	Insulin-like growth factor-binding protein complex acid labile subunit	PF00560	Leucine Rich Repeat			GO:0005515	protein binding			KOG0619	FOG: Leucine rich repeat
comp142623_c0	1252																						PF02386//PF01031	Cation transport protein//Dynamin central region	GO:0055085//GO:0006812	transmembrane transport//cation transport	GO:0005525//GO:0008324	GTP binding//cation transmembrane transporter activity			KOG0239	Kinesin (KAR3 subfamily)
comp142632_c1	424					/Zinc finger protein 236							dre:100003866	148	3.65E-09				Q9UL36	140	4.20E-09	Zinc finger protein 236	PF04988//PF01485//PF05495//PF00096//PF02148//PF06221//PF01428//PF10588//PF04423	A-kinase anchoring protein 95 (AKAP95)//IBR domain//CHY zinc finger//Zinc finger, C2H2 type//Zn-finger in ubiquitin-hydrolases and other protein//Putative zinc finger motif, C2HC5-type//AN1-like Zinc finger//NADH-ubiquinone oxidoreductase-G iron-sulfur binding region//Rad50 zinc hook motif	GO:0006281//GO:0006355//GO:0055114	DNA repair//regulation of transcription, DNA-dependent//oxidation-reduction process	GO:0003677//GO:0005524//GO:0004518//GO:0008270//GO:0016491	DNA binding//ATP binding//nuclease activity//zinc ion binding//oxidoreductase activity	GO:0005634//GO:0005622	nucleus//intracellular	KOG1721	FOG: Zn-finger
comp14265_c0	880												isc:IscW_ISCW015151	129	9.54E-06	K06100	symplekin	http://www.genome.jp/dbget-bin/www_bget?ko:K06100					PF00424	REV protein (anti-repression trans-activator protein)	GO:0006355	regulation of transcription, DNA-dependent	GO:0003700	sequence-specific DNA binding transcription factor activity	GO:0042025	host cell nucleus	KOG1187	Serine/threonine protein kinase
comp142726_c0	285																						PF01034//PF00257//PF03261	Syndecan domain//Dehydrin//Cyclin-dependent kinase 5 activator protein	GO:0009415//GO:0006950	response to water stimulus//response to stress	GO:0008092//GO:0016534	cytoskeletal protein binding//cyclin-dependent protein kinase 5 activator activity	GO:0016020//GO:0016533	membrane//cyclin-dependent protein kinase 5 holoenzyme complex
comp14273_c0	1736	348508760	XP_003441921.1	809	1.30E-98	PREDICTED: uncharacterized protein R102.4-like [Oreochromis niloticus]/Uncharacterized protein R102.4	PREDICTED: uncharacterized protein R102.4-like [Oreochromis niloticus]						dre:431723	790	5.62E-96	K01620	threonine aldolase [EC:4.1.2.5]	http://www.genome.jp/dbget-bin/www_bget?ko:K01620	Q21890	591	5.45E-68	Uncharacterized protein R102.4	PF00155//PF01212//PF02892//PF01053	Aminotransferase class I and II//Beta-eliminating lyase//BED zinc finger//Cys/Met metabolism PLP-dependent enzyme	GO:0009058//GO:0006520	biosynthetic process//cellular amino acid metabolic process	GO:0016829//GO:0003677//GO:0016740//GO:0030170	lyase activity//DNA binding//transferase activity//pyridoxal phosphate binding			KOG1368	Threonine aldolase
comp142736_c0	214							256574882	AC237383.1	35	1.21E-07	Chlorella variabilis clone JGIBWCW-33G16, complete sequence											PF00943//PF00559	Alphavirus E2 glycoprotein//Retroviral Vif (Viral infectivity) protein	GO:0019058	viral infectious cycle	GO:0005198	structural molecule activity	GO:0019028	viral capsid
comp14276_c0	1405																						PF07425	Pardaxin					GO:0005576	extracellular region
comp14278_c0	526																						PF04987	Phosphatidylinositolglycan class N (PIG-N)	GO:0006506	GPI anchor biosynthetic process	GO:0016740	transferase activity	GO:0005789	endoplasmic reticulum membrane
comp142844_c0	1885	270013406	EFA09854.1	747	6.27E-89	hypothetical protein TcasGA2_TC012002 [Tribolium castaneum]/Calmodulin-binding transcription activator 1	hypothetical protein TcasGA2_TC012002 [Tribolium castaneum]						tca:656966	1009	1.80E-118				Q9Y6Y1	208	1.38E-15	Calmodulin-binding transcription activator 1	PF00612//PF00023	IQ calmodulin-binding motif//Ankyrin repeat			GO:0005515	protein binding			KOG0520	Uncharacterized conserved protein, contains IPT/TIG domain
comp14286_c0	801																						PF01151//PF00187//PF01578	GNS1/SUR4 family//Chitin recognition protein//Cytochrome C assembly protein	GO:0008535//GO:0006461	respiratory chain complex IV assembly//protein complex assembly	GO:0008061	chitin binding	GO:0016020//GO:0016021	membrane//integral to membrane
comp14288_c0	559																						PF00313	'Cold-shock' DNA-binding domain	GO:0006355	regulation of transcription, DNA-dependent	GO:0003677	DNA binding
comp142908_c0	1371	294893310	EER06224.1	709	8.00E-86	Calreticulin precursor, putative [Perkinsus marinus ATCC 50983]/Calreticulin	Calreticulin precursor, putative [Perkinsus marinus ATCC 50983]						hmg:100203010	664	9.16E-79	K08057	calreticulin	http://www.genome.jp/dbget-bin/www_bget?ko:K08057	P27798	652	2.25E-78	Calreticulin	PF00262	Calreticulin family			GO:0005509	calcium ion binding			KOG0674	Calreticulin
comp142922_c0	1908	242008190	EEB12156.1	843	3.37E-100	conserved hypothetical protein [Pediculus humanus corporis]/CCR4-NOT transcription complex subunit 10	conserved hypothetical protein [Pediculus humanus corporis]						phu:Phum_PHUM159220	843	3.60E-100	K12607	CCR4-NOT transcription complex subunit 10	http://www.genome.jp/dbget-bin/www_bget?ko:K12607	Q08CL8	752	2.34E-88	CCR4-NOT transcription complex subunit 10	PF00515//PF07721	Tetratricopeptide repeat//Tetratricopeptide repeat			GO:0005515//GO:0042802	protein binding//identical protein binding
comp142952_c0	1221	351705844	EHB08763.1	453	1.69E-48	Beta-secretase 1, partial [Heterocephalus glaber]/Beta-secretase 1	Beta-secretase 1, partial [Heterocephalus glaber]						gga:419768	446	1.80E-47	K04521	beta-site APP-cleaving enzyme 1 (memapsin 2) [EC:3.4.23.46]	http://www.genome.jp/dbget-bin/www_bget?ko:K04521	P56817	441	2.36E-47	Beta-secretase 1	PF00026	Eukaryotic aspartyl protease	GO:0006508	proteolysis	GO:0004190	aspartic-type endopeptidase activity
comp14304_c0	243	4586594	BAA76429.1	148	4.25E-11	polyubiquitin [Cicer arietinum]/Polyubiquitin (Fragment)	polyubiquitin [Cicer arietinum]	260064232	AC238464.1	138	7.73E-65	Solanum lycopersicum chromosome 7 clone C07HBa0213E04, complete sequence	mgl:MGL_1040	148	6.63E-11	K08770	ubiquitin C	http://www.genome.jp/dbget-bin/www_bget?ko:K08770	P0CG83	244	1.18E-25	Polyubiquitin (Fragment)	PF00240	Ubiquitin family			GO:0005515	protein binding			KOG0001	Ubiquitin and ubiquitin-like proteins
comp143041_c0	254																						PF07236	Phytoreovirus S7 protein					GO:0019012	virion
comp143130_c0	1045	340729306	XP_003402945.1	884	2.34E-113	PREDICTED: steroid receptor seven-up, isoforms B/C-like [Bombus terrestris]/Steroid receptor seven-up, isoforms B/C	PREDICTED: steroid receptor seven-up, isoforms B/C-like [Bombus terrestris]	195111959	XM_002000508.1	198	1.63E-97	Drosophila mojavensis GI10282 (Dmoj\GI10282), mRNA	tca:655884	885	2.67E-113				P16375	885	9.29E-113	Steroid receptor seven-up, isoforms B/C	PF00104//PF00105	Ligand-binding domain of nuclear hormone receptor//Zinc finger, C4 type (two domains)	GO:0006355//GO:0043401	regulation of transcription, DNA-dependent//steroid hormone mediated signaling pathway	GO:0003707//GO:0043565//GO:0008270//GO:0003700	steroid hormone receptor activity//sequence-specific DNA binding//zinc ion binding//sequence-specific DNA binding transcription factor activity	GO:0005634	nucleus	KOG3575	FOG: Hormone receptors
comp143171_c0	1387																						PF00640	Phosphotyrosine interaction domain (PTB/PID)			GO:0005515	protein binding
comp14319_c0	1361	340724596	XP_003400667.1	1035	2.38E-131	PREDICTED: hypothetical protein LOC100643342 [Bombus terrestris]/Zinc finger protein rotund	PREDICTED: hypothetical protein LOC100643342 [Bombus terrestris]						tca:659822	1118	2.47E-144				Q9VI93	135	3.57E-07	Zinc finger protein rotund	PF07975//PF00096//PF07535	TFIIH C1-like domain//Zinc finger, C2H2 type//DBF zinc finger	GO:0006281	DNA repair	GO:0008270//GO:0003676	zinc ion binding//nucleic acid binding	GO:0005634//GO:0005622	nucleus//intracellular	KOG1721	FOG: Zn-finger
comp143205_c0	1643	380017962	XP_003692911.1	254	6.23E-21	PREDICTED: zinc finger protein 543-like [Apis florea]/Zinc finger protein 513	PREDICTED: zinc finger protein 543-like [Apis florea]						xla:100049107	140	8.79E-07				Q8N8E2	124	7.32E-06	Zinc finger protein 513	PF02148//PF07649//PF02892//PF00096//PF00651	Zn-finger in ubiquitin-hydrolases and other protein//C1-like domain//BED zinc finger//Zinc finger, C2H2 type//BTB/POZ domain	GO:0055114	oxidation-reduction process	GO:0047134//GO:0003677//GO:0005515//GO:0008270	protein-disulfide reductase activity//DNA binding//protein binding//zinc ion binding	GO:0005622	intracellular	KOG1721	FOG: Zn-finger
comp143223_c0	734	193657363	XP_001948710.1	388	1.64E-41	PREDICTED: galactosylgalactosylxylosylprotein 3-beta-glucuronosyltransferase P-like [Acyrthosiphon pisum]/Galactosylgalactosylxylosylprotein 3-beta-glucuronosyltransferase P	PREDICTED: galactosylgalactosylxylosylprotein 3-beta-glucuronosyltransferase P-like [Acyrthosiphon pisum]						api:100158683	388	1.75E-41	K10812	galactosylgalactosylxylosylprotein 3-beta-glucuronosyltransferase	http://www.genome.jp/dbget-bin/www_bget?ko:K10812	Q9VTG7	341	2.28E-35	Galactosylgalactosylxylosylprotein 3-beta-glucuronosyltransferase P	PF03360	Glycosyltransferase family 43			GO:0015018	galactosylgalactosylxylosylprotein 3-beta-glucuronosyltransferase activity	GO:0016020	membrane
comp143230_c0	272																						PF02819	Spider toxin	GO:0009405	pathogenesis	GO:0008200	ion channel inhibitor activity	GO:0005576	extracellular region
comp143245_c0	569	390350248	XP_003727376.1	166	4.55E-12	PREDICTED: uncharacterized protein LOC100893629 [Strongylocentrotus purpuratus]/Uncharacterized protein YbaV	PREDICTED: uncharacterized protein LOC100893629 [Strongylocentrotus purpuratus]						bfo:BRAFLDRAFT_63751	172	7.40E-12				P0AAR9	121	1.58E-07	Uncharacterized protein YbaV	PF00633//PF00570	Helix-hairpin-helix motif//HRDC domain			GO:0003677//GO:0003676	DNA binding//nucleic acid binding	GO:0005622	intracellular
comp143314_c0	1233	303285404	EEH53704.1	171	8.75E-11	predicted protein [Micromonas pusilla CCMP1545]/Zinc finger CCCH domain-containing protein 28	predicted protein [Micromonas pusilla CCMP1545]						cre:CHLREDRAFT_194555	165	5.45E-10				Q0JD07	125	2.80E-06	Zinc finger CCCH domain-containing protein 28	PF01632//PF00642	Ribosomal protein L35//Zinc finger C-x8-C-x5-C-x3-H type (and similar)	GO:0006412	translation	GO:0008270//GO:0003735//GO:0003676	zinc ion binding//structural constituent of ribosome//nucleic acid binding	GO:0005840//GO:0005622	ribosome//intracellular	KOG2494	C3H1-type Zn-finger protein
comp143330_c0	803	241620822	EEC10461.1	323	3.81E-32	galactosyltransferase, putative [Ixodes scapularis]/Beta-1,3-galactosyltransferase 5 (Fragment)	galactosyltransferase, putative [Ixodes scapularis]						isc:IscW_ISCW007342	323	4.08E-32				Q9N293	275	8.21E-27	Beta-1,3-galactosyltransferase 5 (Fragment)	PF01762	Galactosyltransferase	GO:0006486	protein glycosylation	GO:0008378	galactosyltransferase activity	GO:0016020	membrane	KOG2287	Galactosyltransferases
comp143352_c0	513	147902555	BAD08601.1	418	6.63E-46	cryptochrome dash [Xenopus laevis]/Cryptochrome DASH	cryptochrome dash [Xenopus laevis]						xla:403387	418	7.09E-46				Q75WS4	418	5.67E-47	Cryptochrome DASH	PF00875	DNA photolyase	GO:0044260//GO:0006281//GO:0044238	cellular macromolecule metabolic process//DNA repair//primary metabolic process	GO:0003913	DNA photolyase activity			KOG0133	Deoxyribodipyrimidine photolyase/cryptochrome
comp143438_c0	383																						PF00641//PF04382	Zn-finger in Ran binding protein and others//SAB domain	GO:0030866	cortical actin cytoskeleton organization	GO:0008092//GO:0008270	cytoskeletal protein binding//zinc ion binding	GO:0005856//GO:0005622	cytoskeleton//intracellular
comp143447_c0	923																						PF04397	LytTr DNA-binding domain			GO:0003677	DNA binding
comp14345_c0	282																						PF03739	Predicted permease YjgP/YjgQ family					GO:0016021	integral to membrane
comp143487_c0	359																						PF12822//PF04750//PF05434	Protein of unknown function (DUF3816)//FAR-17a/AIG1-like protein//TMEM9			GO:0005215	transporter activity	GO:0016021	integral to membrane
comp14349_c0	3235	242007224	EEB11704.1	360	3.56E-32	hypothetical protein Phum_PHUM129270 [Pediculus humanus corporis]/Sorting nexin-19	hypothetical protein Phum_PHUM129270 [Pediculus humanus corporis]						phu:Phum_PHUM129270	176	2.11E-10				Q92543	233	2.89E-18	Sorting nexin-19	PF00787	PX domain	GO:0007154	cell communication	GO:0005515//GO:0035091	protein binding//phosphatidylinositol binding			KOG1181	FOG: Low-complexity
comp143496_c0	905																						PF04888//PF09177//PF02403//PF04683//PF07851//PF00569//PF10458//PF05531//PF01920	Secretion system effector C (SseC) like family//Syntaxin 6, N-terminal//Seryl-tRNA synthetase N-terminal domain//Proteasome complex subunit Rpn13 ubiquitin receptor//TMPIT-like protein//Zinc finger, ZZ type//Valyl tRNA synthetase tRNA binding arm//Nucleopolyhedrovirus P10 protein//Prefoldin subunit	GO:0006434//GO:0048193//GO:0006457//GO:0006438//GO:0009405	seryl-tRNA aminoacylation//Golgi vesicle transport//protein folding//valyl-tRNA aminoacylation//pathogenesis	GO:0005524//GO:0004828//GO:0000166//GO:0008270//GO:0004832//GO:0051082	ATP binding//serine-tRNA ligase activity//nucleotide binding//zinc ion binding//valine-tRNA ligase activity//unfolded protein binding	GO:0016020//GO:0019028//GO:0005737//GO:0016272//GO:0016021//GO:0005634	membrane//viral capsid//cytoplasm//prefoldin complex//integral to membrane//nucleus	KOG0516	Dystonin, GAS (Growth-arrest-specific protein), and related proteins
comp143531_c0	672																						PF00328	Histidine phosphatase superfamily (branch 2)			GO:0003993	acid phosphatase activity
comp14358_c0	781																						PF02751	Transcription initiation factor IIA, gamma subunit	GO:0006367	transcription initiation from RNA polymerase II promoter			GO:0005672	transcription factor TFIIA complex
comp143581_c0	386																						PF05104	Ribosome receptor lysine/proline rich region	GO:0015031	protein transport			GO:0030176	integral to endoplasmic reticulum membrane
comp14359_c0	1816												nvi:100117804	145	3.87E-07								PF00078//PF00075//PF05434	Reverse transcriptase (RNA-dependent DNA polymerase)//RNase H//TMEM9	GO:0006278	RNA-dependent DNA replication	GO:0003964//GO:0003723//GO:0004523//GO:0003676	RNA-directed DNA polymerase activity//RNA binding//ribonuclease H activity//nucleic acid binding	GO:0016021	integral to membrane
comp14362_c0	462	219881818	ACL52153.1	189	1.10E-15	kazal-type serine protease inihibitor 2 [Hydra magnipapillata]/Agrin	kazal-type serine protease inihibitor 2 [Hydra magnipapillata]						hmg:100199788	179	5.46E-14				P25304	137	1.06E-08	Agrin	PF00050	Kazal-type serine protease inhibitor domain			GO:0005515	protein binding			KOG3649	FOG: Kazal-type serine protease inhibitor domain
comp143665_c0	1131																						PF01226	Formate/nitrite transporter	GO:0006810	transport	GO:0005215	transporter activity	GO:0016020	membrane
comp143677_c0	1198																						PF05269	Bacteriophage CII protein	GO:0006355	regulation of transcription, DNA-dependent	GO:0003677	DNA binding
comp143685_c0	946	391348269	XP_003748370.1	181	2.36E-13	PREDICTED: zinc finger protein 64 homolog, isoforms 3 and 4-like [Metaseiulus occidentalis]/Zinc finger protein 513	PREDICTED: zinc finger protein 64 homolog, isoforms 3 and 4-like [Metaseiulus occidentalis]						bmy:Bm1_18085	158	1.63E-09				Q5FWU5	156	3.03E-10	Zinc finger protein 513	PF00096	Zinc finger, C2H2 type			GO:0008270	zinc ion binding	GO:0005622	intracellular	KOG1721	FOG: Zn-finger
comp143689_c0	677																						PF00184	Neurohypophysial hormones, C-terminal Domain			GO:0005185	neurohypophyseal hormone activity	GO:0005576	extracellular region
comp14370_c0	2580	321477933	EFX88891.1	1142	7.75E-145	hypothetical protein DAPPUDRAFT_23392 [Daphnia pulex]/F-box/LRR-repeat protein 6	hypothetical protein DAPPUDRAFT_23392 [Daphnia pulex]						phu:Phum_PHUM105680	996	1.09E-115	K10272	F-box and leucine-rich repeat protein 6	http://www.genome.jp/dbget-bin/www_bget?ko:K10272	Q9QXW0	507	1.01E-53	F-box/LRR-repeat protein 6	PF00560//PF00646	Leucine Rich Repeat//F-box domain			GO:0005515	protein binding			KOG1947	Leucine rich repeat proteins, some proteins contain F-box
comp14373_c0	685																						PF00645	Poly(ADP-ribose) polymerase and DNA-Ligase Zn-finger region			GO:0003677//GO:0008270	DNA binding//zinc ion binding
comp143753_c0	1651	348518533	XP_003446786.1	302	2.76E-26	PREDICTED: HEAT repeat-containing protein 6-like [Oreochromis niloticus]/HEAT repeat-containing protein 6	PREDICTED: HEAT repeat-containing protein 6-like [Oreochromis niloticus]						rno:497972	294	3.19E-25				A1EC95	294	2.55E-26	HEAT repeat-containing protein 6	PF02985//PF00112	HEAT repeat//Papain family cysteine protease	GO:0006508	proteolysis	GO:0005515//GO:0008234	protein binding//cysteine-type peptidase activity
comp143787_c0	1250	332019855	EGI60316.1	356	4.38E-35	Male-specific lethal 2-like protein [Acromyrmex echinatior]/Male-specific lethal 2 homolog	Male-specific lethal 2-like protein [Acromyrmex echinatior]						tca:100142135	358	1.66E-35	K13164	male-specific lethal 2	http://www.genome.jp/dbget-bin/www_bget?ko:K13164	Q9HCI7	183	3.27E-13	Male-specific lethal 2 homolog	PF04684	BAF1 / ABF1 chromatin reorganising factor	GO:0006338	chromatin remodeling	GO:0003677	DNA binding	GO:0005634	nucleus
comp14383_c0	1363																						PF00906	Hepatitis core antigen	GO:0009405	pathogenesis	GO:0005198	structural molecule activity
comp143859_c0	1254																						PF05363	Herpesvirus US12 family	GO:0019049	evasion or tolerance of host defenses by virus
comp14388_c0	477																						PF08533	Beta-galactosidase C-terminal domain			GO:0004565	beta-galactosidase activity
comp14398_c0	888																						PF04632	Fusaric acid resistance protein family	GO:0006810	transport			GO:0005886	plasma membrane
comp144049_c0	757																						PF01770	Reduced folate carrier	GO:0006810	transport	GO:0005542//GO:0008518	folic acid binding//reduced folate carrier activity	GO:0016020	membrane
comp1441_c0	453																						PF00913	Trypanosome variant surface glycoprotein	GO:0020012	evasion or tolerance of host immune response
comp144212_c0	1265																						PF00762	Ferrochelatase	GO:0006783	heme biosynthetic process	GO:0004325	ferrochelatase activity
comp14422_c0	1132	325118804	CBZ54355.1	1089	4.33E-139	hypothetical protein NCLIV_047860 [Neospora caninum Liverpool]/Polyadenylate-binding protein, cytoplasmic and nuclear	hypothetical protein NCLIV_047860 [Neospora caninum Liverpool]	301120387	XM_002907875.1	47	1.55E-13	Phytophthora infestans T30-4 polyadenylate-binding protein 1-B (PITG_01248) mRNA, complete cds	tgo:TGME49_024850	1088	6.50E-139	K13126	polyadenylate-binding protein	http://www.genome.jp/dbget-bin/www_bget?ko:K13126	P31209	253	2.84E-22	Polyadenylate-binding protein, cytoplasmic and nuclear	PF08675//PF01530//PF00076	RNA binding domain//Zinc finger, C2HC type//RNA recognition motif. (a.k.a. RRM, RBD, or RNP domain)	GO:0006355//GO:0006402	regulation of transcription, DNA-dependent//mRNA catabolic process	GO:0004535//GO:0003723//GO:0003676//GO:0046872//GO:0008270//GO:0003700	poly(A)-specific ribonuclease activity//RNA binding//nucleic acid binding//metal ion binding//zinc ion binding//sequence-specific DNA binding transcription factor activity	GO:0005634//GO:0005737	nucleus//cytoplasm	KOG0123	Polyadenylate-binding protein (RRM superfamily)
comp14425_c0	372	145506679	CAK71903.1	172	3.45E-13	unnamed protein product [Paramecium tetraurelia]/Cathepsin L 1	unnamed protein product [Paramecium tetraurelia]						ptm:GSPATT00008382001	172	3.68E-13				Q94714	144	2.88E-10	Cathepsin L 1	PF02055	O-Glycosyl hydrolase family 30	GO:0006665//GO:0007040	sphingolipid metabolic process//lysosome organization	GO:0004348	glucosylceramidase activity	GO:0005764	lysosome	KOG1543	Cysteine proteinase Cathepsin L
comp14428_c0	997	326675408	XP_002665161.2	1062	7.19E-135	PREDICTED: DNA replication licensing factor MCM8-like [Danio rerio]/DNA helicase MCM8	PREDICTED: DNA replication licensing factor MCM8-like [Danio rerio]	348501469	XM_003438244.1	83	1.32E-33	PREDICTED: Oreochromis niloticus DNA replication licensing factor MCM8-like (LOC100712245), mRNA	dre:100333576	1062	7.69E-135	K10737	minichromosome maintenance protein 8	http://www.genome.jp/dbget-bin/www_bget?ko:K10737	I0IUP3	1011	1.57E-128	DNA helicase MCM8	PF00158//PF07726//PF00493//PF02072//PF02817//PF01078//PF07728//PF05353	Sigma-54 interaction domain//ATPase family associated with various cellular activities (AAA)//MCM2/3/5 family//Prepro-orexin//e3 binding domain//Magnesium chelatase, subunit ChlI//AAA domain (dynein-related subfamily)//Delta Atracotoxin	GO:0006260//GO:0006355//GO:0007218//GO:0015995//GO:0008152//GO:0007631//GO:0009405//GO:0015979	DNA replication//regulation of transcription, DNA-dependent//neuropeptide signaling pathway//chlorophyll biosynthetic process//metabolic process//feeding behavior//pathogenesis//photosynthesis	GO:0003677//GO:0005524//GO:0019871//GO:0016851//GO:0016887//GO:0016746//GO:0008134	DNA binding//ATP binding//sodium channel inhibitor activity//magnesium chelatase activity//ATPase activity//transferase activity, transferring acyl groups//transcription factor binding	GO:0005576	extracellular region	KOG0480	DNA replication licensing factor, MCM6 component
comp144333_c0	716	328724040	XP_001951951.2	80	7.81E-22	PREDICTED: hypothetical protein LOC100164298 [Acyrthosiphon pisum]/	PREDICTED: hypothetical protein LOC100164298 [Acyrthosiphon pisum]						api:100164298	80	7.78E-22								PF00665	Integrase core domain	GO:0015074	DNA integration
comp144396_c0	878	156365935	EDO34797.1	329	5.02E-31	predicted protein [Nematostella vectensis]/Condensin complex subunit 1	predicted protein [Nematostella vectensis]						nve:NEMVE_v1g10271	329	5.37E-31				Q9YHY6	271	1.11E-24	Condensin complex subunit 1	PF05279//PF05933	Aspartyl beta-hydroxylase N-terminal region//Fungal ATP synthase protein 8 (A6L)	GO:0015986//GO:0007049//GO:0006996	ATP synthesis coupled proton transport//cell cycle//organelle organization	GO:0015078	hydrogen ion transmembrane transporter activity	GO:0016020//GO:0000276	membrane//mitochondrial proton-transporting ATP synthase complex, coupling factor F(o)	KOG0414	Chromosome condensation complex Condensin, subunit D2
comp1444_c0	438	307186990	EFN72324.1	329	8.77E-34	SCAN domain-containing protein 3 [Camponotus floridanus]/Zinc finger BED domain-containing protein 5	SCAN domain-containing protein 3 [Camponotus floridanus]						api:100576004	301	3.46E-30				A4Z944	199	7.11E-17	Zinc finger BED domain-containing protein 5	PF03178//PF09204	CPSF A subunit region//Bacterial self-protective colicin-like immunity	GO:0030153	bacteriocin immunity	GO:0015643//GO:0003676	toxin binding//nucleic acid binding	GO:0005634	nucleus
comp144446_c0	1754																						PF00127	Copper binding proteins, plastocyanin/azurin family			GO:0009055//GO:0005507	electron carrier activity//copper ion binding			KOG3592	Microtubule-associated proteins
comp1445_c1	218																						PF01907	Ribosomal protein L37e	GO:0006412	translation	GO:0003735	structural constituent of ribosome	GO:0005840//GO:0005622	ribosome//intracellular
comp144574_c0	678																						PF10541//PF03579	Nuclear envelope localisation domain//Small hydrophobic protein			GO:0003779	actin binding	GO:0016020//GO:0016021//GO:0048222	membrane//integral to membrane//glycoprotein network
comp14466_c0	1488	301070472	ADK55596.1	515	3.79E-53	vitellogenin receptor [Macrobrachium rosenbergii]/Low-density lipoprotein receptor-related protein 6	vitellogenin receptor [Macrobrachium rosenbergii]						dre:100003877	205	2.06E-14	K03068	low density lipoprotein receptor-related protein 5/6	http://www.genome.jp/dbget-bin/www_bget?ko:K03068	O75581	215	1.10E-16	Low-density lipoprotein receptor-related protein 6	PF00008	EGF-like domain			GO:0005515	protein binding			KOG1215	Low-density lipoprotein receptors containing Ca2+-binding EGF-like domains
comp144661_c0	430	168027425	EDQ68862.1	285	1.57E-30	predicted protein [Physcomitrella patens subsp. patens]/60S ribosomal protein L37-2	predicted protein [Physcomitrella patens subsp. patens]						ppp:PHYPADRAFT_185387	285	1.68E-30				Q43292	260	5.55E-28	60S ribosomal protein L37-2	PF01907//PF09297//PF06827	Ribosomal protein L37e//NADH pyrophosphatase zinc ribbon domain//Zinc finger found in FPG and IleRS	GO:0006412	translation	GO:0003824//GO:0046872//GO:0016787//GO:0008270//GO:0003735//GO:0019843	catalytic activity//metal ion binding//hydrolase activity//zinc ion binding//structural constituent of ribosome//rRNA binding	GO:0005840//GO:0005622	ribosome//intracellular	KOG3475	60S ribosomal protein L37
comp14478_c0	616	62857765	AAI61471.1	290	1.79E-27	CDC23 (cell division cycle 23, yeast, homolog) [Xenopus (Silurana) tropicalis]/Cell division cycle protein 23 homolog	CDC23 (cell division cycle 23, yeast, homolog) [Xenopus (Silurana) tropicalis]						xtr:549513	290	1.92E-27				A1A4R8	259	2.85E-24	Cell division cycle protein 23 homolog	PF00515//PF04049	Tetratricopeptide repeat//Anaphase promoting complex subunit 8 / Cdc23	GO:0030071	regulation of mitotic metaphase/anaphase transition	GO:0005515	protein binding	GO:0005680	anaphase-promoting complex	KOG1155	Anaphase-promoting complex (APC), Cdc23 subunit
comp144833_c0	205																						PF04508	Viral A-type inclusion protein repeat	GO:0016032	viral reproduction
comp14486_c0	460																						PF04805	E10-like protein conserved region	GO:0055114	oxidation-reduction process	GO:0016972	thiol oxidase activity
comp144944_c0	2072	307215204	EFN89976.1	945	1.27E-110	Diacylglycerol kinase delta [Harpegnathos saltator]/Diacylglycerol kinase delta	Diacylglycerol kinase delta [Harpegnathos saltator]						tca:654869	937	1.23E-107				Q16760	779	7.31E-88	Diacylglycerol kinase delta	PF00781	Diacylglycerol kinase catalytic domain	GO:0007205	protein kinase C-activating G-protein coupled receptor signaling pathway	GO:0004143	diacylglycerol kinase activity			KOG1170	Diacylglycerol kinase
comp14497_c0	2312																						PF03579	Small hydrophobic protein					GO:0016020//GO:0016021//GO:0048222	membrane//integral to membrane//glycoprotein network
comp144971_c0	447																						PF02532	Photosystem II reaction centre I protein (PSII 4.8 kDa protein)	GO:0015979	photosynthesis			GO:0016020//GO:0009539//GO:0009523	membrane//photosystem II reaction center//photosystem II
comp144985_c0	1037	357628807	EHJ77982.1	198	2.98E-14	putative histone h3 methyltransferase [Danaus plexippus]/Histone-lysine N-methyltransferase, H3 lysine-79 specific	putative histone h3 methyltransferase [Danaus plexippus]						ame:411070	190	3.63E-13				Q8INR6	172	6.31E-12	Histone-lysine N-methyltransferase, H3 lysine-79 specific	PF06524//PF00937//PF00096	NOA36 protein//Coronavirus nucleocapsid protein//Zinc finger, C2H2 type			GO:0008270	zinc ion binding	GO:0005634//GO:0005622//GO:0019013	nucleus//intracellular//viral nucleocapsid	KOG1721	FOG: Zn-finger
comp14518_c0	1396	350411357	XP_003489320.1	606	7.89E-71	PREDICTED: uncharacterized protein C3orf21 homolog [Bombus impatiens]/Xyloside xylosyltransferase 1	PREDICTED: uncharacterized protein C3orf21 homolog [Bombus impatiens]						ame:724932	598	1.35E-69				Q3U4G3	546	9.00E-63	Xyloside xylosyltransferase 1	PF01501	Glycosyl transferase family 8			GO:0016757	transferase activity, transferring glycosyl groups			KOG3765	Predicted glycosyltransferase
comp14520_c0	789												spu:759208	76	1.68E-12								PF02285//PF01866	Cytochrome oxidase c subunit VIII//Putative diphthamide synthesis protein	GO:0017183	peptidyl-diphthamide biosynthetic process from peptidyl-histidine	GO:0004129	cytochrome-c oxidase activity	GO:0005737	cytoplasm
comp14526_c0	1822	321453651	EFX64867.1	750	1.56E-91	hypothetical protein DAPPUDRAFT_65862 [Daphnia pulex]/Beta-1,3-galactosyltransferase 6	hypothetical protein DAPPUDRAFT_65862 [Daphnia pulex]						nve:NEMVE_v1g175792	733	5.76E-89	K00734	galactosylxylosylprotein 3-beta-galactosyltransferase [EC:2.4.1.134]	http://www.genome.jp/dbget-bin/www_bget?ko:K00734	Q91Z92	686	1.64E-82	Beta-1,3-galactosyltransferase 6	PF02434//PF01762//PF04611	Fringe-like//Galactosyltransferase//Mating type protein A alpha Y mating type dependent binding region	GO:0019953//GO:0006486//GO:0006355	sexual reproduction//protein glycosylation//regulation of transcription, DNA-dependent	GO:0016757//GO:0008378	transferase activity, transferring glycosyl groups//galactosyltransferase activity	GO:0016020	membrane	KOG2287	Galactosyltransferases
comp14532_c0	1013												ngr:NAEGRDRAFT_82958	126	7.75E-06	K11296	high mobility group protein B3	http://www.genome.jp/dbget-bin/www_bget?ko:K11296					PF00505	HMG (high mobility group) box			GO:0005515	protein binding			KOG0381	HMG box-containing protein
comp145320_c0	762																						PF00078	Reverse transcriptase (RNA-dependent DNA polymerase)	GO:0006278	RNA-dependent DNA replication	GO:0003964//GO:0003723	RNA-directed DNA polymerase activity//RNA binding
comp14533_c0	801	78706738	AAF54535.1	843	3.87E-110	skeletor, isoform B [Drosophila melanogaster]/Protein Skeletor, isoforms B/C	skeletor, isoform B [Drosophila melanogaster]						dse:Dsec_GM23890	846	5.47E-106				Q9VGY6	842	4.60E-105	Protein Skeletor, isoforms B/C			GO:0006997//GO:0051225//GO:0006584	nucleus organization//spindle assembly//catecholamine metabolic process	GO:0004500//GO:0005198	dopamine beta-monooxygenase activity//structural molecule activity	GO:0005652//GO:0005700//GO:0016363//GO:0005819	nuclear lamina//polytene chromosome//nuclear matrix//spindle	KOG1216	von Willebrand factor and related coagulation proteins
comp14538_c0	378																						PF00375	Sodium:dicarboxylate symporter family	GO:0006835	dicarboxylic acid transport	GO:0017153	sodium:dicarboxylate symporter activity	GO:0016020	membrane
comp14539_c0	3459	343417053	CCD20162.1	258	2.54E-21	retrotransposon hot spot protein (RHS, pseudogene), putative [Trypanosoma vivax Y486]/Retrovirus-related Pol polyprotein from type-2 retrotransposable element R2DM	retrotransposon hot spot protein (RHS, pseudogene), putative [Trypanosoma vivax Y486]						spu:584955	207	6.33E-14				P16423	182	4.13E-12	Retrovirus-related Pol polyprotein from type-2 retrotransposable element R2DM	PF02687//PF06769//PF00078//PF00075	FtsX-like permease family//Plasmid encoded toxin Txe//Reverse transcriptase (RNA-dependent DNA polymerase)//RNase H	GO:0006401//GO:0006278	RNA catabolic process//RNA-dependent DNA replication	GO:0003723//GO:0004523//GO:0003676//GO:0003964//GO:0004519	RNA binding//ribonuclease H activity//nucleic acid binding//RNA-directed DNA polymerase activity//endonuclease activity	GO:0016020	membrane	KOG1075	FOG: Reverse transcriptase
comp1454_c0	340	260788532	EEN45314.1	166	1.71E-13	hypothetical protein BRAFLDRAFT_233326 [Branchiostoma floridae]/Zinc finger protein 513	hypothetical protein BRAFLDRAFT_233326 [Branchiostoma floridae]						bfo:BRAFLDRAFT_233326	166	1.83E-13				Q6PD29	142	7.36E-10	Zinc finger protein 513	PF00462//PF00096	Glutaredoxin//Zinc finger, C2H2 type	GO:0045454	cell redox homeostasis	GO:0015035//GO:0009055//GO:0008270	protein disulfide oxidoreductase activity//electron carrier activity//zinc ion binding	GO:0005622	intracellular	KOG1721	FOG: Zn-finger
comp14547_c0	695																						PF03359	Guanylate-kinase-associated protein (GKAP) protein	GO:0007267	cell-cell signaling
comp14551_c0	1507	321477675	EFX88633.1	800	2.97E-99	hypothetical protein DAPPUDRAFT_304710 [Daphnia pulex]/DnaJ homolog subfamily C member 22	hypothetical protein DAPPUDRAFT_304710 [Daphnia pulex]						nve:NEMVE_v1g234616	688	9.57E-83				A9ULE9	303	3.90E-29	DnaJ homolog subfamily C member 22	PF00226	DnaJ domain			GO:0031072	heat shock protein binding			KOG0714	Molecular chaperone (DnaJ superfamily)
comp145552_c0	294																						PF03834	Binding domain of DNA repair protein Ercc1 (rad10/Swi10)	GO:0006281	DNA repair	GO:0003684//GO:0004519	damaged DNA binding//endonuclease activity	GO:0005634	nucleus
comp14559_c0	623	85725248	ABC66185.1	572	1.44E-68	octopamine receptor 2, isoform B [Drosophila melanogaster]/Octopamine receptor beta-1R	octopamine receptor 2, isoform B [Drosophila melanogaster]	390177004	XM_003736207.1	48	2.31E-14	Drosophila pseudoobscura pseudoobscura GA26829 (Dpse\GA26829), transcript variant C, mRNA	dme:Dmel_CG6919	572	1.54E-68				Q9VCZ3	573	6.66E-69	Octopamine receptor beta-1R	PF00954//PF00001	S-locus glycoprotein family//7 transmembrane receptor (rhodopsin family)	GO:0007186//GO:0051482//GO:0045886//GO:0048544//GO:0071875//GO:0007188	G-protein coupled receptor signaling pathway//elevation of cytosolic calcium ion concentration involved in phospholipase C-activating G-protein coupled signaling pathway//negative regulation of synaptic growth at neuromuscular junction//recognition of pollen//adrenergic receptor signaling pathway//adenylate cyclase-modulating G-protein coupled receptor signaling pathway	GO:0004935//GO:0004989	adrenergic receptor activity//octopamine receptor activity	GO:0005887//GO:0016021	integral to plasma membrane//integral to membrane	KOG3656	FOG: 7 transmembrane receptor
comp14560_c0	596	806499	AAB46367.1	413	5.98E-48	decapentaplegic, partial [Junonia coenia]/Bone morphogenetic protein 2	decapentaplegic, partial [Junonia coenia]						bfo:BRAFLDRAFT_129112	426	2.81E-47	K04662	bone morphogenetic protein 2/4	http://www.genome.jp/dbget-bin/www_bget?ko:K04662	P49001	415	5.73E-47	Bone morphogenetic protein 2	PF00019	Transforming growth factor beta like domain			GO:0008083	growth factor activity			KOG3900	Transforming growth factor beta, bone morphogenetic protein and related proteins
comp14570_c0	371																						PF00895//PF08038	ATP synthase protein 8//TOM7 family	GO:0006886//GO:0015986	intracellular protein transport//ATP synthesis coupled proton transport	GO:0015450//GO:0015078	P-P-bond-hydrolysis-driven protein transmembrane transporter activity//hydrogen ion transmembrane transporter activity	GO:0000276//GO:0005741	mitochondrial proton-transporting ATP synthase complex, coupling factor F(o)//mitochondrial outer membrane
comp14575_c0	1170																						PF02045//PF01665//PF06203	CCAAT-binding transcription factor (CBF-B/NF-YA) subunit B//Rotavirus non-structural protein NSP3//CCT motif	GO:0006355	regulation of transcription, DNA-dependent	GO:0003723//GO:0005515//GO:0003700	RNA binding//protein binding//sequence-specific DNA binding transcription factor activity	GO:0005634	nucleus	KOG1215	Low-density lipoprotein receptors containing Ca2+-binding EGF-like domains
comp145833_c0	575																						PF02411	MerT mercuric transport protein	GO:0015694	mercury ion transport	GO:0015097	mercury ion transmembrane transporter activity	GO:0016020	membrane
comp14586_c0	259																						PF03742	PetN	GO:0017004	cytochrome complex assembly	GO:0045158	electron transporter, transferring electrons within cytochrome b6/f complex of photosystem II activity	GO:0009512	cytochrome b6f complex
comp145961_c0	323												hmg:100198439	115	2.95E-06								PF10584	Proteasome subunit A N-terminal signature	GO:0006511	ubiquitin-dependent protein catabolic process	GO:0004175	endopeptidase activity	GO:0019773	proteasome core complex, alpha-subunit complex
comp146022_c0	594																						PF02687	FtsX-like permease family					GO:0016020	membrane
comp14605_c0	462	328780230	XP_001122258.2	288	8.18E-29	PREDICTED: ankyrin repeat domain-containing protein 29-like, partial [Apis mellifera]/Ankyrin repeat domain-containing protein 29	PREDICTED: ankyrin repeat domain-containing protein 29-like, partial [Apis mellifera]						ame:726529	134	1.07E-07				Q502M6	134	1.09E-08	Ankyrin repeat domain-containing protein 29	PF00023	Ankyrin repeat			GO:0005515	protein binding			KOG4177	Ankyrin
comp146080_c0	909	226874878	CAX14073.1	460	5.22E-48	novel protein similar to H.sapiens BTAF1, BTAF1 RNA polymerase II, B-TFIID transcription factor-associated, 170kDa (Mot1 homolog, S. cerevisiae) (BTAF1) [Danio rerio]/TATA-binding protein-associated factor 172	novel protein similar to H.sapiens BTAF1, BTAF1 RNA polymerase II, B-TFIID transcription factor-associated, 170kDa (Mot1 homolog, S. cerevisiae) (BTAF1) [Danio rerio]						dre:565357	460	5.59E-48				O14981	426	1.42E-44	TATA-binding protein-associated factor 172	PF02985	HEAT repeat			GO:0005515	protein binding			KOG0392	SNF2 family DNA-dependent ATPase domain-containing protein
comp1461_c0	399	357483939	AES95214.1	257	2.30E-23	DNA-directed RNA polymerase [Medicago truncatula]/DNA-directed RNA polymerase II subunit RPB1	DNA-directed RNA polymerase [Medicago truncatula]						osa:4337831	251	1.37E-22				P18616	235	1.78E-21	DNA-directed RNA polymerase II subunit RPB1	PF04990	RNA polymerase Rpb1, domain 7	GO:0006351	transcription, DNA-dependent	GO:0003899//GO:0003677//GO:0016740	DNA-directed RNA polymerase activity//DNA binding//transferase activity			KOG0260	RNA polymerase II, large subunit
comp1461_c1	496	325118762	CBZ54313.1	618	3.06E-71	putative DNA-directed RNA polymerase II largest subunit [Neospora caninum Liverpool]/DNA-directed RNA polymerase II subunit RPB1 (Fragments)	putative DNA-directed RNA polymerase II largest subunit [Neospora caninum Liverpool]						tgo:TGME49_025260	610	4.45E-70				A5DCV3	550	3.05E-63	DNA-directed RNA polymerase II subunit RPB1 (Fragments)	PF04998//PF09290//PF04992//PF04990	RNA polymerase Rpb1, domain 5//Prokaryotic acetaldehyde dehydrogenase, dimerisation//RNA polymerase Rpb1, domain 6//RNA polymerase Rpb1, domain 7	GO:0019439//GO:0006351//GO:0055114	aromatic compound catabolic process//transcription, DNA-dependent//oxidation-reduction process	GO:0003899//GO:0003677//GO:0008774	DNA-directed RNA polymerase activity//DNA binding//acetaldehyde dehydrogenase (acetylating) activity			KOG0260	RNA polymerase II, large subunit
comp14610_c0	369					/Myotubularin-related protein 14							xla:734951	132	2.18E-07				Q8VEL2	112	6.27E-06	Myotubularin-related protein 14	PF06602	Myotubularin-related	GO:0016311	dephosphorylation	GO:0016791	phosphatase activity
comp146103_c0	1640																						PF00379//PF06333	Insect cuticle protein//Mediator complex subunit 13 C-terminal	GO:0006357	regulation of transcription from RNA polymerase II promoter	GO:0042302//GO:0001104	structural constituent of cuticle//RNA polymerase II transcription cofactor activity	GO:0016592	mediator complex	KOG2806	Chitinase
comp14612_c0	762																						PF08715	Papain like viral protease			GO:0004197//GO:0016740//GO:0008242	cysteine-type endopeptidase activity//transferase activity//omega peptidase activity
comp14624_c0	928	395515129	XP_003761759.1	611	8.25E-69	PREDICTED: activating transcription factor 7-interacting protein 2 [Sarcophilus harrisii]/Tigger transposable element-derived protein 1	PREDICTED: activating transcription factor 7-interacting protein 2 [Sarcophilus harrisii]						mdo:100014551	604	2.15E-70				Q96MW7	348	2.03E-35	Tigger transposable element-derived protein 1	PF04218//PF03184//PF00292	CENP-B N-terminal DNA-binding domain//DDE superfamily endonuclease//'Paired box' domain	GO:0006355	regulation of transcription, DNA-dependent	GO:0003677//GO:0003676	DNA binding//nucleic acid binding			KOG3105	DNA-binding centromere protein B (CENP-B)
comp146250_c0	296																						PF02453	Reticulon					GO:0005783	endoplasmic reticulum
comp14627_c0	2395	270013642	EFA10090.1	830	1.20E-98	hypothetical protein TcasGA2_TC012268 [Tribolium castaneum]/Leucine-rich repeats and immunoglobulin-like domains protein 2	hypothetical protein TcasGA2_TC012268 [Tribolium castaneum]						tca:659033	831	5.70E-99				Q52KR2	190	2.46E-13	Leucine-rich repeats and immunoglobulin-like domains protein 2	PF00560	Leucine Rich Repeat			GO:0005515	protein binding			KOG0619	FOG: Leucine rich repeat
comp146294_c0	3058	307166041	EFN60318.1	1095	1.53E-123	Centromeric protein E [Camponotus floridanus]/Centromere-associated protein E	Centromeric protein E [Camponotus floridanus]						mdo:100013897	1090	8.04E-123	K11498	centromeric protein E	http://www.genome.jp/dbget-bin/www_bget?ko:K11498	Q02224	1049	1.45E-118	Centromere-associated protein E	PF00225	Kinesin motor domain	GO:0007018	microtubule-based movement	GO:0005524//GO:0003777	ATP binding//microtubule motor activity			KOG0242	Kinesin-like protein
comp146372_c0	302																						PF04923	Ninjurin	GO:0007155//GO:0042246	cell adhesion//tissue regeneration			GO:0016021	integral to membrane
comp146387_c0	1112	156537085	XP_001602396.1	686	3.31E-83	PREDICTED: tRNA pseudouridine synthase 3-like [Nasonia vitripennis]/tRNA pseudouridine(38/39) synthase	PREDICTED: tRNA pseudouridine synthase 3-like [Nasonia vitripennis]						nvi:100118430	686	3.54E-83				Q3SX07	653	1.13E-78	tRNA pseudouridine(38/39) synthase	PF01599//PF01416	Ribosomal protein S27a//tRNA pseudouridine synthase	GO:0001522//GO:0006412//GO:0009451	pseudouridine synthesis//translation//RNA modification	GO:0003723//GO:0003735//GO:0009982	RNA binding//structural constituent of ribosome//pseudouridine synthase activity	GO:0005840//GO:0005622	ribosome//intracellular	KOG2554	Pseudouridylate synthase
comp146400_c0	329																						PF01369//PF01130//PF00895	Sec7 domain//CD36 family//ATP synthase protein 8	GO:0015986//GO:0007155//GO:0032012	ATP synthesis coupled proton transport//cell adhesion//regulation of ARF protein signal transduction	GO:0005086//GO:0015078	ARF guanyl-nucleotide exchange factor activity//hydrogen ion transmembrane transporter activity	GO:0016020//GO:0005622//GO:0000276	membrane//intracellular//mitochondrial proton-transporting ATP synthase complex, coupling factor F(o)
comp146420_c0	1154																						PF06827	Zinc finger found in FPG and IleRS			GO:0003824	catalytic activity
[truncated: 86,015 more rows]
