# Supplementary material for: Transcriptome Analysis of the Portunus trituberculatus: De Novo Assembly, Growth-Related Gene Identification and Marker Discovery
Source: PLoS One. 2014 Apr 10;9(4):e94055. doi: 10.1371/journal.pone.0094055 (PMC3983128; doi:10.1371/journal.pone.0094055)
Supplement: Table S4 — Summary of putative SNPs from Portunus trituberculatus . (XLSX) [file pone.0094055.s007.xlsx]

## Sheet: snp
transcript	pos	ref	allele
comp1001039_c0	185	A	C
comp1001274_c0	236	A	C
comp102337_c0	1	A	C
comp102337_c0	3	A	C
comp10398_c0	88	A	C
comp104326_c0	14	A	C
comp104326_c0	36	A	C
comp10552_c0	278	A	C
comp10682_c0	6	A	C
comp10889_c0	70	A	C
comp1103945_c0	78	A	C
comp11344_c0	190	A	C
comp11344_c0	270	A	C
comp11389_c0	45	A	C
comp11527_c0	173	A	C
comp115956_c0	1	A	C
comp11658_c0	334	A	C
comp11989_c0	272	A	C
comp12018_c0	170	A	C
comp120261_c0	342	A	C
comp12331_c0	1	A	C
comp12436_c0	858	A	C
comp12475_c0	204	A	C
comp12476_c0	291	A	C
comp13026_c0	214	A	C
comp1303_c0	350	A	C
comp1303_c0	374	A	C
comp13345_c0	2	A	C
comp13351_c0	661	A	C
comp1336_c0	11	A	C
comp133912_c0	510	A	C
comp13425_c0	184	A	C
comp13432_c0	330	A	C
comp13445_c0	50	A	C
comp134652_c0	52	A	C
comp13532_c0	6	A	C
comp13539_c0	6	A	C
comp13557_c0	523	A	C
comp13615_c0	1	A	C
comp13635_c0	318	A	C
comp136446_c0	664	A	C
comp136503_c0	254	A	C
comp136612_c0	35	A	C
comp138673_c0	420	A	C
comp139393_c0	255	A	C
comp139393_c0	262	A	C
comp1399_c0	373	A	C
comp14004_c0	11	A	C
comp14055_c0	18	A	C
comp140799_c0	341	A	C
comp142291_c0	255	A	C
comp14247_c0	183	A	C
comp14268_c0	794	A	C
comp14539_c0	418	A	C
comp152544_c0	462	A	C
comp15268_c0	34	A	C
comp15268_c0	82	A	C
comp15268_c0	84	A	C
comp152828_c0	603	A	C
comp15640_c0	628	A	C
comp15685_c0	485	A	C
comp16203_c0	816	A	C
comp16232_c0	852	A	C
comp164810_c0	358	A	C
comp164996_c0	764	A	C
comp165121_c0	584	A	C
comp165121_c0	603	A	C
comp165121_c0	606	A	C
comp165121_c0	620	A	C
comp165121_c0	627	A	C
comp165135_c0	662	A	C
comp165458_c0	10	A	C
comp165503_c0	346	A	C
comp165985_c0	385	A	C
comp166250_c0	27	A	C
comp166449_c0	259	A	C
comp166624_c0	564	A	C
comp1667_c0	80	A	C
comp167098_c0	40	A	C
comp16755_c0	643	A	C
comp167614_c0	3	A	C
comp1679_c0	347	A	C
comp168437_c0	1	A	C
comp16844_c0	1	A	C
comp16977_c0	1	A	C
comp17065_c0	10	A	C
comp171009_c0	798	A	C
comp171077_c0	594	A	C
comp171482_c0	756	A	C
comp171784_c0	548	A	C
comp172216_c0	18	A	C
comp172347_c0	6	A	C
comp172410_c0	72	A	C
comp172481_c0	88	A	C
comp17257_c0	718	A	C
comp172642_c0	486	A	C
comp172642_c0	509	A	C
comp172642_c0	522	A	C
comp172642_c0	653	A	C
comp17278_c0	6	A	C
comp173359_c0	202	A	C
comp17368_c0	523	A	C
comp173718_c0	314	A	C
comp17373_c0	477	A	C
comp17376_c0	377	A	C
comp17376_c0	563	A	C
comp17378_c0	240	A	C
comp17378_c0	286	A	C
comp17380_c0	371	A	C
comp17386_c0	55	A	C
comp17386_c0	118	A	C
comp17386_c0	307	A	C
comp173968_c0	541	A	C
comp17405_c0	473	A	C
comp17408_c0	200	A	C
comp17409_c0	51	A	C
comp1741_c0	430	A	C
comp174132_c0	182	A	C
comp174132_c0	211	A	C
comp174132_c0	410	A	C
comp17414_c0	163	A	C
comp17414_c0	244	A	C
comp17419_c0	232	A	C
comp17421_c0	57	A	C
comp17421_c0	125	A	C
comp17421_c1	242	A	C
comp174228_c0	11	A	C
comp174228_c0	225	A	C
comp174228_c0	346	A	C
comp174228_c0	510	A	C
comp17425_c0	237	A	C
comp174268_c0	91	A	C
comp17428_c0	313	A	C
comp17429_c0	77	A	C
comp174291_c0	333	A	C
comp174291_c0	463	A	C
comp174305_c0	134	A	C
comp17433_c0	369	A	C
comp17434_c0	11	A	C
comp17434_c0	357	A	C
comp17436_c0	1	A	C
comp17437_c0	144	A	C
comp174419_c0	32	A	C
comp17445_c0	25	A	C
comp17445_c0	259	A	C
comp174463_c0	103	A	C
comp17450_c0	51	A	C
comp17455_c0	308	A	C
comp17455_c0	343	A	C
comp174560_c0	43	A	C
comp174560_c0	206	A	C
comp174566_c0	81	A	C
comp174566_c0	174	A	C
comp17463_c0	49	A	C
comp17463_c0	125	A	C
comp174664_c0	643	A	C
comp1747_c0	210	A	C
comp1747_c0	303	A	C
comp174814_c0	18	A	C
comp174814_c0	293	A	C
comp174830_c0	60	A	C
comp174830_c0	74	A	C
comp174830_c0	293	A	C
comp17485_c0	80	A	C
comp174858_c0	44	A	C
comp17486_c1	335	A	C
comp17505_c0	77	A	C
comp17508_c0	24	A	C
comp17520_c0	146	A	C
comp17520_c0	151	A	C
comp17522_c0	254	A	C
comp17530_c0	552	A	C
comp17530_c0	564	A	C
comp175301_c0	100	A	C
comp175301_c0	130	A	C
comp175301_c0	175	A	C
comp175301_c0	189	A	C
comp17551_c0	469	A	C
comp17552_c0	317	A	C
comp175682_c0	123	A	C
comp175682_c0	193	A	C
comp17570_c0	20	A	C
comp175705_c0	124	A	C
comp175762_c0	20	A	C
comp175762_c0	82	A	C
comp175762_c0	98	A	C
comp175772_c0	26	A	C
comp175772_c0	158	A	C
comp17580_c0	98	A	C
comp175846_c0	88	A	C
comp176039_c0	176	A	C
comp17605_c0	205	A	C
comp176073_c0	270	A	C
comp17609_c0	120	A	C
comp17609_c0	200	A	C
comp176139_c0	197	A	C
comp17614_c0	200	A	C
comp17614_c0	215	A	C
comp176165_c0	253	A	C
comp176165_c0	297	A	C
comp17620_c0	120	A	C
comp17621_c0	205	A	C
comp17631_c0	349	A	C
comp176317_c0	320	A	C
comp17632_c0	349	A	C
comp176325_c0	276	A	C
comp176325_c0	433	A	C
comp176326_c0	351	A	C
comp17633_c0	301	A	C
comp17639_c0	249	A	C
comp176435_c0	556	A	C
comp1768_c0	1	A	C
comp1768_c0	3	A	C
comp176837_c0	203	A	C
comp177016_c0	264	A	C
comp177620_c0	18	A	C
comp177678_c0	235	A	C
comp177678_c0	464	A	C
comp17772_c0	680	A	C
comp178013_c0	50	A	C
comp178113_c0	2	A	C
comp17831_c0	92	A	C
comp178333_c0	321	A	C
comp178346_c0	127	A	C
comp178452_c0	702	A	C
comp178452_c0	716	A	C
comp178513_c0	413	A	C
comp178800_c0	140	A	C
comp178983_c0	578	A	C
comp179163_c0	99	A	C
comp179223_c0	197	A	C
comp17926_c0	154	A	C
comp17926_c0	234	A	C
comp179292_c0	199	A	C
comp179292_c0	234	A	C
comp1793_c0	293	A	C
comp179350_c0	234	A	C
comp179354_c0	246	A	C
comp179354_c0	513	A	C
comp179368_c0	300	A	C
comp17939_c0	306	A	C
comp1794_c0	24	A	C
comp1794_c0	30	A	C
comp179459_c0	218	A	C
comp179484_c0	390	A	C
comp179560_c0	60	A	C
comp17962_c0	236	A	C
comp179647_c0	183	A	C
comp179647_c0	403	A	C
comp17968_c0	159	A	C
comp179702_c0	9	A	C
comp179722_c0	116	A	C
comp179731_c0	11	A	C
comp179778_c0	9	A	C
comp17982_c0	299	A	C
comp17982_c0	540	A	C
comp17983_c0	224	A	C
comp17983_c0	255	A	C
comp17983_c0	458	A	C
comp179842_c0	302	A	C
comp17986_c0	259	A	C
comp179894_c0	377	A	C
comp17991_c0	1	A	C
comp180166_c0	553	A	C
comp180166_c0	637	A	C
comp180285_c0	577	A	C
comp18029_c0	548	A	C
comp180319_c0	530	A	C
comp18032_c0	504	A	C
comp180856_c0	37	A	C
comp1811_c0	307	A	C
comp181226_c0	189	A	C
comp1823_c0	41	A	C
comp1824_c0	303	A	C
comp1824_c0	392	A	C
comp18275_c0	150	A	C
comp183281_c0	5	A	C
comp18352_c0	726	A	C
comp18352_c0	809	A	C
comp184500_c0	242	A	C
comp18477_c0	28	A	C
comp185965_c0	83	A	C
comp185994_c0	22	A	C
comp18723_c0	220	A	C
comp187622_c0	57	A	C
comp18764_c0	9	A	C
comp18790_c0	644	A	C
comp18815_c0	684	A	C
comp18865_c0	460	A	C
comp18985_c0	705	A	C
comp190066_c0	24	A	C
comp190070_c0	296	A	C
comp19094_c0	24	A	C
comp191576_c0	222	A	C
comp191807_c0	464	A	C
comp19282_c0	236	A	C
comp192823_c0	116	A	C
comp192823_c0	321	A	C
comp192833_c0	185	A	C
comp193075_c0	7	A	C
comp193075_c0	18	A	C
comp193571_c0	68	A	C
comp19405_c0	24	A	C
comp19405_c0	33	A	C
comp19427_c0	481	A	C
comp19427_c0	603	A	C
comp194532_c0	742	A	C
comp195_c0	119	A	C
comp195530_c0	481	A	C
comp19568_c0	664	A	C
comp19572_c0	54	A	C
comp196269_c0	577	A	C
comp196511_c0	173	A	C
comp197586_c0	38	A	C
comp198316_c0	167	A	C
comp198997_c0	704	A	C
comp198997_c0	790	A	C
comp199774_c0	44	A	C
comp199774_c0	54	A	C
comp200052_c0	27	A	C
comp200052_c0	386	A	C
comp200138_c0	331	A	C
comp200963_c0	455	A	C
comp201292_c0	787	A	C
comp2021_c0	363	A	C
comp202530_c0	8	A	C
comp202530_c0	15	A	C
comp202530_c0	92	A	C
comp20356_c0	98	A	C
comp20357_c0	845	A	C
comp203806_c0	394	A	C
comp20445_c0	324	A	C
comp20445_c0	421	A	C
comp204516_c0	22	A	C
comp204516_c0	40	A	C
comp20457_c0	381	A	C
comp20719_c0	23	A	C
comp20719_c0	365	A	C
comp20719_c0	375	A	C
comp207205_c0	24	A	C
comp209320_c0	76	A	C
comp210839_c0	12	A	C
comp214410_c0	346	A	C
comp21560_c0	127	A	C
comp21560_c0	209	A	C
comp217747_c0	258	A	C
comp21778_c0	441	A	C
comp21782_c0	8	A	C
comp2206_c0	313	A	C
comp220687_c0	271	A	C
comp222627_c0	456	A	C
comp22306_c0	22	A	C
comp223084_c0	689	A	C
comp223087_c0	535	A	C
comp223087_c0	712	A	C
comp223211_c0	17	A	C
comp22359_c0	530	A	C
comp22359_c0	563	A	C
comp223608_c0	651	A	C
comp223783_c0	736	A	C
comp224692_c0	666	A	C
comp22647_c0	337	A	C
comp226475_c0	583	A	C
comp227924_c0	292	A	C
comp23506_c0	535	A	C
comp235435_c0	36	A	C
comp23805_c0	76	A	C
comp2398_c0	35	A	C
comp239867_c0	259	A	C
comp23987_c0	21	A	C
comp239877_c0	35	A	C
comp241420_c0	13	A	C
comp247244_c0	1	A	C
comp247269_c0	1	A	C
comp248200_c0	253	A	C
comp25067_c0	875	A	C
comp257320_c0	575	A	C
comp259368_c0	381	A	C
comp26081_c0	25	A	C
comp26306_c0	87	A	C
comp265740_c0	563	A	C
comp265740_c0	687	A	C
comp269065_c0	79	A	C
comp269949_c0	405	A	C
comp269949_c0	423	A	C
comp26996_c0	34	A	C
comp269981_c0	10	A	C
comp284374_c0	387	A	C
comp285396_c0	501	A	C
comp286256_c0	125	A	C
comp286256_c0	151	A	C
comp286290_c0	488	A	C
comp286573_c0	326	A	C
comp288826_c0	509	A	C
comp290174_c0	248	A	C
comp290174_c0	355	A	C
comp290194_c0	286	A	C
comp299354_c0	487	A	C
comp299436_c0	31	A	C
comp302069_c0	311	A	C
comp302069_c0	316	A	C
comp30207_c0	507	A	C
comp302146_c0	29	A	C
comp302164_c0	12	A	C
comp302164_c0	242	A	C
comp30218_c0	6	A	C
comp30218_c0	421	A	C
comp30253_c0	532	A	C
comp302809_c0	347	A	C
comp302931_c0	454	A	C
comp302931_c0	466	A	C
comp302955_c0	54	A	C
comp3033_c0	3	A	C
comp30338_c0	368	A	C
comp3035_c0	246	A	C
comp30350_c0	281	A	C
comp303537_c0	370	A	C
comp30360_c0	379	A	C
comp303610_c0	378	A	C
comp30366_c0	172	A	C
comp303664_c0	327	A	C
comp304037_c0	186	A	C
comp3041_c0	243	A	C
comp304166_c0	127	A	C
comp30433_c0	154	A	C
comp30433_c0	163	A	C
comp30440_c0	201	A	C
comp30443_c0	201	A	C
comp30443_c0	232	A	C
comp30446_c0	151	A	C
comp30450_c0	219	A	C
comp30453_c0	201	A	C
comp30453_c0	219	A	C
comp30480_c1	719	A	C
comp30499_c0	226	A	C
comp30499_c0	259	A	C
comp30500_c0	202	A	C
comp30500_c0	209	A	C
comp30500_c0	267	A	C
comp305015_c0	9	A	C
comp30507_c0	262	A	C
comp30508_c0	211	A	C
comp30527_c0	369	A	C
comp30553_c0	16	A	C
comp30554_c0	47	A	C
comp30554_c0	369	A	C
comp30554_c0	446	A	C
comp30600_c0	498	A	C
comp30601_c0	365	A	C
comp30621_c0	537	A	C
comp30642_c0	324	A	C
comp306636_c0	344	A	C
comp30670_c0	10	A	C
comp306752_c0	32	A	C
comp30677_c0	582	A	C
comp30677_c0	655	A	C
comp30677_c0	665	A	C
comp30694_c0	496	A	C
comp306949_c0	48	A	C
comp306949_c0	120	A	C
comp307114_c0	757	A	C
comp307154_c0	524	A	C
comp307154_c0	658	A	C
comp307196_c0	794	A	C
comp307290_c0	604	A	C
comp307299_c0	571	A	C
comp307301_c0	40	A	C
comp30739_c0	467	A	C
comp30739_c0	490	A	C
comp30739_c0	521	A	C
comp3074_c0	27	A	C
comp307473_c0	36	A	C
comp307473_c0	347	A	C
comp307473_c0	431	A	C
comp307479_c0	36	A	C
comp30748_c0	586	A	C
comp307480_c0	27	A	C
comp307492_c0	62	A	C
comp307532_c0	124	A	C
comp307769_c0	34	A	C
comp307769_c0	433	A	C
comp30795_c0	383	A	C
comp3080_c0	1	A	C
comp308463_c0	388	A	C
comp308467_c0	453	A	C
comp308470_c0	339	A	C
comp308501_c0	386	A	C
comp308516_c0	517	A	C
comp308534_c0	341	A	C
comp308534_c0	519	A	C
comp308534_c0	565	A	C
comp308546_c0	350	A	C
comp30861_c0	341	A	C
comp308680_c0	684	A	C
comp308817_c0	677	A	C
comp308835_c0	70	A	C
comp308881_c0	417	A	C
comp308881_c0	643	A	C
comp308896_c0	358	A	C
comp30906_c0	334	A	C
comp309061_c0	227	A	C
comp309089_c0	345	A	C
comp309089_c0	347	A	C
comp309171_c0	184	A	C
comp309172_c0	240	A	C
comp309176_c0	346	A	C
comp30920_c0	649	A	C
comp30926_c0	61	A	C
comp309269_c0	25	A	C
comp30927_c0	61	A	C
comp309298_c0	135	A	C
comp3093_c0	49	A	C
comp3093_c0	238	A	C
comp30930_c1	6	A	C
comp309311_c0	217	A	C
comp30935_c0	375	A	C
comp309357_c0	400	A	C
comp309404_c0	15	A	C
comp309404_c0	337	A	C
comp309404_c0	343	A	C
comp309423_c0	20	A	C
comp309423_c0	63	A	C
comp309423_c0	116	A	C
comp309423_c0	149	A	C
comp309423_c0	497	A	C
comp309456_c0	892	A	C
comp309507_c0	741	A	C
comp30951_c0	45	A	C
comp309545_c0	340	A	C
comp30956_c0	299	A	C
comp309560_c0	570	A	C
comp309671_c0	17	A	C
comp309926_c0	408	A	C
comp309947_c0	493	A	C
comp30995_c0	336	A	C
comp30995_c0	556	A	C
comp309954_c0	386	A	C
comp31008_c0	473	A	C
comp31010_c0	706	A	C
comp310110_c0	262	A	C
comp310183_c0	131	A	C
comp310189_c0	225	A	C
comp310207_c0	386	A	C
comp31021_c0	20	A	C
comp31021_c0	41	A	C
comp310214_c0	20	A	C
comp310214_c0	140	A	C
comp310219_c0	15	A	C
comp310219_c0	107	A	C
comp310219_c0	225	A	C
comp31022_c0	212	A	C
comp31022_c0	279	A	C
comp31022_c0	310	A	C
comp31022_c0	328	A	C
comp310223_c0	338	A	C
comp31023_c0	95	A	C
comp31023_c0	201	A	C
comp310232_c0	41	A	C
comp31024_c0	15	A	C
comp31024_c0	451	A	C
comp31024_c0	456	A	C
comp31024_c0	458	A	C
comp31024_c0	575	A	C
comp310244_c0	361	A	C
comp310249_c0	95	A	C
comp31025_c0	213	A	C
comp31025_c0	380	A	C
comp310258_c0	59	A	C
comp310258_c0	201	A	C
comp310258_c0	225	A	C
comp310491_c0	53	A	C
comp310495_c0	23	A	C
comp310528_c0	35	A	C
comp31053_c0	125	A	C
comp310546_c0	131	A	C
comp310553_c0	163	A	C
comp31056_c0	34	A	C
comp31056_c0	53	A	C
comp31056_c0	58	A	C
comp310567_c0	42	A	C
comp310567_c0	44	A	C
comp310567_c0	87	A	C
comp310571_c0	44	A	C
comp310576_c0	125	A	C
comp31058_c0	47	A	C
comp31058_c0	53	A	C
comp310607_c0	135	A	C
comp310610_c0	58	A	C
comp31063_c0	198	A	C
comp31064_c0	176	A	C
comp310648_c0	140	A	C
comp31065_c0	44	A	C
comp31065_c0	125	A	C
comp310678_c0	58	A	C
comp310678_c0	144	A	C
comp310860_c0	101	A	C
comp310865_c0	19	A	C
comp310865_c0	60	A	C
comp310865_c0	250	A	C
comp31088_c0	256	A	C
comp310880_c0	292	A	C
comp310896_c0	143	A	C
comp31091_c0	60	A	C
comp31091_c0	101	A	C
comp31091_c0	358	A	C
comp310918_c0	114	A	C
comp31092_c0	60	A	C
comp31092_c0	387	A	C
comp311376_c0	584	A	C
comp311481_c0	6	A	C
comp311864_c0	128	A	C
comp31188_c1	80	A	C
comp31189_c0	133	A	C
comp311894_c0	93	A	C
comp312008_c0	152	A	C
comp312012_c0	95	A	C
comp312025_c0	320	A	C
comp31203_c0	77	A	C
comp312038_c0	114	A	C
comp312266_c0	39	A	C
comp312266_c0	147	A	C
comp312266_c0	174	A	C
comp312266_c0	195	A	C
comp312271_c0	19	A	C
comp312632_c0	5	A	C
comp312743_c0	211	A	C
comp31277_c0	15	A	C
comp312786_c0	103	A	C
comp31281_c0	324	A	C
comp31282_c0	710	A	C
comp312903_c0	262	A	C
comp312903_c0	273	A	C
comp312903_c0	286	A	C
comp312906_c0	277	A	C
comp31292_c0	138	A	C
comp31292_c0	172	A	C
comp31292_c0	568	A	C
comp312934_c0	63	A	C
comp312983_c0	6	A	C
comp313054_c0	606	A	C
comp31367_c0	116	A	C
comp31367_c0	173	A	C
comp313672_c0	1	A	C
comp313672_c0	8	A	C
comp313672_c0	148	A	C
comp313672_c0	177	A	C
comp31369_c0	153	A	C
comp31369_c0	411	A	C
comp313707_c0	73	A	C
comp313707_c0	145	A	C
comp313707_c0	147	A	C
comp31371_c0	226	A	C
comp313711_c0	1	A	C
comp31379_c0	904	A	C
comp313858_c0	579	A	C
comp314075_c0	33	A	C
comp31408_c0	88	A	C
comp31408_c0	564	A	C
comp314081_c0	55	A	C
comp314081_c0	111	A	C
comp314081_c0	173	A	C
comp31410_c0	88	A	C
comp31410_c0	519	A	C
comp314106_c0	187	A	C
comp31411_c0	354	A	C
comp314126_c0	448	A	C
comp314126_c0	498	A	C
comp31414_c0	89	A	C
comp314151_c0	176	A	C
comp314159_c0	187	A	C
comp314165_c0	33	A	C
comp314165_c0	176	A	C
comp314172_c0	55	A	C
comp314172_c0	344	A	C
comp314176_c0	120	A	C
comp31420_c0	448	A	C
comp31422_c0	137	A	C
comp31423_c0	89	A	C
comp31423_c0	421	A	C
comp31423_c0	423	A	C
comp31423_c0	528	A	C
comp31425_c0	441	A	C
comp31427_c0	338	A	C
comp31427_c0	802	A	C
comp31427_c0	837	A	C
comp314355_c0	384	A	C
comp314369_c0	56	A	C
comp31444_c0	854	A	C
comp31451_c0	493	A	C
comp314511_c0	59	A	C
comp314511_c0	559	A	C
comp314530_c0	88	A	C
comp314548_c0	4	A	C
comp31462_c0	15	A	C
comp31463_c0	9	A	C
comp31485_c0	35	A	C
comp31485_c0	39	A	C
comp314978_c0	54	A	C
comp314980_c0	254	A	C
comp314985_c0	32	A	C
comp314991_c0	48	A	C
comp315024_c0	74	A	C
comp31505_c0	48	A	C
comp315117_c0	74	A	C
comp31515_c0	53	A	C
comp315215_c0	351	A	C
comp315238_c0	550	A	C
comp315244_c0	194	A	C
comp315251_c0	13	A	C
comp315258_c0	29	A	C
comp315258_c0	104	A	C
comp31529_c0	440	A	C
comp31529_c1	132	A	C
comp315328_c0	395	A	C
comp315363_c0	112	A	C
comp315363_c0	124	A	C
comp31537_c0	106	A	C
comp315527_c0	290	A	C
comp315677_c0	79	A	C
comp315677_c0	284	A	C
comp315681_c0	493	A	C
comp315681_c0	513	A	C
comp315681_c0	549	A	C
comp315759_c0	371	A	C
comp316080_c0	319	A	C
comp316080_c0	334	A	C
comp31640_c0	22	A	C
comp316415_c0	22	A	C
comp316471_c0	51	A	C
comp316637_c0	14	A	C
comp316643_c0	14	A	C
comp316643_c0	242	A	C
comp31665_c0	48	A	C
comp31669_c0	119	A	C
comp31669_c0	148	A	C
comp316693_c0	148	A	C
comp316696_c0	170	A	C
comp316703_c0	14	A	C
comp316703_c0	185	A	C
comp316780_c0	458	A	C
comp316791_c0	25	A	C
comp316837_c0	286	A	C
comp31686_c0	178	A	C
comp31686_c0	251	A	C
comp31691_c0	98	A	C
comp316930_c0	36	A	C
comp31702_c0	332	A	C
comp317070_c0	147	A	C
comp31711_c0	31	A	C
comp317261_c0	214	A	C
comp317261_c0	220	A	C
comp317333_c0	353	A	C
comp31737_c0	552	A	C
comp31740_c0	490	A	C
comp31740_c0	517	A	C
comp31740_c0	560	A	C
comp317485_c0	313	A	C
comp31754_c0	328	A	C
comp317550_c0	311	A	C
comp317655_c0	468	A	C
comp317713_c0	623	A	C
comp317802_c0	25	A	C
comp318066_c0	329	A	C
comp31824_c0	523	A	C
comp31824_c0	777	A	C
comp31827_c1	729	A	C
comp31831_c0	307	A	C
comp31831_c0	526	A	C
comp3185_c0	28	A	C
comp3185_c0	206	A	C
comp31859_c0	194	A	C
comp318736_c0	47	A	C
comp31874_c0	67	A	C
comp31874_c0	82	A	C
comp31874_c0	301	A	C
comp318741_c0	39	A	C
comp318747_c0	119	A	C
comp318760_c0	262	A	C
comp319111_c0	23	A	C
comp31927_c0	362	A	C
comp319277_c0	388	A	C
comp319572_c0	283	A	C
comp319572_c0	356	A	C
comp320139_c0	63	A	C
comp320139_c0	382	A	C
comp320173_c0	319	A	C
comp320173_c0	350	A	C
comp3203_c0	54	A	C
comp3203_c0	436	A	C
comp3203_c0	443	A	C
comp320407_c0	403	A	C
comp3206_c0	422	A	C
comp32065_c0	63	A	C
comp320654_c0	138	A	C
comp320654_c0	215	A	C
comp320666_c0	92	A	C
comp320666_c0	159	A	C
comp32067_c0	29	A	C
comp32067_c0	121	A	C
comp32067_c0	138	A	C
comp32067_c0	159	A	C
comp32072_c0	245	A	C
comp32073_c0	57	A	C
comp32073_c0	149	A	C
comp320849_c0	19	A	C
comp320849_c0	30	A	C
comp32087_c0	15	A	C
comp320905_c0	301	A	C
comp320988_c0	199	A	C
comp321061_c0	282	A	C
comp32110_c0	332	A	C
comp321271_c0	5	A	C
comp321311_c0	9	A	C
comp321319_c0	9	A	C
comp321319_c0	255	A	C
comp3215_c0	10	A	C
comp321554_c0	197	A	C
comp32159_c0	3	A	C
comp321609_c0	330	A	C
comp32161_c0	4	A	C
comp321640_c0	2	A	C
comp3217_c0	1	A	C
comp32181_c0	1	A	C
comp32185_c0	7	A	C
comp32185_c1	27	A	C
comp321891_c0	43	A	C
comp322193_c0	275	A	C
comp322212_c0	275	A	C
comp32230_c0	10	A	C
comp322301_c0	303	A	C
comp322535_c0	2	A	C
comp322535_c0	7	A	C
comp322712_c0	75	A	C
comp32277_c0	8	A	C
comp32297_c0	546	A	C
comp323035_c0	335	A	C
comp32308_c0	313	A	C
comp32344_c0	4	A	C
comp323496_c0	355	A	C
comp323691_c0	192	A	C
comp3239_c0	219	A	C
comp323961_c0	42	A	C
comp323961_c0	585	A	C
comp324073_c0	34	A	C
comp324098_c0	5	A	C
comp324098_c0	23	A	C
comp32465_c0	14	A	C
comp32465_c0	187	A	C
comp32465_c0	200	A	C
comp3247_c0	139	A	C
comp32530_c0	491	A	C
comp32531_c0	160	A	C
comp32545_c0	415	A	C
comp32545_c0	476	A	C
comp32545_c0	484	A	C
comp325517_c0	223	A	C
comp32590_c0	513	A	C
comp32598_c0	8	A	C
comp32598_c0	61	A	C
comp32598_c0	119	A	C
comp32604_c0	169	A	C
comp32618_c1	289	A	C
comp326211_c0	5	A	C
comp326211_c0	7	A	C
comp326211_c0	17	A	C
comp326225_c0	14	A	C
comp326354_c0	11	A	C
comp326354_c0	133	A	C
comp326354_c0	157	A	C
comp326616_c0	58	A	C
comp326878_c0	298	A	C
comp32695_c0	42	A	C
comp32695_c0	164	A	C
comp326985_c0	9	A	C
comp32700_c0	201	A	C
comp32720_c0	171	A	C
comp32720_c0	211	A	C
comp32720_c0	431	A	C
comp327607_c0	452	A	C
comp327607_c0	467	A	C
comp327674_c0	34	A	C
comp32768_c0	4	A	C
comp328042_c0	17	A	C
comp328354_c0	42	A	C
comp328646_c0	79	A	C
comp328668_c0	336	A	C
comp32868_c0	25	A	C
comp32868_c0	237	A	C
comp32868_c0	249	A	C
comp32871_c0	46	A	C
comp32896_c0	89	A	C
comp329062_c0	172	A	C
comp329062_c0	176	A	C
comp329175_c0	8	A	C
comp3292_c0	191	A	C
comp329281_c0	14	A	C
comp329281_c0	34	A	C
comp329287_c0	8	A	C
comp32986_c0	263	A	C
comp33000_c0	237	A	C
comp330223_c0	6	A	C
comp33023_c0	62	A	C
comp330599_c0	452	A	C
comp33066_c0	505	A	C
comp331261_c0	74	A	C
comp331261_c0	77	A	C
comp331263_c0	19	A	C
comp3315_c0	275	A	C
comp33154_c0	277	A	C
comp3316_c0	114	A	C
comp33160_c0	515	A	C
comp331768_c0	128	A	C
comp33188_c0	12	A	C
comp33188_c0	194	A	C
comp33191_c0	361	A	C
comp332006_c0	72	A	C
comp332006_c0	180	A	C
comp332006_c0	438	A	C
comp33226_c0	15	A	C
comp33242_c0	587	A	C
comp33254_c0	12	A	C
comp332605_c0	432	A	C
comp332631_c0	40	A	C
comp332631_c0	54	A	C
comp332883_c0	712	A	C
comp332883_c0	764	A	C
comp33289_c0	49	A	C
comp33289_c0	106	A	C
comp33289_c0	244	A	C
comp33295_c0	422	A	C
comp33295_c0	441	A	C
comp33322_c0	578	A	C
comp333298_c0	12	A	C
comp333298_c0	124	A	C
comp333298_c0	245	A	C
comp33355_c0	142	A	C
comp33355_c0	160	A	C
comp333978_c0	356	A	C
comp334090_c0	488	A	C
comp334160_c0	546	A	C
comp33423_c0	381	A	C
comp33449_c1	213	A	C
comp334497_c0	146	A	C
comp334497_c0	232	A	C
comp334540_c0	217	A	C
comp33456_c0	217	A	C
comp33457_c0	2	A	C
comp33457_c0	62	A	C
comp33480_c0	748	A	C
comp33480_c0	750	A	C
comp33485_c0	278	A	C
comp33527_c1	70	A	C
comp3353_c0	338	A	C
comp3353_c0	391	A	C
comp33562_c0	489	A	C
comp335643_c0	577	A	C
comp33571_c0	436	A	C
comp33576_c0	24	A	C
comp33576_c0	111	A	C
comp335802_c0	1	A	C
comp335802_c0	12	A	C
comp335802_c0	24	A	C
comp335805_c0	12	A	C
comp335916_c0	1	A	C
comp336202_c0	274	A	C
comp336291_c0	1	A	C
comp33633_c0	16	A	C
comp33633_c0	144	A	C
comp33634_c0	31	A	C
comp336462_c0	238	A	C
comp336474_c0	196	A	C
comp336543_c0	349	A	C
comp336680_c0	16	A	C
comp3367_c0	25	A	C
comp3367_c0	27	A	C
comp336789_c0	247	A	C
comp337126_c0	57	A	C
comp337126_c0	66	A	C
comp337126_c0	343	A	C
comp337229_c0	536	A	C
comp337362_c0	24	A	C
comp337489_c0	62	A	C
comp337489_c0	125	A	C
comp337660_c0	40	A	C
comp339442_c0	399	A	C
comp339782_c0	250	A	C
comp339922_c0	218	A	C
comp33993_c0	294	A	C
comp340361_c0	187	A	C
comp340378_c0	373	A	C
comp34224_c0	22	A	C
comp342248_c0	34	A	C
comp342861_c0	614	A	C
comp34294_c1	60	A	C
comp34301_c0	5	A	C
comp343015_c0	20	A	C
comp343015_c0	53	A	C
comp345571_c0	227	A	C
comp345571_c0	304	A	C
comp345598_c0	458	A	C
comp345684_c0	326	A	C
comp346577_c0	3	A	C
comp349894_c0	52	A	C
comp34993_c0	407	A	C
comp350120_c0	358	A	C
comp35242_c0	670	A	C
comp35356_c0	714	A	C
comp35422_c0	839	A	C
comp354654_c0	210	A	C
comp354878_c0	41	A	C
comp354878_c0	278	A	C
comp354924_c0	311	A	C
comp355_c0	345	A	C
comp357524_c0	50	A	C
comp35796_c0	1	A	C
comp358359_c0	527	A	C
comp36189_c0	560	A	C
comp36337_c0	3	A	C
comp364935_c0	234	A	C
comp36525_c0	428	A	C
comp36619_c0	33	A	C
comp36703_c0	8	A	C
comp36791_c0	294	A	C
comp368567_c0	4	A	C
comp368567_c0	41	A	C
comp368567_c0	147	A	C
comp36865_c0	624	A	C
comp36914_c0	1	A	C
comp37188_c0	516	A	C
comp371961_c0	204	A	C
comp373093_c0	309	A	C
comp373224_c0	53	A	C
comp374509_c0	543	A	C
comp374568_c0	556	A	C
comp374568_c0	569	A	C
comp374572_c0	526	A	C
comp37475_c0	414	A	C
comp375511_c0	149	A	C
comp375512_c0	21	A	C
comp375512_c0	38	A	C
comp378181_c0	279	A	C
comp378182_c0	329	A	C
comp379062_c0	14	A	C
comp379062_c0	62	A	C
comp379062_c0	110	A	C
comp379062_c0	117	A	C
comp379062_c0	138	A	C
comp379066_c0	37	A	C
comp379070_c0	523	A	C
comp38019_c0	395	A	C
comp38039_c0	435	A	C
comp380470_c0	171	A	C
comp38083_c0	209	A	C
comp38083_c0	550	A	C
comp38092_c0	630	A	C
comp382516_c0	206	A	C
comp383575_c0	330	A	C
comp383664_c0	471	A	C
comp383691_c0	490	A	C
comp384796_c0	456	A	C
comp385688_c0	39	A	C
comp38579_c0	1	A	C
comp38581_c0	1	A	C
comp385813_c0	1	A	C
comp386182_c0	227	A	C
comp386888_c0	544	A	C
comp386957_c0	31	A	C
comp389896_c0	259	A	C
comp391328_c0	15	A	C
comp39170_c0	748	A	C
comp393900_c0	19	A	C
comp393900_c0	29	A	C
comp39458_c0	472	A	C
comp395133_c0	8	A	C
comp39547_c0	3	A	C
comp39547_c0	5	A	C
comp395479_c0	5	A	C
comp396214_c0	760	A	C
comp396667_c0	8	A	C
comp397240_c0	464	A	C
comp39889_c0	11	A	C
comp39983_c0	579	A	C
comp39983_c0	591	A	C
comp400_c0	306	A	C
comp40034_c0	496	A	C
comp40051_c0	514	A	C
comp40079_c0	667	A	C
comp40083_c0	377	A	C
comp4009_c0	272	A	C
comp400965_c0	106	A	C
comp400965_c0	479	A	C
comp400998_c0	271	A	C
comp40105_c0	85	A	C
comp40105_c0	127	A	C
comp40105_c0	130	A	C
comp40113_c0	20	A	C
comp40122_c0	30	A	C
comp40123_c0	2	A	C
comp40146_c0	266	A	C
comp40146_c0	324	A	C
comp401569_c0	231	A	C
comp401569_c0	240	A	C
comp402_c0	440	A	C
comp402048_c0	304	A	C
comp40224_c0	13	A	C
comp40225_c0	8	A	C
comp402598_c0	154	A	C
comp40268_c0	396	A	C
comp402682_c0	245	A	C
comp40281_c0	82	A	C
comp40284_c0	3	A	C
comp40326_c0	662	A	C
comp40332_c0	19	A	C
comp40336_c0	6	A	C
comp40349_c0	10	A	C
comp403606_c0	176	A	C
comp40364_c0	10	A	C
comp403745_c0	79	A	C
comp403745_c0	297	A	C
comp403745_c0	323	A	C
comp403828_c0	204	A	C
comp403828_c0	206	A	C
comp403962_c0	161	A	C
comp404_c0	55	A	C
comp40403_c0	20	A	C
comp404120_c0	87	A	C
comp40413_c0	611	A	C
comp404139_c0	237	A	C
comp404139_c0	273	A	C
comp40421_c0	653	A	C
comp404217_c0	200	A	C
comp404359_c0	51	A	C
comp40443_c0	385	A	C
comp40452_c0	24	A	C
comp40454_c0	16	A	C
comp404548_c0	320	A	C
comp40456_c0	303	A	C
comp404668_c0	80	A	C
comp40467_c0	1	A	C
comp40468_c0	336	A	C
comp40477_c0	164	A	C
comp40486_c0	665	A	C
comp404862_c0	238	A	C
comp404882_c0	34	A	C
comp404998_c0	309	A	C
comp40503_c0	47	A	C
comp40503_c0	414	A	C
comp40505_c0	26	A	C
comp405274_c0	291	A	C
comp40528_c0	329	A	C
comp40531_c0	35	A	C
comp40531_c0	57	A	C
comp40531_c0	565	A	C
comp405422_c0	27	A	C
comp40556_c0	8	A	C
comp405576_c0	9	A	C
comp405576_c0	11	A	C
comp405576_c0	14	A	C
comp405577_c0	21	A	C
comp405577_c0	245	A	C
comp405577_c0	255	A	C
comp40562_c0	126	A	C
comp405653_c0	32	A	C
comp40567_c0	277	A	C
comp40567_c0	321	A	C
comp4058_c0	161	A	C
comp40582_c0	247	A	C
comp40590_c0	114	A	C
comp40636_c0	808	A	C
comp40647_c0	215	A	C
comp40657_c0	48	A	C
comp40661_c0	387	A	C
comp40664_c0	196	A	C
comp40673_c0	245	A	C
comp406802_c0	52	A	C
comp40690_c0	150	A	C
comp40690_c0	272	A	C
comp40690_c0	274	A	C
comp40693_c0	98	A	C
comp40694_c0	514	A	C
comp40694_c0	517	A	C
comp40707_c0	1	A	C
comp407121_c0	264	A	C
comp407287_c0	70	A	C
comp407287_c0	123	A	C
comp407287_c0	242	A	C
comp40744_c0	183	A	C
comp40760_c0	22	A	C
comp407736_c0	176	A	C
comp407744_c0	137	A	C
comp407749_c0	465	A	C
comp407749_c0	647	A	C
comp407792_c0	214	A	C
comp40788_c0	353	A	C
comp40795_c0	369	A	C
comp40797_c0	345	A	C
comp40797_c0	546	A	C
comp40797_c0	722	A	C
comp4080_c0	59	A	C
comp408051_c0	101	A	C
comp40806_c0	70	A	C
comp40809_c0	134	A	C
comp40822_c0	619	A	C
comp40838_c0	308	A	C
comp40850_c0	153	A	C
comp40879_c1	236	A	C
comp40879_c1	293	A	C
comp40879_c1	295	A	C
comp40879_c1	451	A	C
comp4088_c0	126	A	C
comp408920_c0	167	A	C
comp40893_c0	253	A	C
comp40894_c0	210	A	C
comp40896_c0	305	A	C
comp40898_c0	28	A	C
comp408983_c0	3	A	C
comp408983_c0	52	A	C
comp40908_c0	46	A	C
comp40908_c0	216	A	C
comp40908_c0	435	A	C
comp40918_c0	107	A	C
comp40919_c0	526	A	C
comp40919_c0	534	A	C
comp40921_c0	753	A	C
comp40923_c0	107	A	C
comp40925_c0	28	A	C
comp40925_c0	249	A	C
comp40925_c0	469	A	C
comp409277_c0	43	A	C
comp409277_c0	111	A	C
comp40928_c0	101	A	C
comp40930_c0	105	A	C
comp40930_c0	114	A	C
comp40945_c0	275	A	C
comp40946_c0	211	A	C
comp40947_c0	116	A	C
comp40955_c2	665	A	C
comp409561_c0	439	A	C
comp40962_c0	663	A	C
comp409621_c0	96	A	C
comp40965_c0	287	A	C
comp40965_c0	393	A	C
comp40965_c0	395	A	C
comp40966_c0	244	A	C
comp409851_c0	74	A	C
comp409851_c0	201	A	C
comp409851_c0	305	A	C
comp40986_c0	364	A	C
comp40988_c0	36	A	C
comp40988_c0	51	A	C
comp40988_c0	64	A	C
comp40988_c0	389	A	C
comp40988_c1	447	A	C
comp40989_c1	33	A	C
comp40989_c1	104	A	C
comp40989_c1	106	A	C
comp40989_c1	195	A	C
comp4099_c0	6	A	C
comp40990_c0	48	A	C
comp40990_c0	50	A	C
comp409900_c0	186	A	C
comp409907_c0	111	A	C
comp409907_c0	190	A	C
comp40991_c0	666	A	C
comp4100_c0	136	A	C
comp410066_c0	151	A	C
comp41011_c0	223	A	C
comp41012_c0	273	A	C
comp41012_c0	282	A	C
comp41012_c0	341	A	C
comp41014_c0	175	A	C
comp41015_c0	6	A	C
comp41017_c0	6	A	C
comp410179_c0	102	A	C
comp41018_c0	315	A	C
comp410186_c0	241	A	C
comp41019_c0	362	A	C
comp41020_c0	21	A	C
comp41021_c0	304	A	C
comp41021_c0	385	A	C
comp410242_c0	11	A	C
comp41025_c0	65	A	C
comp41032_c0	4	A	C
comp41032_c0	331	A	C
comp41034_c0	267	A	C
comp41034_c0	287	A	C
comp41037_c0	242	A	C
comp41037_c0	429	A	C
comp410496_c0	178	A	C
comp41053_c0	8	A	C
comp41053_c0	12	A	C
comp410571_c0	54	A	C
comp41084_c0	38	A	C
comp411_c0	218	A	C
comp411_c0	220	A	C
comp4110_c0	20	A	C
comp41104_c0	34	A	C
comp41104_c0	68	A	C
comp411045_c0	53	A	C
comp411045_c0	110	A	C
comp411139_c0	165	A	C
comp411139_c0	182	A	C
comp411139_c0	309	A	C
comp411139_c0	501	A	C
comp41120_c0	34	A	C
comp41120_c0	45	A	C
comp41120_c0	60	A	C
comp41127_c1	43	A	C
comp411395_c0	441	A	C
comp41143_c0	616	A	C
comp41149_c0	20	A	C
comp41149_c0	60	A	C
comp411637_c0	182	A	C
comp41175_c0	544	A	C
comp411936_c0	553	A	C
comp411936_c0	586	A	C
comp41196_c0	49	A	C
comp411962_c0	205	A	C
comp41197_c0	4	A	C
comp411988_c0	25	A	C
comp41200_c0	3	A	C
comp41200_c0	171	A	C
comp41200_c0	242	A	C
comp41202_c0	210	A	C
comp41202_c0	237	A	C
comp412034_c0	93	A	C
comp41208_c0	219	A	C
comp41219_c0	26	A	C
comp41236_c0	28	A	C
comp412372_c0	271	A	C
comp412435_c0	194	A	C
comp41253_c0	185	A	C
comp412574_c0	339	A	C
comp41260_c0	464	A	C
comp41260_c0	470	A	C
comp41260_c0	512	A	C
comp41261_c0	160	A	C
comp41264_c0	139	A	C
comp41265_c0	210	A	C
comp412653_c0	183	A	C
comp41266_c0	68	A	C
comp41266_c0	524	A	C
comp41266_c0	603	A	C
comp41289_c0	427	A	C
comp41295_c0	354	A	C
comp41296_c0	400	A	C
comp41303_c0	228	A	C
comp413204_c0	3	A	C
comp41328_c0	389	A	C
comp413292_c0	345	A	C
comp41345_c0	43	A	C
comp413454_c0	6	A	C
comp41397_c0	119	A	C
comp41397_c0	121	A	C
comp41399_c0	1	A	C
comp41399_c0	11	A	C
comp41422_c0	1	A	C
comp414357_c0	309	A	C
comp41442_c0	506	A	C
comp41442_c0	580	A	C
comp41452_c0	10	A	C
comp4151_c0	220	A	C
comp4151_c0	271	A	C
comp415301_c0	174	A	C
comp41617_c0	324	A	C
comp41718_c0	46	A	C
comp41746_c1	6	A	C
comp41768_c0	23	A	C
comp418013_c0	268	A	C
comp41808_c0	372	A	C
comp41808_c0	383	A	C
comp418089_c0	58	A	C
comp418156_c0	104	A	C
comp418231_c0	51	A	C
comp418434_c0	32	A	C
comp41844_c0	29	A	C
comp41867_c0	511	A	C
comp41867_c0	522	A	C
comp41871_c0	56	A	C
comp418712_c0	55	A	C
comp418712_c0	255	A	C
comp418712_c0	264	A	C
comp41876_c0	337	A	C
comp418787_c0	110	A	C
comp418787_c0	121	A	C
comp418787_c0	179	A	C
comp41879_c0	6	A	C
comp418937_c0	196	A	C
comp419343_c0	336	A	C
comp419373_c0	310	A	C
comp419373_c0	433	A	C
comp41948_c0	469	A	C
comp4195_c0	198	A	C
comp419530_c0	283	A	C
comp419550_c0	83	A	C
comp419553_c0	128	A	C
comp419692_c0	66	A	C
comp420070_c0	150	A	C
comp420070_c0	168	A	C
comp42008_c0	38	A	C
comp420136_c0	37	A	C
comp420136_c0	47	A	C
comp420136_c0	189	A	C
comp420139_c0	178	A	C
comp42032_c0	24	A	C
comp420470_c0	284	A	C
comp42060_c0	44	A	C
comp42072_c0	19	A	C
comp420789_c0	320	A	C
comp42084_c0	361	A	C
comp420840_c0	41	A	C
comp420840_c0	180	A	C
comp420849_c0	19	A	C
comp420849_c0	37	A	C
comp421117_c0	358	A	C
comp421117_c0	388	A	C
comp42112_c0	519	A	C
comp421127_c0	426	A	C
comp42113_c0	454	A	C
comp421223_c0	27	A	C
comp421223_c0	249	A	C
comp421239_c0	9	A	C
comp42127_c0	747	A	C
comp42127_c0	761	A	C
comp42132_c0	382	A	C
comp421327_c0	226	A	C
comp421329_c0	24	A	C
comp421330_c0	7	A	C
comp42153_c0	446	A	C
comp421533_c0	71	A	C
comp421533_c0	283	A	C
comp421643_c0	82	A	C
comp421643_c0	274	A	C
comp421643_c0	325	A	C
comp42200_c1	24	A	C
comp42202_c0	10	A	C
comp42202_c0	46	A	C
comp422100_c0	14	A	C
comp422228_c0	304	A	C
comp42233_c0	408	A	C
comp422405_c0	162	A	C
comp422475_c0	138	A	C
comp4225_c0	57	A	C
comp4225_c0	59	A	C
comp422605_c0	66	A	C
comp422928_c0	261	A	C
comp42297_c0	50	A	C
comp422998_c0	13	A	C
comp423314_c0	116	A	C
comp423365_c0	7	A	C
comp423365_c0	140	A	C
comp423372_c0	199	A	C
comp42359_c0	677	A	C
comp42381_c0	657	A	C
comp42389_c0	565	A	C
comp42395_c0	547	A	C
comp42403_c0	673	A	C
comp424270_c0	517	A	C
comp424527_c0	244	A	C
comp42481_c0	589	A	C
comp42493_c0	481	A	C
comp424972_c0	95	A	C
comp42519_c0	21	A	C
comp42520_c0	64	A	C
comp42520_c0	168	A	C
comp42520_c0	867	A	C
comp42535_c0	1	A	C
comp425356_c0	56	A	C
comp425501_c0	208	A	C
comp425538_c0	208	A	C
comp425591_c0	234	A	C
comp425774_c0	242	A	C
comp425783_c0	276	A	C
comp426_c0	236	A	C
comp426_c0	325	A	C
comp42613_c0	29	A	C
comp426132_c0	46	A	C
comp426132_c0	134	A	C
comp426132_c0	208	A	C
comp426276_c0	19	A	C
comp426276_c0	107	A	C
comp426334_c0	4	A	C
comp427057_c0	255	A	C
comp427312_c0	181	A	C
comp42732_c0	270	A	C
comp427393_c0	3	A	C
comp427590_c0	419	A	C
comp427836_c0	58	A	C
comp42802_c0	3	A	C
comp42803_c1	536	A	C
comp42803_c1	550	A	C
comp42803_c1	573	A	C
comp428225_c0	294	A	C
comp42843_c0	380	A	C
comp428430_c0	215	A	C
comp428439_c0	285	A	C
comp428634_c0	22	A	C
comp428634_c0	63	A	C
comp42870_c0	4	A	C
comp428824_c0	25	A	C
comp428824_c0	203	A	C
comp428886_c0	361	A	C
comp428887_c0	363	A	C
comp429310_c0	460	A	C
comp429341_c0	32	A	C
comp429341_c0	223	A	C
comp429341_c0	232	A	C
comp429341_c0	234	A	C
comp429345_c0	3	A	C
comp429440_c0	29	A	C
comp42959_c0	618	A	C
comp42967_c1	330	A	C
comp429736_c0	202	A	C
comp43047_c0	39	A	C
comp43047_c0	50	A	C
comp430682_c0	50	A	C
comp43097_c0	243	A	C
comp430981_c0	81	A	C
comp431163_c0	242	A	C
comp431163_c0	286	A	C
comp431182_c0	1	A	C
comp43131_c0	337	A	C
comp43143_c0	16	A	C
comp43143_c0	18	A	C
comp431439_c0	278	A	C
comp431439_c0	405	A	C
comp431925_c0	85	A	C
comp43229_c1	18	A	C
comp43232_c0	443	A	C
comp432324_c0	321	A	C
comp432324_c0	336	A	C
comp43259_c0	6	A	C
comp432846_c0	1	A	C
comp432865_c0	1	A	C
comp433209_c0	245	A	C
comp43322_c1	1	A	C
comp433236_c0	227	A	C
comp433242_c0	1	A	C
comp433593_c0	212	A	C
comp433598_c0	204	A	C
comp433598_c0	409	A	C
comp433921_c0	105	A	C
comp433921_c0	111	A	C
comp434486_c0	486	A	C
comp43469_c1	174	A	C
comp43469_c1	210	A	C
comp434873_c0	67	A	C
comp434960_c0	5	A	C
comp4354_c0	102	A	C
comp435404_c0	55	A	C
comp435404_c0	88	A	C
comp435404_c0	142	A	C
comp435404_c0	191	A	C
comp435486_c0	210	A	C
comp435504_c0	274	A	C
comp435909_c0	593	A	C
comp435946_c0	187	A	C
comp436201_c0	228	A	C
comp436202_c0	228	A	C
comp43651_c0	6	A	C
comp43655_c0	701	A	C
comp436640_c0	499	A	C
comp43682_c0	18	A	C
comp436838_c0	62	A	C
comp43713_c1	501	A	C
comp43719_c1	123	A	C
comp437272_c0	220	A	C
comp437272_c0	265	A	C
comp437272_c0	301	A	C
comp43761_c0	36	A	C
comp437832_c0	59	A	C
comp437880_c0	195	A	C
comp437929_c0	283	A	C
comp437945_c0	14	A	C
comp437945_c0	462	A	C
comp438387_c0	27	A	C
comp438520_c0	20	A	C
comp438520_c0	72	A	C
comp438520_c0	152	A	C
comp43861_c0	333	A	C
comp438683_c0	198	A	C
comp438742_c0	122	A	C
comp438743_c0	57	A	C
comp438743_c0	261	A	C
comp43875_c0	348	A	C
comp439393_c0	313	A	C
comp43951_c0	5	A	C
comp439547_c0	208	A	C
comp43958_c0	1	A	C
comp43961_c0	537	A	C
comp4398_c0	347	A	C
comp43982_c0	809	A	C
comp439889_c0	45	A	C
comp439923_c0	557	A	C
comp43993_c0	565	A	C
comp43995_c0	595	A	C
comp4401_c0	332	A	C
comp4401_c0	334	A	C
comp44037_c0	2	A	C
comp44043_c0	19	A	C
comp441070_c0	1	A	C
comp441114_c0	245	A	C
comp44133_c0	26	A	C
comp44159_c0	140	A	C
comp441829_c0	491	A	C
comp442146_c0	6	A	C
comp442146_c0	89	A	C
comp442157_c0	446	A	C
comp44255_c0	486	A	C
comp44270_c1	7	A	C
comp44270_c4	403	A	C
comp44270_c4	409	A	C
comp442899_c0	146	A	C
comp442899_c0	148	A	C
comp44373_c1	552	A	C
comp443923_c0	1	A	C
comp443996_c0	15	A	C
comp444015_c0	38	A	C
comp444395_c0	21	A	C
comp444460_c0	8	A	C
comp444933_c0	46	A	C
comp444933_c0	222	A	C
comp445084_c0	129	A	C
comp445084_c0	198	A	C
comp445149_c0	21	A	C
comp445225_c0	282	A	C
comp445225_c0	316	A	C
comp44541_c0	23	A	C
comp445591_c0	20	A	C
comp445591_c0	75	A	C
comp445591_c0	169	A	C
comp445591_c0	279	A	C
comp445595_c0	1	A	C
comp445595_c0	59	A	C
comp44610_c1	20	A	C
comp446187_c0	31	A	C
comp446666_c0	112	A	C
comp44678_c0	158	A	C
comp44678_c0	161	A	C
comp44678_c0	374	A	C
comp447025_c0	302	A	C
comp447092_c0	37	A	C
comp447126_c0	217	A	C
comp44716_c0	8	A	C
comp447174_c0	11	A	C
comp447174_c0	359	A	C
comp447281_c0	207	A	C
comp447281_c0	220	A	C
comp447326_c0	25	A	C
comp447326_c0	44	A	C
comp447326_c0	67	A	C
comp447326_c0	78	A	C
comp447326_c0	164	A	C
comp447395_c0	29	A	C
comp44746_c0	308	A	C
comp44746_c1	800	A	C
comp447468_c0	200	A	C
comp447802_c0	13	A	C
comp447802_c0	236	A	C
comp447834_c0	455	A	C
comp447919_c0	168	A	C
comp44794_c0	59	A	C
comp447943_c0	65	A	C
comp447943_c0	199	A	C
comp44795_c0	493	A	C
comp447951_c0	213	A	C
comp44799_c0	328	A	C
comp44800_c0	376	A	C
comp44805_c0	598	A	C
comp44816_c0	227	A	C
comp44816_c0	324	A	C
comp44816_c1	210	A	C
comp44816_c1	305	A	C
comp44817_c0	38	A	C
comp44817_c0	453	A	C
comp44818_c0	145	A	C
comp44818_c0	328	A	C
comp448186_c0	41	A	C
comp448199_c0	190	A	C
comp44820_c1	37	A	C
comp44866_c0	3	A	C
comp448817_c0	29	A	C
comp448817_c0	68	A	C
comp448822_c0	318	A	C
comp44889_c0	394	A	C
comp448899_c0	51	A	C
comp44891_c0	693	A	C
comp448931_c0	1	A	C
comp448931_c0	242	A	C
comp448948_c0	65	A	C
comp44902_c0	340	A	C
comp44902_c0	410	A	C
comp44902_c0	485	A	C
comp449027_c0	113	A	C
comp449027_c0	153	A	C
comp449027_c0	205	A	C
comp44903_c0	23	A	C
comp44903_c0	153	A	C
comp44904_c0	427	A	C
comp44905_c0	151	A	C
comp44905_c0	325	A	C
comp44905_c0	369	A	C
comp44905_c0	374	A	C
comp44905_c0	377	A	C
comp44905_c0	458	A	C
comp449054_c0	40	A	C
comp44913_c0	13	A	C
comp44915_c0	85	A	C
comp44915_c0	112	A	C
comp44915_c1	31	A	C
comp449156_c0	12	A	C
comp449156_c0	58	A	C
comp449156_c0	184	A	C
comp44916_c0	58	A	C
comp44916_c0	101	A	C
comp44916_c0	115	A	C
comp44916_c1	48	A	C
comp44916_c1	85	A	C
comp449166_c0	77	A	C
comp449675_c0	9	A	C
comp44975_c1	771	A	C
comp449918_c0	1	A	C
comp449918_c0	187	A	C
comp450_c0	3	A	C
comp450_c1	19	A	C
comp45007_c0	416	A	C
comp45007_c0	513	A	C
comp45012_c0	514	A	C
comp450147_c0	204	A	C
comp450154_c0	169	A	C
comp450325_c0	114	A	C
comp45034_c0	332	A	C
comp45034_c0	357	A	C
comp450407_c0	4	A	C
comp45051_c0	1	A	C
comp450555_c0	55	A	C
comp45062_c0	362	A	C
comp45062_c0	383	A	C
comp45063_c0	641	A	C
comp45079_c0	20	A	C
comp450799_c0	12	A	C
comp4508_c0	649	A	C
comp45100_c0	647	A	C
comp45100_c0	748	A	C
comp451230_c0	309	A	C
comp451458_c0	111	A	C
comp451458_c0	178	A	C
comp451493_c0	46	A	C
comp45151_c0	46	A	C
comp451588_c0	5	A	C
comp451588_c0	24	A	C
comp451588_c0	109	A	C
comp4518_c0	94	A	C
comp45181_c0	483	A	C
comp451869_c0	442	A	C
comp45189_c1	246	A	C
comp45189_c1	410	A	C
comp45189_c1	522	A	C
comp45190_c0	751	A	C
comp45191_c0	222	A	C
comp45191_c0	226	A	C
comp451915_c0	22	A	C
comp45192_c0	200	A	C
comp452124_c0	218	A	C
comp45215_c0	307	A	C
comp45216_c0	165	A	C
comp452256_c0	117	A	C
comp45226_c0	96	A	C
comp45226_c0	262	A	C
comp45226_c0	305	A	C
comp45227_c0	384	A	C
comp45227_c0	482	A	C
comp452271_c0	72	A	C
comp452275_c0	85	A	C
comp452275_c0	173	A	C
comp452275_c0	219	A	C
comp45228_c0	159	A	C
comp45228_c0	447	A	C
comp45229_c0	55	A	C
comp45229_c0	114	A	C
comp45229_c0	164	A	C
comp45230_c0	143	A	C
comp45231_c0	133	A	C
comp45232_c0	54	A	C
comp45232_c0	103	A	C
comp45232_c0	151	A	C
comp452334_c0	68	A	C
comp45234_c0	151	A	C
comp452390_c0	99	A	C
comp45247_c1	848	A	C
comp45254_c0	210	A	C
comp452547_c0	35	A	C
comp45263_c0	1	A	C
comp45263_c0	445	A	C
comp452666_c0	210	A	C
comp452666_c0	231	A	C
comp452666_c0	242	A	C
comp452672_c0	364	A	C
comp45270_c0	242	A	C
comp45270_c0	662	A	C
comp45271_c0	70	A	C
comp45314_c0	63	A	C
comp45314_c1	39	A	C
comp45323_c0	11	A	C
comp45325_c0	1	A	C
comp453252_c0	1	A	C
comp45335_c0	47	A	C
comp45340_c0	3	A	C
comp453413_c0	19	A	C
comp453413_c0	90	A	C
comp453413_c0	147	A	C
comp453413_c0	182	A	C
comp45343_c0	339	A	C
comp453434_c0	106	A	C
comp453452_c0	48	A	C
comp453559_c0	45	A	C
comp453742_c0	205	A	C
comp45399_c0	636	A	C
comp4541_c0	41	A	C
comp45439_c0	868	A	C
comp45441_c0	263	A	C
comp45441_c0	328	A	C
comp454424_c0	381	A	C
comp454424_c0	415	A	C
comp45445_c0	30	A	C
comp45446_c0	30	A	C
comp45455_c0	25	A	C
comp45466_c0	159	A	C
comp45466_c0	328	A	C
comp45466_c0	342	A	C
comp45467_c0	44	A	C
comp45467_c0	410	A	C
comp454674_c0	147	A	C
comp454674_c0	150	A	C
comp454674_c0	182	A	C
comp45473_c0	228	A	C
comp45473_c0	336	A	C
comp45484_c1	6	A	C
comp45487_c1	68	A	C
comp454881_c0	115	A	C
comp45513_c0	4	A	C
comp45513_c0	29	A	C
comp455175_c0	358	A	C
comp45543_c0	419	A	C
comp45547_c0	101	A	C
comp45547_c0	280	A	C
comp45547_c0	286	A	C
comp45547_c0	707	A	C
comp45551_c0	57	A	C
comp45552_c0	96	A	C
comp455534_c0	308	A	C
comp455534_c0	362	A	C
comp455534_c0	364	A	C
comp455534_c0	394	A	C
comp45556_c0	158	A	C
comp455595_c0	211	A	C
comp455598_c0	224	A	C
comp455808_c0	18	A	C
comp45586_c0	62	A	C
comp455863_c0	91	A	C
comp455863_c0	146	A	C
comp45587_c0	127	A	C
comp45587_c0	172	A	C
comp45587_c0	275	A	C
comp45587_c0	414	A	C
comp45588_c0	14	A	C
comp45594_c0	46	A	C
comp45606_c0	31	A	C
comp456088_c0	31	A	C
comp45621_c0	5	A	C
comp45631_c0	225	A	C
comp45637_c0	359	A	C
comp45637_c0	507	A	C
comp45655_c0	256	A	C
comp45656_c0	241	A	C
comp456887_c0	331	A	C
comp457217_c0	27	A	C
comp45734_c0	9	A	C
comp457347_c0	44	A	C
comp45748_c0	126	A	C
comp45753_c0	27	A	C
comp45754_c0	39	A	C
comp45754_c0	41	A	C
comp4576_c0	191	A	C
comp4576_c0	199	A	C
comp45802_c0	87	A	C
comp45804_c0	15	A	C
comp45832_c0	21	A	C
comp458333_c0	21	A	C
comp458474_c0	268	A	C
comp458750_c0	63	A	C
comp45884_c0	36	A	C
comp45903_c1	56	A	C
comp45943_c0	28	A	C
comp45943_c0	32	A	C
comp45943_c0	515	A	C
comp45943_c0	563	A	C
comp459566_c0	154	A	C
comp4596_c0	493	A	C
comp45967_c0	566	A	C
comp460142_c0	212	A	C
comp460142_c0	262	A	C
comp460157_c0	99	A	C
comp460229_c0	3	A	C
comp460395_c0	295	A	C
comp460395_c0	307	A	C
comp46040_c0	539	A	C
comp46040_c0	655	A	C
comp460555_c0	193	A	C
comp460555_c0	299	A	C
comp46073_c0	760	A	C
comp46075_c0	24	A	C
comp460753_c0	353	A	C
comp46076_c0	52	A	C
comp46082_c0	374	A	C
comp460821_c0	96	A	C
comp460821_c0	153	A	C
comp460833_c0	325	A	C
comp46086_c0	161	A	C
comp46087_c0	154	A	C
comp460883_c0	77	A	C
comp46091_c0	12	A	C
comp46099_c0	238	A	C
comp46104_c2	1	A	C
comp461180_c0	284	A	C
comp46125_c0	13	A	C
comp46125_c0	28	A	C
comp46154_c0	312	A	C
comp46158_c1	280	A	C
comp46195_c0	4	A	C
comp461990_c0	318	A	C
comp46200_c0	6	A	C
comp46201_c0	899	A	C
comp462160_c0	221	A	C
comp46218_c0	72	A	C
comp46222_c0	215	A	C
comp46243_c0	165	A	C
comp46246_c0	76	A	C
comp4627_c0	70	A	C
comp4627_c0	87	A	C
comp4627_c0	292	A	C
comp46283_c0	545	A	C
comp4629_c0	136	A	C
comp46300_c0	163	A	C
comp46300_c0	235	A	C
comp46302_c1	234	A	C
comp46310_c0	903	A	C
comp46310_c0	906	A	C
comp46330_c0	1	A	C
comp46330_c2	317	A	C
comp46330_c2	325	A	C
comp46332_c0	341	A	C
comp46334_c0	366	A	C
comp46361_c0	387	A	C
comp463703_c0	391	A	C
comp46371_c0	494	A	C
comp46383_c0	425	A	C
comp46383_c0	433	A	C
comp46383_c0	512	A	C
comp46384_c0	576	A	C
comp463937_c0	18	A	C
comp464399_c0	42	A	C
comp464399_c0	118	A	C
comp464399_c0	202	A	C
comp464422_c0	1	A	C
comp464422_c0	385	A	C
comp464752_c0	111	A	C
comp464752_c0	117	A	C
comp464752_c0	170	A	C
comp46476_c0	558	A	C
comp46476_c2	815	A	C
comp46483_c0	294	A	C
comp46488_c0	668	A	C
comp46488_c0	691	A	C
comp46490_c0	4	A	C
comp46501_c0	306	A	C
comp46507_c0	19	A	C
comp46519_c0	316	A	C
comp46519_c0	318	A	C
comp465253_c0	92	A	C
comp46527_c0	44	A	C
comp465348_c0	490	A	C
comp46556_c0	396	A	C
comp46566_c0	406	A	C
comp465699_c0	24	A	C
comp465699_c0	140	A	C
comp465699_c0	172	A	C
comp465747_c0	85	A	C
comp46584_c0	329	A	C
comp46586_c0	366	A	C
comp46587_c0	39	A	C
comp46587_c0	456	A	C
comp466101_c0	37	A	C
comp46613_c0	22	A	C
comp466337_c0	35	A	C
comp46643_c0	21	A	C
comp46643_c0	48	A	C
comp46643_c0	159	A	C
comp46643_c0	246	A	C
[truncated: 64,192 more rows]
