# Supplementary material for: Transcriptome Analysis of the Portunus trituberculatus: De Novo Assembly, Growth-Related Gene Identification and Marker Discovery
Source: PLoS One. 2014 Apr 10;9(4):e94055. doi: 10.1371/journal.pone.0094055 (PMC3983128; doi:10.1371/journal.pone.0094055)
Supplement: Table S5 — Summary of putative SSRs from Portunus trituberculatus . (XLSX) [file pone.0094055.s008.xlsx]

## Sheet: SSR
ID	SSR nr.	SSR type	SSR	size	start	end
comp43_c0	1	p2	(AG)9	18	246	263
comp158_c0	1	p2	(AG)9	18	1	18
comp170_c0	1	p2	(TG)9	18	1	18
comp250_c0	1	p2	(TG)9	18	269	286
comp300_c0	1	p2	(AG)6	12	229	240
comp345_c0	1	p2	(GT)8	16	306	321
comp431_c0	1	p2	(CA)8	16	194	209
comp452_c0	1	p2	(GT)9	18	1	18
comp524_c0	1	p2	(GT)8	16	1	16
comp537_c0	1	p2	(AG)8	16	211	226
comp583_c0	1	p2	(TG)9	18	306	323
comp669_c0	1	p2	(TC)7	14	10	23
comp671_c0	1	p2	(TC)9	18	1	18
comp698_c0	1	p2	(TG)9	18	1	18
comp704_c0	1	p2	(GT)9	18	1	18
comp747_c0	1	p2	(AC)6	12	12	23
comp827_c0	1	p2	(GT)8	16	1	16
comp861_c0	1	p2	(AC)9	18	377	394
comp1053_c1	1	p2	(TG)7	14	244	257
comp1103_c1	1	p2	(AG)8	16	1	16
comp1124_c0	1	p2	(CA)8	16	326	341
comp1162_c0	1	p2	(TG)8	16	1	16
comp1251_c0	1	p2	(AC)8	16	99	114
comp1279_c0	1	p2	(AG)9	18	258	275
comp1308_c0	1	p2	(CT)7	14	11	24
comp1382_c0	1	p2	(CA)8	16	237	252
comp1482_c0	1	p2	(TA)7	14	181	194
comp1542_c0	1	p2	(GT)6	12	1	12
comp1552_c0	1	p2	(AC)7	14	214	227
comp1580_c0	1	p2	(TG)7	14	223	236
comp1592_c0	1	p2	(AG)9	18	1	18
comp1790_c0	1	p2	(GT)8	16	1	16
comp1795_c0	1	p2	(GA)9	18	226	243
comp1830_c0	1	p2	(GA)7	14	1	14
comp1910_c0	1	p2	(CA)7	14	10	23
comp1971_c0	1	p2	(AC)8	16	1	16
comp1987_c0	1	p2	(GA)6	12	406	417
comp2074_c0	1	p2	(TC)6	12	200	211
comp2241_c0	1	p2	(AG)8	16	1	16
comp2279_c0	1	p2	(GT)8	16	1	16
comp2298_c0	1	p2	(AG)8	16	363	378
comp2313_c0	1	p2	(AG)6	12	287	298
comp2331_c0	1	p2	(GA)8	16	1	16
comp2345_c0	1	p2	(GT)9	18	1	18
comp2359_c0	1	p2	(TG)10	20	276	295
comp2491_c0	1	p2	(GA)9	18	1	18
comp2560_c0	1	p2	(CA)8	16	1	16
comp2627_c0	1	p2	(AG)6	12	1	12
comp2676_c0	1	p2	(AC)8	16	1	16
comp2730_c0	1	p2	(GT)9	18	1	18
comp2758_c0	1	p2	(AC)7	14	243	256
comp2775_c0	1	p2	(AC)8	16	1	16
comp2821_c0	1	p2	(CA)7	14	22	35
comp2847_c0	1	p2	(AG)9	18	248	265
comp2913_c0	1	p2	(GT)9	18	1	18
comp2946_c0	1	p2	(TG)7	14	375	388
comp2988_c0	1	p2	(AG)6	12	54	65
comp3026_c0	1	p2	(CA)9	18	231	248
comp3051_c0	1	p2	(GT)8	16	1	16
comp3090_c0	1	p2	(CA)9	18	308	325
comp3170_c0	1	p2	(GA)8	16	363	378
comp3185_c0	1	p2	(TG)7	14	11	24
comp3328_c0	1	p2	(CT)9	18	5	22
comp3358_c0	1	p2	(TG)8	16	223	238
comp3405_c0	1	p2	(AG)6	12	238	249
comp3439_c0	1	p2	(AG)9	18	194	211
comp3471_c0	1	p2	(CT)6	12	141	152
comp3490_c0	1	p2	(GT)6	12	6	17
comp3595_c0	1	p2	(AC)8	16	207	222
comp3606_c0	1	p2	(TC)8	16	8	23
comp3616_c0	1	p2	(CA)8	16	47	62
comp3642_c0	1	p2	(GT)9	18	1	18
comp3668_c0	1	p2	(TG)6	12	190	201
comp3685_c0	1	p2	(CA)7	14	169	182
comp3726_c0	1	p2	(AT)7	14	201	214
comp3892_c0	1	p2	(GT)8	16	1	16
comp3895_c0	1	p2	(GT)9	18	129	146
comp3903_c0	1	p2	(GT)8	16	298	313
comp3928_c0	1	p2	(TG)7	14	1	14
comp3941_c0	1	p2	(GA)7	14	258	271
comp3972_c0	1	p2	(CA)8	16	1	16
comp3977_c0	1	p2	(TG)9	18	380	397
comp3978_c0	1	p2	(TG)8	16	1	16
comp4059_c0	1	p2	(TG)8	16	1	16
comp4207_c0	1	p2	(AC)8	16	256	271
comp4224_c0	1	p2	(AG)9	18	1	18
comp4319_c0	1	p2	(AG)6	12	1	12
comp4401_c0	1	p2	(AG)10	20	320	339
comp4421_c0	1	p2	(AC)8	16	185	200
comp4586_c0	1	p2	(GA)8	16	296	311
comp4662_c0	1	p2	(GT)9	18	1	18
comp4789_c0	1	p2	(TG)9	18	1	18
comp4878_c0	1	p2	(AG)7	14	349	362
comp4883_c0	1	p2	(GA)7	14	228	241
comp5007_c0	1	p2	(GT)9	18	3	20
comp5013_c0	1	p2	(TG)8	16	1	16
comp5041_c0	1	p2	(TG)7	14	409	422
comp5104_c0	1	p2	(AC)6	12	200	211
comp5174_c0	1	p2	(GT)8	16	1	16
comp5226_c0	1	p2	(TC)7	14	134	147
comp5286_c0	1	p2	(GA)7	14	1	14
comp5315_c0	1	p2	(GA)6	12	13	24
comp5407_c0	1	p2	(TG)7	14	256	269
comp5462_c0	1	p2	(GT)9	18	1	18
comp5465_c0	1	p2	(AG)10	20	1	20
comp5594_c0	1	p2	(TG)9	18	195	212
comp5607_c0	1	p2	(AG)10	20	1	20
comp5642_c0	1	p2	(TG)8	16	1	16
comp5675_c0	1	p2	(AC)9	18	1	18
comp5703_c0	1	p2	(GA)9	18	202	219
comp5823_c0	1	p2	(CA)6	12	208	219
comp5846_c0	1	p2	(GA)9	18	1	18
comp5849_c0	1	p2	(AC)6	12	28	39
comp5906_c0	1	p2	(AC)8	16	1	16
comp5930_c0	1	p2	(AC)9	18	1	18
comp5944_c0	1	p2	(TA)6	12	1	12
comp5972_c0	1	p2	(GT)9	18	1	18
comp6153_c0	1	p2	(GT)8	16	377	392
comp6167_c0	1	p2	(TC)7	14	197	210
comp6175_c0	1	p2	(GT)7	14	209	222
comp6323_c0	1	p2	(CA)6	12	12	23
comp6337_c0	1	p2	(GA)7	14	312	325
comp6367_c0	1	p2	(TG)8	16	202	217
comp6548_c0	1	p2	(AC)9	18	216	233
comp6555_c0	1	p2	(GT)8	16	216	231
comp6556_c0	1	p2	(GA)9	18	1	18
comp6579_c0	1	p2	(AC)8	16	188	203
comp6611_c0	1	p2	(TG)8	16	5	20
comp6660_c0	1	p2	(CA)8	16	1	16
comp6692_c0	1	p2	(AG)9	18	1	18
comp6777_c0	1	p2	(GT)6	12	137	148
comp6780_c0	1	p2	(GA)9	18	303	320
comp6855_c0	1	p2	(GA)7	14	1	14
comp7086_c0	1	p2	(AC)8	16	1	16
comp7439_c0	1	p2	(GT)8	16	1	16
comp7451_c0	1	p2	(AC)9	18	1	18
comp7535_c0	1	p2	(CT)9	18	244	261
comp7651_c0	1	p2	(AG)6	12	1	12
comp7745_c0	1	p2	(GT)7	14	33	46
comp7771_c0	1	p2	(GT)9	18	588	605
comp7792_c0	1	p2	(AG)9	18	192	209
comp7795_c0	1	p2	(TG)8	16	229	244
comp7811_c0	1	p2	(AC)9	18	1	18
comp7899_c0	1	p2	(TG)6	12	13	24
comp8116_c0	1	p2	(AT)8	16	174	189
comp8133_c0	1	p2	(GT)9	18	1	18
comp8155_c0	1	p2	(CA)8	16	1	16
comp8240_c0	1	p2	(GT)9	18	199	216
comp8253_c0	1	p2	(AC)6	12	145	156
comp8333_c0	1	p2	(CA)6	12	221	232
comp8461_c0	1	p2	(GA)9	18	1	18
comp8501_c0	1	p2	(GT)8	16	283	298
comp8504_c0	1	p2	(TC)6	12	49	60
comp8862_c0	1	p2	(GA)10	20	253	272
comp8938_c0	1	p2	(AG)9	18	250	267
comp8993_c0	1	p2	(TG)8	16	1	16
comp9226_c0	1	p2	(GA)8	16	317	332
comp9286_c0	1	p2	(GT)9	18	1	18
comp9287_c0	1	p2	(GA)7	14	643	656
comp9331_c0	1	p2	(GA)8	16	357	372
comp9361_c0	1	p2	(AG)8	16	254	269
comp9448_c0	1	p2	(AC)8	16	1	16
comp9594_c0	1	p2	(AG)9	18	193	210
comp9620_c0	1	p2	(GT)7	14	3	16
comp9776_c0	1	p2	(CT)7	14	381	394
comp9806_c0	1	p2	(GT)10	20	242	261
comp9905_c0	1	p2	(GT)9	18	310	327
comp9963_c0	1	p2	(GT)8	16	300	315
comp10138_c0	1	p2	(CT)8	16	1	16
comp10145_c0	1	p2	(AG)7	14	1	14
comp10178_c0	1	p2	(AG)8	16	1	16
comp10257_c0	1	p2	(GT)6	12	1	12
comp10260_c0	1	p2	(GT)6	12	2	13
comp10308_c0	1	p2	(TC)9	18	1	18
comp10380_c0	1	p2	(TG)6	12	11	22
comp10476_c0	1	p2	(TC)8	16	1	16
comp10508_c0	1	p2	(CT)8	16	39	54
comp10609_c0	1	p2	(AC)6	12	108	119
comp10697_c0	1	p2	(GT)8	16	25	40
comp10738_c0	1	p2	(TG)9	18	1	18
comp10834_c0	1	p2	(AC)8	16	1	16
comp10911_c0	1	p2	(GT)8	16	1	16
comp11067_c0	1	p2	(CT)9	18	7	24
comp11080_c0	1	p2	(AC)9	18	1	18
comp11143_c0	1	p2	(AC)6	12	15	26
comp11161_c0	1	p2	(GT)8	16	308	323
comp11176_c0	1	p2	(AG)6	12	25	36
comp11224_c0	1	p2	(GT)7	14	1	14
comp11363_c0	1	p2	(AC)8	16	5	20
comp11382_c0	1	p2	(CA)8	16	1	16
comp11643_c0	1	p2	(AC)7	14	1	14
comp11716_c0	1	p2	(TA)6	12	172	183
comp11804_c0	1	p2	(TG)9	18	239	256
comp11824_c0	1	p2	(AG)8	16	1	16
comp11958_c0	1	p2	(CT)6	12	549	560
comp11983_c0	1	p2	(AG)7	14	1	14
comp12009_c0	1	p2	(AT)6	12	139	150
comp12027_c0	1	p2	(AG)7	14	1	14
comp12073_c0	1	p2	(AC)8	16	1	16
comp12092_c0	1	p2	(AC)9	18	1	18
comp12111_c0	1	p2	(TG)8	16	766	781
comp12124_c0	1	p2	(AG)9	18	286	303
comp12149_c0	1	p2	(TG)7	14	767	780
comp12167_c0	1	p2	(TG)7	14	219	232
comp12193_c0	1	p2	(GT)6	12	4	15
comp12195_c0	1	p2	(CA)10	20	3	22
comp12208_c0	1	p2	(GA)8	16	257	272
comp12212_c0	1	p2	(GT)9	18	1	18
comp12217_c0	1	p2	(GT)8	16	1	16
comp12222_c0	1	p2	(TG)9	18	1	18
comp12227_c0	1	p2	(TG)9	18	217	234
comp12232_c0	1	p2	(CA)7	14	47	60
comp12244_c0	1	p2	(GT)6	12	43	54
comp12245_c0	1	p2	(AC)7	14	78	91
comp12250_c0	1	p2	(GT)8	16	1	16
comp12255_c0	1	p2	(TG)9	18	1484	1501
comp12257_c0	1	p2	(AC)6	12	642	653
comp12259_c0	1	p2	(AC)7	14	1	14
comp12282_c0	1	p2	(AC)8	16	453	468
comp12283_c0	1	p2	(AG)9	18	1	18
comp12284_c0	1	p2	(GT)9	18	363	380
comp12287_c0	1	p2	(AG)8	16	1	16
comp12296_c0	1	p2	(AG)9	18	5	22
comp12302_c0	1	p2	(AC)7	14	730	743
comp12311_c0	1	p2	(TG)8	16	1	16
comp12316_c0	1	p2	(GT)9	18	1	18
comp12317_c0	1	p2	(AC)8	16	1	16
comp12333_c0	1	p2	(AC)8	16	1013	1028
comp12340_c0	1	p2	(AG)9	18	187	204
comp12358_c0	1	p2	(TG)8	16	1	16
comp12384_c0	1	p2	(TG)6	12	7	18
comp12385_c0	1	p2	(AG)10	20	1	20
comp12404_c0	1	p2	(GA)10	20	971	990
comp12408_c0	1	p2	(GA)9	18	1	18
comp12422_c0	1	p2	(CA)10	20	301	320
comp12425_c0	1	p2	(AG)7	14	1	14
comp12426_c0	1	p2	(AG)8	16	1	16
comp12427_c0	1	p2	(TC)9	18	1	18
comp12453_c0	1	p2	(AG)10	20	565	584
comp12464_c0	1	p2	(TG)9	18	1518	1535
comp12473_c0	1	p2	(AG)9	18	1	18
comp12475_c0	1	p2	(GT)9	18	1	18
comp12476_c0	1	p2	(AG)8	16	309	324
comp12485_c0	1	p2	(GT)9	18	1	18
comp12500_c0	1	p2	(TG)9	18	1	18
comp12525_c0	1	p2	(TC)10	20	1	20
comp12534_c0	1	p2	(GT)6	12	93	104
comp12535_c0	1	p2	(AG)8	16	1	16
comp12536_c0	1	p2	(AT)6	12	520	531
comp12539_c0	1	p2	(GA)9	18	1	18
comp12541_c0	1	p2	(AG)7	14	366	379
comp12577_c0	1	p2	(TA)8	16	8	23
comp12584_c0	1	p2	(AC)9	18	221	238
comp12589_c0	1	p2	(TC)9	18	1	18
comp12592_c0	1	p2	(GT)8	16	318	333
comp12597_c0	1	p2	(GA)9	18	958	975
comp12611_c0	1	p2	(GA)9	18	389	406
comp12612_c0	1	p2	(TG)9	18	1	18
comp12625_c0	1	p2	(AC)7	14	572	585
comp12666_c0	1	p2	(GA)8	16	1	16
comp12681_c0	1	p2	(TG)6	12	1	12
comp12693_c0	1	p2	(GA)10	20	1	20
comp12699_c0	1	p2	(GT)9	18	239	256
comp12744_c0	1	p2	(AC)9	18	1	18
comp12752_c0	1	p2	(AC)6	12	11	22
comp12776_c0	1	p2	(TG)9	18	192	209
comp12800_c0	1	p2	(GT)9	18	889	906
comp12802_c0	1	p2	(AC)9	18	198	215
comp12815_c0	1	p2	(TC)8	16	284	299
comp12819_c0	1	p2	(GA)9	18	1	18
comp12849_c0	1	p2	(AC)8	16	102	117
comp12850_c0	1	p2	(AG)8	16	9	24
comp12878_c0	1	p2	(TG)9	18	1	18
comp12899_c0	1	p2	(TG)8	16	228	243
comp12913_c0	1	p2	(GT)6	12	1	12
comp12917_c0	1	p2	(AC)7	14	8	21
comp12923_c0	1	p2	(GT)9	18	1	18
comp12938_c0	1	p2	(GA)9	18	1	18
comp12943_c0	1	p2	(CA)9	18	1	18
comp12944_c0	1	p2	(TG)8	16	1029	1044
comp12945_c0	1	p2	(CA)10	20	1128	1147
comp12952_c0	1	p2	(TG)7	14	9	22
comp12956_c0	1	p2	(TG)9	18	1	18
comp12961_c0	1	p2	(CT)10	20	4	23
comp12971_c0	1	p2	(GT)9	18	1	18
comp13001_c0	1	p2	(GA)9	18	3	20
comp13007_c0	1	p2	(TG)9	18	1	18
comp13024_c0	1	p2	(CA)9	18	1	18
comp13031_c0	1	p2	(GA)7	14	1	14
comp13041_c0	1	p2	(GA)9	18	1	18
comp13042_c0	1	p2	(TG)6	12	6	17
comp13050_c0	1	p2	(TG)10	20	1	20
comp13061_c0	1	p2	(GA)8	16	1	16
comp13062_c0	1	p2	(AG)8	16	1	16
comp13065_c0	1	p2	(AG)9	18	1	18
comp13074_c0	1	p2	(TG)9	18	958	975
comp13093_c0	1	p2	(AC)9	18	1	18
comp13095_c0	1	p2	(GT)6	12	12	23
comp13104_c0	1	p2	(AG)8	16	381	396
comp13127_c0	1	p2	(TG)9	18	1	18
comp13149_c0	1	p2	(GT)9	18	1	18
comp13157_c0	1	p2	(GT)10	20	365	384
comp13166_c0	1	p2	(GT)9	18	389	406
comp13168_c0	1	p2	(AT)6	12	1	12
comp13171_c0	1	p2	(GA)9	18	1	18
comp13175_c0	1	p2	(CA)6	12	436	447
comp13182_c0	1	p2	(GA)9	18	1	18
comp13198_c0	1	p2	(AC)9	18	1	18
comp13199_c0	1	p2	(GA)9	18	233	250
comp13204_c0	1	p2	(TG)8	16	309	324
comp13206_c0	1	p2	(AC)9	18	1	18
comp13207_c0	1	p2	(GT)10	20	790	809
comp13218_c0	1	p2	(GA)6	12	1	12
comp13234_c0	1	p2	(TG)6	12	11	22
comp13254_c0	1	p2	(GT)8	16	1	16
comp13259_c0	1	p2	(AC)9	18	338	355
comp13279_c0	1	p2	(TG)8	16	1	16
comp13283_c0	1	p2	(GA)8	16	1	16
comp13286_c0	1	p2	(TG)8	16	976	991
comp13294_c0	1	p2	(AC)9	18	1	18
comp13295_c0	1	p2	(GA)9	18	1	18
comp13301_c0	1	p2	(AT)7	14	1	14
comp13308_c0	1	p2	(GT)9	18	1	18
comp13312_c0	1	p2	(GT)9	18	1	18
comp13314_c0	1	p2	(AC)8	16	1	16
comp13316_c0	1	p2	(CA)8	16	218	233
comp13321_c0	1	p2	(TG)9	18	362	379
comp13327_c0	1	p2	(GT)9	18	1	18
comp13334_c0	1	p2	(AG)9	18	1	18
comp13343_c0	1	p2	(CA)9	18	1542	1559
comp13345_c0	1	p2	(AG)6	12	4	15
comp13361_c0	1	p2	(CT)10	20	318	337
comp13363_c0	1	p2	(GT)6	12	248	259
comp13372_c0	1	p2	(TG)9	18	1	18
comp13373_c0	1	p2	(TC)6	12	309	320
comp13380_c0	1	p2	(CA)9	18	1	18
comp13382_c0	1	p2	(AG)8	16	1	16
comp13388_c0	1	p2	(CA)10	20	1	20
comp13389_c0	1	p2	(TG)7	14	419	432
comp13411_c0	1	p2	(AC)8	16	1	16
comp13425_c0	1	p2	(AG)9	18	1	18
comp13427_c0	1	p2	(AC)8	16	1	16
comp13432_c0	1	p2	(AG)9	18	1	18
comp13451_c0	1	p2	(GA)10	20	1	20
comp13453_c0	1	p2	(AC)8	16	1	16
comp13457_c0	1	p2	(GT)9	18	1	18
comp13465_c0	1	p2	(AC)6	12	835	846
comp13471_c0	1	p2	(AC)8	16	1	16
comp13483_c0	1	p2	(GT)9	18	1	18
comp13504_c0	1	p2	(AC)9	18	417	434
comp13518_c0	1	p2	(TC)9	18	711	728
comp13520_c0	1	p2	(AC)9	18	316	333
comp13521_c0	1	p2	(GT)9	18	691	708
comp13526_c0	1	p2	(AG)9	18	395	412
comp13529_c0	1	p2	(AG)9	18	1	18
comp13538_c0	1	p2	(AC)8	16	615	630
comp13543_c0	1	p2	(CA)9	18	1	18
comp13552_c0	1	p2	(AC)9	18	1	18
comp13561_c0	1	p2	(GA)9	18	1	18
comp13567_c0	1	p2	(TG)7	14	508	521
comp13570_c0	1	p2	(CA)9	18	1	18
comp13592_c0	1	p2	(TG)9	18	1144	1161
comp13594_c0	1	p2	(GA)8	16	1	16
comp13614_c0	1	p2	(GT)10	20	1	20
comp13636_c0	1	p2	(TG)9	18	1	18
comp13640_c0	1	p2	(GA)10	20	1	20
comp13648_c0	1	p2	(CA)8	16	1	16
comp13656_c0	1	p2	(TG)8	16	1	16
comp13659_c0	1	p2	(AG)9	18	280	297
comp13663_c0	1	p2	(AG)8	16	1	16
comp13677_c0	1	p2	(GA)9	18	1	18
comp13679_c0	1	p2	(GT)10	20	1	20
comp13699_c0	1	p2	(AG)9	18	366	383
comp13706_c0	1	p2	(TG)7	14	1	14
comp13718_c0	1	p2	(GT)7	14	1	14
comp13730_c0	1	p2	(AC)8	16	1	16
comp13734_c0	1	p2	(GT)9	18	1	18
comp13736_c0	1	p2	(AG)8	16	1	16
comp13759_c0	1	p2	(GA)8	16	370	385
comp13793_c0	1	p2	(AC)9	18	438	455
comp13794_c0	1	p2	(AT)6	12	542	553
comp13798_c0	1	p2	(TG)9	18	1	18
comp13805_c0	1	p2	(GT)8	16	663	678
comp13807_c0	1	p2	(TC)7	14	10	23
comp13844_c0	1	p2	(AG)9	18	1	18
comp13862_c0	1	p2	(AG)9	18	1	18
comp13870_c0	1	p2	(CA)7	14	1	14
comp13871_c0	1	p2	(TC)7	14	1	14
comp13884_c0	1	p2	(GT)9	18	1	18
comp13886_c0	1	p2	(CA)9	18	523	540
comp13895_c0	1	p2	(TG)8	16	1	16
comp13899_c0	1	p2	(CA)9	18	1257	1274
comp13903_c0	1	p2	(GT)9	18	1	18
comp13915_c0	1	p2	(CT)8	16	242	257
comp13919_c0	1	p2	(GT)9	18	1	18
comp13927_c0	1	p2	(TG)9	18	1	18
comp13928_c0	1	p2	(TG)9	18	1	18
comp13932_c0	1	p2	(TG)8	16	665	680
comp13936_c0	1	p2	(CT)9	18	1	18
comp13937_c0	1	p2	(TG)9	18	1098	1115
comp13948_c0	1	p2	(GT)8	16	1	16
comp13963_c0	1	p2	(GT)10	20	366	385
comp13969_c0	1	p2	(TG)10	20	1	20
comp13975_c0	1	p2	(CT)10	20	1	20
comp13981_c0	1	p2	(TG)6	12	1	12
comp13989_c0	1	p2	(AG)8	16	363	378
comp13990_c0	1	p2	(AT)7	14	33	46
comp13995_c0	1	p2	(TG)10	20	206	225
comp14013_c0	1	p2	(TG)8	16	1	16
comp14030_c1	1	p2	(GA)9	18	1	18
comp14033_c0	1	p2	(AG)8	16	1	16
comp14034_c0	1	p2	(AC)9	18	647	664
comp14039_c0	1	p2	(GT)6	12	255	266
comp14040_c0	1	p2	(TG)8	16	1	16
comp14042_c0	1	p2	(CA)6	12	172	183
comp14051_c0	1	p2	(GT)9	18	415	432
comp14053_c0	1	p2	(CA)9	18	1	18
comp14057_c0	1	p2	(GT)9	18	1	18
comp14072_c0	1	p2	(CA)9	18	1	18
comp14091_c0	1	p2	(GA)9	18	1	18
comp14098_c0	1	p2	(GA)9	18	1	18
comp14121_c0	1	p2	(CA)9	18	1	18
comp14140_c0	1	p2	(AG)6	12	1	12
comp14141_c0	1	p2	(CT)9	18	1	18
comp14160_c0	1	p2	(TG)6	12	11	22
comp14168_c0	1	p2	(TC)8	16	1	16
comp14168_c1	1	p2	(CA)7	14	8	21
comp14192_c0	1	p2	(AC)8	16	632	647
comp14194_c0	1	p2	(GA)6	12	23	34
comp14217_c0	1	p2	(TC)9	18	1	18
comp14233_c0	1	p2	(GT)7	14	1	14
comp14241_c0	1	p2	(GT)9	18	1	18
comp14244_c0	1	p2	(AG)9	18	1	18
comp14258_c0	1	p2	(TG)9	18	1851	1868
comp14278_c0	1	p2	(GA)8	16	511	526
comp14287_c0	1	p2	(GA)6	12	297	308
comp14291_c0	1	p2	(GA)9	18	1	18
comp14302_c0	1	p2	(TG)9	18	1	18
comp14307_c0	1	p2	(GT)8	16	174	189
comp14328_c0	1	p2	(GA)9	18	1	18
comp14345_c0	1	p2	(GA)8	16	1	16
comp14350_c0	1	p2	(GA)7	14	503	516
comp14358_c0	1	p2	(GT)9	18	763	780
comp14369_c0	1	p2	(GT)9	18	1	18
comp14374_c0	1	p2	(TC)6	12	138	149
comp14384_c0	1	p2	(TG)9	18	1	18
comp14389_c0	1	p2	(AC)7	14	1	14
comp14411_c0	1	p2	(TG)9	18	1657	1674
comp14435_c0	1	p2	(TG)7	14	1	14
comp14446_c0	1	p2	(AC)7	14	259	272
comp14463_c0	1	p2	(GA)7	14	1	14
comp14495_c0	1	p2	(GT)9	18	434	451
comp14502_c0	1	p2	(CA)8	16	1	16
comp14504_c0	1	p2	(AC)6	12	13	24
comp14515_c0	1	p2	(GT)9	18	403	420
comp14530_c0	1	p2	(CT)6	12	7	18
comp14532_c0	1	p2	(GT)6	12	1002	1013
comp14541_c0	1	p2	(AG)8	16	1	16
comp14551_c0	1	p2	(TG)8	16	1492	1507
comp14557_c0	1	p2	(TG)9	18	1	18
comp14577_c0	1	p2	(GA)7	14	330	343
comp14587_c0	1	p2	(TG)6	12	30	41
comp14601_c0	1	p2	(AC)8	16	1	16
comp14615_c0	1	p2	(GA)9	18	1	18
comp14621_c0	1	p2	(AG)6	12	20	31
comp14623_c0	1	p2	(GT)9	18	1	18
comp14642_c0	1	p2	(TG)9	18	361	378
comp14653_c0	1	p2	(TG)8	16	1	16
comp14655_c0	1	p2	(TG)9	18	1	18
comp14664_c0	1	p2	(TG)8	16	1	16
comp14665_c0	1	p2	(GA)10	20	1	20
comp14680_c0	1	p2	(TC)9	18	1	18
comp14688_c0	1	p2	(AC)8	16	1	16
comp14691_c0	1	p2	(TG)9	18	390	407
comp14701_c0	1	p2	(TG)9	18	196	213
comp14713_c0	1	p2	(GA)7	14	1	14
comp14715_c0	1	p2	(GT)9	18	1	18
comp14718_c0	1	p2	(GA)9	18	1	18
comp14720_c0	1	p2	(TG)9	18	1	18
comp14744_c0	1	p2	(GA)9	18	1	18
comp14779_c0	1	p2	(CT)9	18	837	854
comp14782_c0	1	p2	(AC)7	14	1	14
comp14793_c0	1	p2	(CA)6	12	269	280
comp14796_c0	1	p2	(AG)9	18	1	18
comp14803_c0	1	p2	(GA)6	12	1	12
comp14824_c0	1	p2	(AC)9	18	1	18
comp14832_c0	1	p2	(AC)8	16	363	378
comp14853_c0	1	p2	(AG)9	18	1	18
comp14869_c0	1	p2	(AC)6	12	25	36
comp14881_c0	1	p2	(TC)7	14	178	191
comp14883_c0	1	p2	(CT)8	16	1	16
comp14890_c0	1	p2	(CA)8	16	1	16
comp14895_c0	1	p2	(GA)9	18	1	18
comp14900_c0	1	p2	(AG)8	16	1	16
comp14910_c0	1	p2	(TC)7	14	1	14
comp14913_c0	1	p2	(AT)9	18	437	454
comp14930_c0	1	p2	(TC)7	14	182	195
comp14937_c0	1	p2	(GT)7	14	480	493
comp14945_c0	1	p2	(AC)8	16	2380	2395
comp14946_c0	1	p2	(TG)9	18	1	18
comp14950_c0	1	p2	(AC)9	18	1	18
comp14952_c0	1	p2	(GA)9	18	7	24
comp14956_c0	1	p2	(GA)9	18	1	18
comp14957_c0	1	p2	(CT)9	18	1425	1442
comp14967_c0	1	p2	(AG)9	18	1	18
comp14967_c1	1	p2	(AG)9	18	446	463
comp14974_c0	1	p2	(GA)9	18	412	429
comp14979_c0	1	p2	(GA)8	16	1	16
comp14987_c0	1	p2	(TC)8	16	266	281
comp14993_c0	1	p2	(AC)10	20	1	20
comp15015_c0	1	p2	(GT)9	18	579	596
comp15025_c0	1	p2	(GA)7	14	1	14
comp15030_c0	1	p2	(CT)9	18	1	18
comp15030_c1	1	p2	(TC)9	18	244	261
comp15057_c0	1	p2	(GA)8	16	533	548
comp15080_c0	1	p2	(TG)6	12	220	231
comp15097_c0	1	p2	(GT)9	18	1	18
comp15106_c0	1	p2	(TC)8	16	1	16
comp15111_c0	1	p2	(AG)9	18	240	257
comp15114_c0	1	p2	(TG)9	18	1	18
comp15118_c0	1	p2	(TG)8	16	1	16
comp15121_c0	1	p2	(CA)9	18	1	18
comp15138_c0	1	p2	(GT)8	16	1	16
comp15140_c0	1	p2	(GT)9	18	1	18
comp15146_c0	1	p2	(GA)8	16	1	16
comp15186_c0	1	p2	(GT)7	14	291	304
comp15188_c0	1	p2	(AG)8	16	1	16
comp15199_c0	1	p2	(GT)8	16	1	16
comp15205_c0	1	p2	(AG)8	16	1	16
comp15230_c0	1	p2	(TC)8	16	5	20
comp15236_c0	1	p2	(GT)8	16	1008	1023
comp15247_c0	1	p2	(AG)6	12	265	276
comp15277_c0	1	p2	(TC)9	18	567	584
comp15283_c0	1	p2	(TC)8	16	376	391
comp15285_c0	1	p2	(TG)8	16	1	16
comp15288_c0	1	p2	(AC)6	12	19	30
comp15292_c0	1	p2	(AC)9	18	1	18
comp15294_c0	1	p2	(AG)9	18	1	18
comp15295_c0	1	p2	(GT)9	18	1	18
comp15296_c0	1	p2	(AG)6	12	247	258
comp15297_c0	1	p2	(CA)7	14	414	427
comp15310_c0	1	p2	(CA)7	14	1	14
comp15337_c0	1	p2	(AG)10	20	194	213
comp15343_c0	1	p2	(TG)9	18	656	673
comp15345_c0	1	p2	(CA)6	12	1	12
comp15347_c0	1	p2	(TC)9	18	3	20
comp15360_c0	1	p2	(AG)10	20	1	20
comp15367_c0	1	p2	(AG)7	14	1256	1269
comp15401_c0	1	p2	(TG)8	16	1	16
comp15422_c0	1	p2	(GT)6	12	421	432
comp15428_c0	1	p2	(TG)6	12	1	12
comp15429_c0	1	p2	(AC)9	18	1	18
comp15441_c0	1	p2	(AG)9	18	1	18
comp15452_c0	1	p2	(GT)8	16	208	223
comp15461_c0	1	p2	(TG)9	18	1	18
comp15467_c0	1	p2	(AG)8	16	230	245
comp15471_c0	1	p2	(GT)6	12	1	12
comp15476_c0	1	p2	(AC)9	18	725	742
comp15486_c0	1	p2	(CA)8	16	228	243
comp15510_c0	1	p2	(GT)6	12	943	954
comp15513_c0	1	p2	(GT)9	18	415	432
comp15525_c0	1	p2	(GT)9	18	1	18
comp15527_c0	1	p2	(AC)9	18	1	18
comp15534_c0	1	p2	(GT)8	16	1	16
comp15537_c0	1	p2	(AC)6	12	1	12
comp15538_c0	1	p2	(GT)8	16	1	16
comp15541_c0	1	p2	(AG)9	18	1	18
comp15543_c0	1	p2	(AG)8	16	1	16
comp15569_c0	1	p2	(TC)10	20	715	734
comp15576_c0	1	p2	(GA)7	14	1	14
comp15594_c0	1	p2	(TG)9	18	559	576
comp15596_c0	1	p2	(CT)9	18	233	250
comp15628_c0	1	p2	(GT)6	12	126	137
comp15629_c0	1	p2	(GT)9	18	1	18
comp15632_c0	1	p2	(AC)8	16	1	16
comp15635_c0	1	p2	(TG)9	18	417	434
comp15655_c0	1	p2	(CA)7	14	632	645
comp15666_c0	1	p2	(AC)9	18	1	18
comp15682_c0	1	p2	(CA)7	14	236	249
comp15683_c0	1	p2	(GT)8	16	1	16
comp15699_c0	1	p2	(GA)6	12	1	12
comp15708_c0	1	p2	(GA)9	18	385	402
comp15713_c0	1	p2	(CA)9	18	1	18
comp15718_c0	1	p2	(GT)9	18	1	18
comp15721_c0	1	p2	(AC)8	16	577	592
comp15727_c0	1	p2	(TG)8	16	1	16
comp15751_c0	1	p2	(GT)9	18	1	18
comp15753_c0	1	p2	(CA)6	12	376	387
comp15761_c0	1	p2	(GT)9	18	248	265
comp15769_c0	1	p2	(GT)9	18	1	18
comp15793_c0	1	p2	(CA)9	18	1	18
comp15797_c0	1	p2	(AG)8	16	1	16
comp15800_c0	1	p2	(GA)6	12	80	91
comp15815_c0	1	p2	(GT)10	20	298	317
comp15835_c0	1	p2	(GA)9	18	1	18
comp15844_c0	1	p2	(AC)8	16	1022	1037
comp15851_c0	1	p2	(AC)7	14	5	18
comp15857_c0	1	p2	(AC)8	16	448	463
comp15860_c0	1	p2	(AG)8	16	5	20
comp15873_c0	1	p2	(GA)9	18	1	18
comp15883_c0	1	p2	(CT)9	18	443	460
comp15896_c0	1	p2	(GA)8	16	305	320
comp15899_c0	1	p2	(AG)9	18	1	18
comp15907_c0	1	p2	(AG)8	16	1	16
comp15915_c0	1	p2	(CA)8	16	1	16
comp15916_c0	1	p2	(GT)8	16	617	632
comp15923_c0	1	p2	(AG)8	16	1	16
comp15925_c0	1	p2	(GA)8	16	354	369
comp15942_c0	1	p2	(AG)8	16	41	56
comp15949_c0	1	p2	(AT)6	12	113	124
comp15953_c0	1	p2	(GA)7	14	1	14
comp15972_c0	1	p2	(TG)9	18	267	284
comp15973_c0	1	p2	(CA)8	16	1	16
comp15986_c0	1	p2	(TG)7	14	1	14
comp15989_c0	1	p2	(TG)9	18	655	672
comp15996_c0	1	p2	(CT)9	18	893	910
comp16005_c0	1	p2	(GT)8	16	522	537
comp16009_c0	1	p2	(AC)9	18	397	414
comp16013_c0	1	p2	(GT)9	18	1	18
comp16026_c0	1	p2	(TC)7	14	1	14
comp16041_c0	1	p2	(TA)6	12	1352	1363
comp16045_c0	1	p2	(GA)9	18	201	218
comp16045_c1	1	p2	(GT)9	18	1	18
comp16048_c0	1	p2	(GT)7	14	1	14
comp16051_c0	1	p2	(CT)9	18	2	19
comp16057_c0	1	p2	(AC)9	18	1	18
comp16086_c0	1	p2	(GA)9	18	1	18
comp16095_c0	1	p2	(CT)6	12	554	565
comp16099_c0	1	p2	(AG)9	18	466	483
comp16125_c0	1	p2	(CT)9	18	1	18
comp16134_c0	1	p2	(AG)8	16	1	16
comp16136_c0	1	p2	(GT)9	18	1	18
comp16144_c0	1	p2	(GT)9	18	1	18
comp16149_c0	1	p2	(GT)8	16	371	386
comp16150_c0	1	p2	(GT)9	18	1	18
comp16154_c0	1	p2	(TG)10	20	1	20
comp16174_c0	1	p2	(CA)8	16	1	16
comp16205_c0	1	p2	(GA)8	16	1	16
comp16217_c0	1	p2	(GA)8	16	1	16
comp16238_c0	1	p2	(AC)6	12	201	212
comp16246_c0	1	p2	(AC)9	18	1	18
comp16250_c0	1	p2	(AG)8	16	1	16
comp16267_c0	1	p2	(GA)10	20	272	291
comp16281_c1	1	p2	(TG)9	18	1	18
comp16296_c0	1	p2	(GA)7	14	1357	1370
comp16330_c0	1	p2	(TG)9	18	1	18
comp16344_c0	1	p2	(AC)9	18	1	18
comp16350_c0	1	p2	(CA)6	12	162	173
comp16358_c0	1	p2	(AC)9	18	1	18
comp16359_c0	1	p2	(GA)9	18	536	553
comp16376_c0	1	p2	(GT)7	14	181	194
comp16421_c0	1	p2	(GT)8	16	607	622
comp16431_c0	1	p2	(AC)10	20	1	20
comp16433_c0	1	p2	(GA)9	18	1	18
comp16436_c0	1	p2	(GT)6	12	1	12
comp16437_c0	1	p2	(AC)9	18	680	697
comp16441_c0	1	p2	(GA)10	20	376	395
comp16448_c0	1	p2	(GT)9	18	1	18
comp16451_c0	1	p2	(TG)6	12	572	583
comp16459_c0	1	p2	(TG)9	18	1	18
comp16465_c0	1	p2	(TG)10	20	182	201
comp16469_c0	1	p2	(TC)10	20	1	20
comp16470_c0	1	p2	(CT)10	20	1	20
comp16471_c0	1	p2	(AC)10	20	254	273
comp16478_c0	1	p2	(GA)10	20	448	467
comp16481_c0	1	p2	(GT)8	16	1	16
comp16484_c0	1	p2	(CA)9	18	3	20
comp16486_c0	1	p2	(AG)7	14	646	659
comp16488_c0	1	p2	(GT)8	16	1	16
comp16492_c0	1	p2	(CA)9	18	345	362
comp16501_c0	1	p2	(TG)6	12	1	12
comp16508_c0	1	p2	(AC)9	18	1	18
comp16526_c0	1	p2	(AG)9	18	210	227
comp16534_c0	1	p2	(GA)9	18	1	18
comp16538_c0	1	p2	(TG)9	18	1	18
comp16560_c0	1	p2	(AC)9	18	320	337
comp16571_c0	1	p2	(AG)9	18	1	18
comp16573_c0	1	p2	(AG)9	18	1	18
comp16581_c0	1	p2	(CA)10	20	1066	1085
comp16601_c0	1	p2	(GT)9	18	1	18
comp16602_c0	1	p2	(TG)9	18	1	18
comp16603_c0	1	p2	(GA)8	16	738	753
comp16604_c0	1	p2	(GT)10	20	1	20
comp16609_c0	1	p2	(TG)6	12	1	12
comp16612_c0	1	p2	(CA)10	20	1	20
comp16617_c0	1	p2	(AT)10	20	1	20
comp16618_c0	1	p2	(CT)10	20	4	23
comp16619_c0	1	p2	(GT)10	20	1	20
comp16624_c0	1	p2	(AC)9	18	1	18
comp16631_c0	1	p2	(GA)8	16	1	16
comp16632_c0	1	p2	(TG)10	20	551	570
comp16636_c0	1	p2	(GT)9	18	1	18
comp16639_c0	1	p2	(AC)7	14	279	292
comp16647_c0	1	p2	(GA)7	14	1	14
comp16649_c0	1	p2	(TC)10	20	1	20
comp16656_c0	1	p2	(AC)6	12	1333	1344
comp16658_c0	1	p2	(AC)9	18	1	18
comp16664_c0	1	p2	(CA)9	18	4	21
comp16666_c0	1	p2	(GA)9	18	1	18
comp16671_c0	1	p2	(AC)9	18	214	231
comp16680_c0	1	p2	(CA)10	20	3	22
comp16688_c0	1	p2	(AG)10	20	1257	1276
comp16692_c0	1	p2	(GA)9	18	1	18
comp16693_c0	1	p2	(AC)9	18	1	18
comp16695_c0	1	p2	(AG)9	18	1	18
comp16699_c0	1	p2	(AG)7	14	1686	1699
comp16712_c0	1	p2	(GT)9	18	1	18
comp16716_c0	1	p2	(AC)9	18	1	18
comp16732_c0	1	p2	(AG)8	16	1	16
comp16749_c0	1	p2	(GA)10	20	475	494
comp16761_c0	1	p2	(AT)8	16	1	16
comp16766_c0	1	p2	(AG)9	18	1	18
comp16773_c0	1	p2	(AG)11	22	1	22
comp16777_c0	1	p2	(GA)9	18	759	776
comp16783_c0	1	p2	(GT)9	18	1	18
comp16789_c0	1	p2	(TC)8	16	596	611
comp16790_c0	1	p2	(CT)10	20	1019	1038
comp16796_c0	1	p2	(AG)10	20	1	20
comp16797_c0	1	p2	(GT)10	20	1	20
comp16808_c0	1	p2	(AT)10	20	1	20
comp16813_c0	1	p2	(GA)9	18	1	18
comp16821_c0	1	p2	(TC)9	18	1	18
comp16831_c0	1	p2	(GT)9	18	1	18
comp16832_c0	1	p2	(TG)9	18	1	18
comp16833_c0	1	p2	(GA)8	16	1	16
comp16849_c0	1	p2	(AC)9	18	1	18
comp16854_c0	1	p2	(GT)9	18	1	18
comp16857_c0	1	p2	(GT)9	18	1	18
comp16875_c0	1	p2	(CA)7	14	281	294
comp16877_c0	1	p2	(GT)8	16	293	308
comp16883_c0	1	p2	(GA)8	16	1	16
comp16888_c0	1	p2	(AC)8	16	502	517
comp16892_c0	1	p2	(TG)10	20	1	20
comp16897_c0	1	p2	(TG)10	20	1	20
comp16900_c0	1	p2	(TG)9	18	1	18
comp16901_c0	1	p2	(AC)9	18	1	18
comp16907_c0	1	p2	(TA)10	20	324	343
comp16910_c0	1	p2	(GA)9	18	1	18
comp16912_c0	1	p2	(AC)6	12	625	636
comp16915_c0	1	p2	(CA)6	12	12	23
comp16919_c0	1	p2	(GA)10	20	1	20
comp16926_c0	1	p2	(GA)10	20	1	20
comp16940_c0	1	p2	(GA)10	20	1	20
comp16951_c0	1	p2	(AG)9	18	1	18
comp16953_c0	1	p2	(AC)9	18	1	18
comp16958_c0	1	p2	(CT)9	18	3	20
comp16962_c0	1	p2	(GA)7	14	1	14
comp16965_c0	1	p2	(GT)9	18	1	18
comp16968_c0	1	p2	(TG)9	18	376	393
comp16975_c0	1	p2	(GA)8	16	1	16
comp16977_c0	1	p2	(AC)9	18	1	18
comp16980_c0	1	p2	(CA)9	18	1	18
comp16995_c0	1	p2	(AC)9	18	1	18
comp16998_c0	1	p2	(GA)9	18	300	317
comp17012_c0	1	p2	(AC)9	18	1	18
comp17021_c0	1	p2	(TC)9	18	1	18
comp17026_c0	1	p2	(TG)8	16	1	16
comp17048_c0	1	p2	(TC)7	14	258	271
comp17059_c1	1	p2	(GA)9	18	1	18
comp17064_c0	1	p2	(GT)6	12	1471	1482
comp17065_c0	1	p2	(TA)9	18	1	18
comp17073_c0	1	p2	(CT)9	18	4	21
comp17083_c0	1	p2	(AT)10	20	1	20
comp17084_c0	1	p2	(CA)8	16	353	368
comp17105_c0	1	p2	(AG)7	14	1	14
comp17107_c0	1	p2	(GA)9	18	1	18
comp17119_c0	1	p2	(TG)9	18	546	563
comp17132_c0	1	p2	(AC)9	18	1	18
comp17133_c0	1	p2	(TA)8	16	870	885
comp17135_c0	1	p2	(TG)9	18	492	509
comp17149_c0	1	p2	(CA)6	12	81	92
comp17155_c0	1	p2	(GT)9	18	1	18
comp17178_c0	1	p2	(CT)10	20	3	22
comp17194_c1	1	p2	(TG)10	20	292	311
comp17205_c0	1	p2	(GT)9	18	1	18
comp17210_c0	1	p2	(TG)9	18	1	18
comp17215_c0	1	p2	(TG)9	18	1	18
comp17228_c0	1	p2	(AT)10	20	1	20
comp17232_c0	1	p2	(AT)7	14	1284	1297
comp17236_c0	1	p2	(GT)9	18	1	18
comp17238_c0	1	p2	(GT)9	18	23	40
comp17238_c1	1	p2	(AG)9	18	1	18
comp17242_c0	1	p2	(GA)7	14	302	315
comp17243_c0	1	p2	(GT)8	16	1	16
comp17248_c0	1	p2	(CA)10	20	1	20
comp17249_c0	1	p2	(GT)8	16	1	16
comp17253_c0	1	p2	(AG)9	18	924	941
comp17256_c0	1	p2	(CA)10	20	1	20
comp17258_c0	1	p2	(GT)10	20	362	381
comp17259_c0	1	p2	(AT)10	20	1	20
comp17270_c0	1	p2	(TG)10	20	1	20
comp17272_c0	1	p2	(AC)8	16	3168	3183
comp17275_c1	1	p2	(GT)9	18	1	18
comp17297_c0	1	p2	(CA)10	20	1621	1640
comp17300_c0	1	p2	(TG)9	18	1	18
comp17301_c0	1	p2	(AC)9	18	1	18
comp17306_c0	1	p2	(AG)9	18	1	18
comp17313_c0	1	p2	(GT)10	20	1	20
comp17317_c0	1	p2	(GT)7	14	11	24
comp17323_c0	1	p2	(AG)9	18	1	18
comp17326_c0	1	p2	(GA)10	20	1	20
comp17329_c0	1	p2	(AT)11	22	1	22
comp17334_c0	1	p2	(TC)10	20	2917	2936
comp17340_c0	1	p2	(GT)9	18	1	18
comp17344_c0	1	p2	(GA)9	18	1	18
comp17349_c0	1	p2	(AG)8	16	1	16
comp17350_c0	1	p2	(AC)9	18	1	18
comp17365_c0	1	p2	(GT)8	16	8	23
comp17367_c0	1	p2	(AC)11	22	1	22
comp17372_c0	1	p2	(GT)11	22	1	22
comp17373_c0	1	p2	(TA)9	18	1	18
comp17388_c0	1	p2	(GT)8	16	1	16
comp17402_c0	1	p2	(GT)11	22	1	22
comp17403_c0	1	p2	(AG)12	24	1	24
comp17429_c0	1	p2	(GA)11	22	1	22
comp17435_c0	1	p2	(GT)11	22	379	400
comp17441_c0	1	p2	(AC)6	12	4	15
comp17442_c0	1	p2	(CA)7	14	18	31
comp17444_c0	1	p2	(CA)11	22	1	22
comp17446_c0	1	p2	(AC)10	20	3126	3145
comp17462_c0	1	p2	(TG)7	14	2411	2424
comp17463_c0	1	p2	(GT)10	20	3	22
comp17478_c0	1	p2	(GT)10	20	191	210
comp17478_c1	1	p2	(GT)10	20	1	20
comp17486_c1	1	p2	(GT)11	22	1	22
comp17488_c0	1	p2	(GA)9	18	6	23
comp17489_c0	1	p2	(GA)10	20	1	20
comp17490_c0	1	p2	(TA)8	16	663	678
comp17491_c0	1	p2	(AG)10	20	1	20
comp17495_c0	1	p2	(GT)11	22	1	22
comp17506_c0	1	p2	(GA)11	22	1	22
comp17514_c0	1	p2	(GA)9	18	182	199
comp17515_c0	1	p2	(GA)10	20	638	657
comp17518_c0	1	p2	(AC)10	20	1	20
comp17523_c0	1	p2	(GT)9	18	1	18
comp17525_c0	1	p2	(AC)10	20	1	20
comp17527_c0	1	p2	(GT)11	22	949	970
comp17530_c0	1	p2	(AG)10	20	1	20
comp17534_c0	1	p2	(TG)10	20	1	20
comp17535_c0	1	p2	(CT)10	20	3	22
comp17537_c0	1	p2	(GA)10	20	1	20
comp17539_c0	1	p2	(GT)9	18	1	18
comp17543_c0	1	p2	(GA)11	22	1	22
comp17546_c0	1	p2	(AC)10	20	1004	1023
comp17548_c0	1	p2	(GA)9	18	269	286
comp17576_c0	1	p2	(GT)9	18	1	18
comp17580_c0	1	p2	(TG)10	20	275	294
comp17587_c0	1	p2	(TG)8	16	1047	1062
comp17588_c0	1	p2	(AC)9	18	1	18
comp17590_c0	1	p2	(GT)10	20	1	20
comp17591_c0	1	p2	(TG)10	20	367	386
comp17595_c0	1	p2	(AC)10	20	1	20
comp17601_c0	1	p2	(GA)7	14	1	14
comp17603_c0	1	p2	(CT)9	18	1	18
comp17611_c0	1	p2	(GT)10	20	1	20
comp17621_c0	1	p2	(GT)10	20	1	20
comp17643_c0	1	p2	(TC)7	14	10	23
comp17647_c0	1	p2	(AT)8	16	1	16
comp17682_c0	1	p2	(GT)8	16	1	16
comp17686_c0	1	p2	(GT)9	18	1	18
comp17688_c0	1	p2	(AC)10	20	1	20
comp17700_c0	1	p2	(GA)10	20	1	20
comp17708_c0	1	p2	(TG)10	20	274	293
comp17710_c0	1	p2	(AG)8	16	6	21
comp17715_c0	1	p2	(GT)9	18	1	18
comp17717_c0	1	p2	(AG)10	20	1	20
comp17722_c0	1	p2	(GT)9	18	1	18
comp17726_c0	1	p2	(GA)10	20	1	20
comp17726_c1	1	p2	(TG)6	12	416	427
comp17753_c0	1	p2	(CA)9	18	19	36
comp17764_c0	1	p2	(TA)7	14	1	14
comp17765_c0	1	p2	(AT)7	14	9	22
comp17780_c0	1	p2	(AC)10	20	1	20
comp17787_c0	1	p2	(CA)9	18	1	18
comp17794_c0	1	p2	(TG)11	22	1	22
comp17801_c0	1	p2	(GT)10	20	1	20
comp17804_c0	1	p2	(GT)10	20	343	362
comp17806_c0	1	p2	(TG)11	22	1	22
comp17815_c0	1	p2	(GA)9	18	1	18
comp17819_c0	1	p2	(TG)9	18	1	18
comp17823_c0	1	p2	(GA)8	16	1	16
comp17828_c0	1	p2	(AC)9	18	1	18
comp17832_c0	1	p2	(AC)9	18	1	18
comp17832_c1	1	p2	(GT)7	14	1	14
comp17834_c0	1	p2	(CA)10	20	1	20
comp17839_c1	1	p2	(TA)9	18	4	21
comp17839_c2	1	p2	(TC)10	20	1	20
comp17845_c0	1	p2	(AC)9	18	1	18
comp17851_c0	1	p2	(CA)10	20	1	20
comp17866_c0	1	p2	(AC)8	16	1	16
comp17879_c0	1	p2	(AT)11	22	1	22
comp17881_c0	1	p2	(CT)10	20	2	21
comp17887_c0	1	p2	(GT)10	20	1	20
comp17895_c0	1	p2	(TG)9	18	1	18
comp17898_c0	1	p2	(GT)10	20	1	20
comp17900_c0	1	p2	(AC)9	18	1	18
comp17904_c0	1	p2	(TG)6	12	346	357
comp17908_c0	1	p2	(AT)11	22	828	849
comp17912_c0	1	p2	(TG)7	14	295	308
comp17929_c0	1	p2	(GT)10	20	1	20
comp17939_c0	1	p2	(GA)8	16	299	314
comp17941_c0	1	p2	(AC)10	20	1	20
comp17957_c0	1	p2	(AC)8	16	30	45
comp17968_c0	1	p2	(TC)10	20	1	20
comp17972_c0	1	p2	(AG)9	18	1	18
comp17981_c0	1	p2	(AC)9	18	1581	1598
comp17983_c0	1	p2	(GA)10	20	1	20
comp17986_c0	1	p2	(CT)8	16	1	16
comp17994_c0	1	p2	(CT)10	20	1	20
comp18023_c0	1	p2	(AT)8	16	1	16
comp18029_c0	1	p2	(AC)9	18	1	18
comp18032_c0	1	p2	(AC)9	18	662	679
comp18038_c0	1	p2	(CT)6	12	855	866
comp18042_c0	1	p2	(AG)8	16	1	16
comp18055_c0	1	p2	(GT)7	14	1	14
comp18060_c0	1	p2	(CA)6	12	137	148
comp18067_c0	1	p2	(AC)8	16	719	734
comp18068_c0	1	p2	(TG)9	18	1725	1742
comp18085_c0	1	p2	(AC)9	18	1	18
comp18105_c0	1	p2	(CA)6	12	405	416
comp18120_c0	1	p2	(TG)9	18	1	18
comp18126_c0	1	p2	(GT)8	16	1	16
comp18133_c0	1	p2	(AC)6	12	1293	1304
comp18149_c1	1	p2	(CA)9	18	1	18
comp18151_c0	1	p2	(GT)6	12	212	223
comp18152_c0	1	p2	(TG)8	16	223	238
comp18158_c0	1	p2	(AG)9	18	1	18
comp18162_c0	1	p2	(CA)8	16	1	16
comp18216_c0	1	p2	(AG)9	18	1	18
comp18219_c0	1	p2	(GT)9	18	1	18
comp18222_c0	1	p2	(AC)9	18	1	18
comp18223_c0	1	p2	(GT)8	16	1	16
comp18225_c0	1	p2	(CA)9	18	210	227
comp18234_c0	1	p2	(GA)9	18	1	18
comp18236_c0	1	p2	(GA)8	16	1	16
comp18238_c0	1	p2	(AT)10	20	2	21
comp18239_c0	1	p2	(TG)7	14	1819	1832
comp18245_c0	1	p2	(GA)9	18	1	18
comp18248_c0	1	p2	(AC)10	20	1	20
comp18256_c0	1	p2	(GT)6	12	1	12
comp18261_c0	1	p2	(AG)7	14	1	14
comp18261_c1	1	p2	(GT)9	18	248	265
comp18262_c0	1	p2	(GT)8	16	415	430
comp18265_c0	1	p2	(AG)9	18	1	18
comp18285_c0	1	p2	(GT)9	18	1022	1039
comp18288_c0	1	p2	(TC)10	20	1	20
comp18316_c0	1	p2	(AC)9	18	1	18
comp18317_c1	1	p2	(AC)8	16	6	21
comp18324_c0	1	p2	(GT)9	18	1	18
comp18330_c0	1	p2	(GT)8	16	1	16
comp18340_c0	1	p2	(TG)9	18	1	18
comp18343_c0	1	p2	(TG)9	18	1734	1751
comp18346_c0	1	p2	(AT)10	20	1	20
comp18354_c0	1	p2	(AG)11	22	470	491
comp18356_c0	1	p2	(AG)9	18	1	18
comp18359_c1	1	p2	(TC)8	16	7	22
comp18362_c0	1	p2	(AG)9	18	1	18
comp18376_c0	1	p2	(GT)9	18	1	18
comp18379_c0	1	p2	(CT)11	22	1	22
comp18381_c0	1	p2	(AG)9	18	348	365
comp18385_c0	1	p2	(GT)9	18	882	899
comp18398_c0	1	p2	(GT)9	18	345	362
comp18401_c0	1	p2	(GA)8	16	1	16
comp18402_c0	1	p2	(TG)10	20	190	209
comp18431_c0	1	p2	(GT)10	20	589	608
comp18433_c0	1	p2	(GT)7	14	1	14
comp18435_c0	1	p2	(AG)8	16	452	467
comp18439_c0	1	p2	(AG)10	20	259	278
comp18447_c0	1	p2	(AG)9	18	540	557
comp18449_c0	1	p2	(GA)9	18	1	18
comp18459_c0	1	p2	(GT)9	18	1	18
comp18465_c0	1	p2	(AC)9	18	1024	1041
comp18472_c0	1	p2	(AC)9	18	1	18
comp18476_c0	1	p2	(GA)9	18	1	18
comp18480_c0	1	p2	(AC)10	20	1103	1122
comp18484_c0	1	p2	(AC)6	12	359	370
comp18499_c0	1	p2	(TC)9	18	1	18
comp18502_c0	1	p2	(GA)9	18	1	18
comp18512_c0	1	p2	(GT)10	20	1	20
comp18517_c0	1	p2	(GT)7	14	1	14
comp18523_c0	1	p2	(AC)9	18	1	18
comp18526_c0	1	p2	(GA)9	18	333	350
comp18538_c0	1	p2	(GA)9	18	1	18
comp18545_c0	1	p2	(AT)8	16	1102	1117
comp18552_c0	1	p2	(TG)9	18	1	18
comp18553_c0	1	p2	(GA)10	20	1	20
comp18556_c0	1	p2	(TG)9	18	1	18
comp18561_c0	1	p2	(GT)9	18	1	18
comp18570_c0	1	p2	(AG)10	20	1	20
comp18589_c0	1	p2	(AG)8	16	1	16
comp18595_c0	1	p2	(AT)11	22	1	22
comp18599_c0	1	p2	(AG)8	16	404	419
comp18603_c1	1	p2	(AG)9	18	1	18
comp18618_c0	1	p2	(TG)10	20	1	20
comp18627_c0	1	p2	(AT)11	22	1	22
comp18633_c0	1	p2	(GT)7	14	322	335
comp18637_c0	1	p2	(AC)9	18	1	18
comp18640_c0	1	p2	(GT)7	14	1	14
comp18645_c0	1	p2	(AG)9	18	626	643
comp18646_c0	1	p2	(CT)10	20	3	22
comp18651_c0	1	p2	(TG)9	18	337	354
comp18661_c0	1	p2	(GA)10	20	364	383
comp18663_c0	1	p2	(GA)10	20	1	20
comp18668_c0	1	p2	(CA)6	12	1	12
comp18673_c0	1	p2	(GT)9	18	800	817
comp18686_c0	1	p2	(AT)7	14	137	150
comp18688_c0	1	p2	(TC)7	14	1	14
comp18702_c0	1	p2	(TG)9	18	1	18
comp18706_c0	1	p2	(GT)9	18	1	18
comp18717_c0	1	p2	(CA)6	12	119	130
comp18720_c0	1	p2	(CA)7	14	1	14
comp18721_c0	1	p2	(AG)7	14	34	47
comp18733_c0	1	p2	(AG)9	18	1	18
comp18737_c0	1	p2	(GT)8	16	1195	1210
comp18759_c0	1	p2	(GA)9	18	556	573
comp18761_c0	1	p2	(GA)10	20	1	20
comp18771_c0	1	p2	(CT)8	16	1	16
comp18773_c0	1	p2	(GT)9	18	199	216
comp18781_c0	1	p2	(AC)6	12	1	12
comp18788_c0	1	p2	(AG)9	18	1	18
comp18790_c0	1	p2	(GA)7	14	1	14
comp18807_c0	1	p2	(TG)8	16	1	16
comp18815_c1	1	p2	(TG)8	16	641	656
comp18825_c0	1	p2	(GA)8	16	493	508
comp18829_c0	1	p2	(GA)10	20	1	20
comp18834_c0	1	p2	(TG)9	18	1	18
comp18838_c0	1	p2	(AC)9	18	1	18
comp18840_c0	1	p2	(GT)9	18	1	18
comp18841_c0	1	p2	(GT)7	14	191	204
comp18846_c0	1	p2	(AC)7	14	10	23
comp18847_c0	1	p2	(TG)6	12	1	12
comp18852_c0	1	p2	(CA)6	12	518	529
comp18865_c0	1	p2	(GA)9	18	1	18
comp18869_c0	1	p2	(GT)9	18	1	18
comp18875_c0	1	p2	(CA)10	20	698	717
comp18902_c0	1	p2	(TG)9	18	1	18
comp18907_c0	1	p2	(TG)8	16	1	16
comp18919_c1	1	p2	(CA)8	16	1	16
comp18925_c0	1	p2	(CA)9	18	3	20
comp18936_c0	1	p2	(TG)9	18	3	20
comp18947_c0	1	p2	(AG)9	18	1	18
comp18998_c0	1	p2	(GT)6	12	13	24
comp18999_c0	1	p2	(TC)9	18	1	18
comp19005_c0	1	p2	(AC)9	18	1	18
comp19009_c0	1	p2	(TG)6	12	687	698
comp19011_c0	1	p2	(GT)10	20	731	750
comp19020_c0	1	p2	(AG)9	18	60	77
comp19024_c0	1	p2	(CA)6	12	485	496
comp19025_c0	1	p2	(GA)8	16	1	16
comp19050_c0	1	p2	(AC)7	14	1029	1042
comp19063_c0	1	p2	(GA)7	14	6	19
comp19081_c0	1	p2	(TG)7	14	1133	1146
comp19086_c0	1	p2	(CA)6	12	66	77
comp19091_c0	1	p2	(AC)8	16	1	16
comp19107_c0	1	p2	(AG)9	18	1	18
comp19109_c0	1	p2	(GA)8	16	946	961
comp19116_c0	1	p2	(GT)6	12	1	12
comp19124_c0	1	p2	(GT)6	12	1	12
comp19129_c0	1	p2	(AG)9	18	1	18
comp19155_c0	1	p2	(TG)6	12	1	12
comp19167_c0	1	p2	(AG)8	16	1	16
comp19168_c0	1	p2	(AG)7	14	1	14
comp19170_c0	1	p2	(TC)8	16	1	16
comp19172_c0	1	p2	(AG)9	18	538	555
comp19180_c0	1	p2	(GT)7	14	196	209
comp19200_c0	1	p2	(GT)9	18	1	18
comp19202_c0	1	p2	(AC)7	14	160	173
comp19210_c0	1	p2	(TG)9	18	1002	1019
comp19223_c0	1	p2	(AC)8	16	1	16
comp19231_c0	1	p2	(AC)10	20	1	20
comp19246_c0	1	p2	(AC)9	18	1	18
comp19258_c0	1	p2	(TC)8	16	1	16
comp19275_c0	1	p2	(AC)9	18	337	354
comp19285_c0	1	p2	(AC)9	18	223	240
comp19292_c0	1	p2	(AC)10	20	1	20
comp19293_c0	1	p2	(TC)10	20	1	20
comp19294_c0	1	p2	(TC)9	18	1	18
comp19299_c0	1	p2	(AT)10	20	1	20
comp19318_c0	1	p2	(GA)10	20	352	371
comp19321_c0	1	p2	(TA)6	12	113	124
comp19328_c0	1	p2	(GT)10	20	198	217
comp19329_c0	1	p2	(TG)8	16	5	20
comp19334_c0	1	p2	(GA)10	20	1	20
comp19343_c0	1	p2	(AC)10	20	1	20
comp19347_c0	1	p2	(CA)9	18	1	18
comp19358_c0	1	p2	(GT)9	18	335	352
comp19368_c0	1	p2	(TG)8	16	1	16
comp19376_c0	1	p2	(CA)6	12	323	334
comp19383_c0	1	p2	(GT)10	20	1	20
comp19384_c0	1	p2	(CT)8	16	1	16
comp19397_c0	1	p2	(AC)8	16	1	16
comp19398_c0	1	p2	(TG)7	14	119	132
comp19400_c0	1	p2	(GT)9	18	1	18
comp19406_c0	1	p2	(GA)9	18	1	18
comp19418_c0	1	p2	(TC)8	16	1	16
comp19421_c0	1	p2	(GT)8	16	1	16
comp19428_c0	1	p2	(GT)9	18	682	699
comp19433_c0	1	p2	(TG)9	18	1	18
comp19435_c0	1	p2	(AC)9	18	996	1013
comp19439_c0	1	p2	(GT)9	18	1	18
comp19452_c0	1	p2	(AG)10	20	1	20
comp19456_c0	1	p2	(TG)8	16	1	16
comp19458_c0	1	p2	(TG)8	16	3	18
comp19465_c0	1	p2	(GA)9	18	225	242
comp19469_c0	1	p2	(GT)9	18	1	18
comp19469_c1	1	p2	(TG)9	18	198	215
comp19470_c0	1	p2	(GA)10	20	1	20
comp19471_c0	1	p2	(CT)9	18	1	18
comp19473_c0	1	p2	(GA)8	16	2433	2448
comp19483_c0	1	p2	(TG)6	12	2176	2187
comp19485_c0	1	p2	(TG)9	18	1	18
comp19511_c0	1	p2	(GT)9	18	340	357
comp19513_c0	1	p2	(GT)6	12	1156	1167
comp19519_c1	1	p2	(AC)9	18	223	240
comp19520_c0	1	p2	(TG)7	14	354	367
comp19528_c0	1	p2	(GA)8	16	380	395
comp19543_c0	1	p2	(GT)8	16	216	231
comp19546_c0	1	p2	(AG)10	20	1	20
comp19564_c0	1	p2	(GA)9	18	1696	1713
comp19566_c0	1	p2	(CA)9	18	1	18
comp19567_c0	1	p2	(AG)10	20	1	20
comp19572_c0	1	p2	(GA)10	20	330	349
comp19581_c0	1	p2	(AC)8	16	290	305
comp19591_c0	1	p2	(GA)8	16	1	16
comp19597_c0	1	p2	(GA)9	18	1	18
comp19599_c0	1	p2	(TG)10	20	1765	1784
comp19602_c0	1	p2	(AG)8	16	1	16
comp19608_c0	1	p2	(GT)8	16	190	205
comp19614_c0	1	p2	(AG)9	18	1	18
comp19622_c0	1	p2	(AG)10	20	1	20
comp19641_c0	1	p2	(TC)9	18	1	18
comp19643_c0	1	p2	(GA)10	20	1	20
comp19651_c0	1	p2	(GA)10	20	1	20
comp19655_c0	1	p2	(AC)9	18	1	18
comp19661_c0	1	p2	(CT)10	20	1	20
comp19661_c1	1	p2	(GA)10	20	1	20
comp19666_c0	1	p2	(TG)9	18	1	18
comp19669_c0	1	p2	(AC)9	18	283	300
comp19672_c0	1	p2	(AC)8	16	1	16
comp19676_c0	1	p2	(GC)10	20	6	25
comp19677_c0	1	p2	(CA)10	20	3	22
comp19684_c0	1	p2	(AC)9	18	1	18
comp19688_c0	1	p2	(GA)9	18	1	18
comp19691_c0	1	p2	(TG)9	18	1	18
comp19693_c0	1	p2	(TG)10	20	1	20
comp19699_c0	1	p2	(TG)8	16	1	16
comp19710_c0	1	p2	(GA)6	12	1	12
comp19717_c0	1	p2	(GA)8	16	558	573
comp19720_c0	1	p2	(GT)9	18	451	468
comp19727_c0	1	p2	(AG)9	18	1	18
comp19729_c0	1	p2	(AT)10	20	1	20
comp19743_c1	1	p2	(GT)9	18	1	18
comp19744_c0	1	p2	(GA)9	18	1	18
comp19747_c0	1	p2	(AC)9	18	1	18
comp19752_c0	1	p2	(TA)10	20	1	20
comp19757_c0	1	p2	(AC)8	16	1	16
comp19762_c0	1	p2	(GT)7	14	1	14
comp19763_c0	1	p2	(AG)9	18	771	788
comp19771_c0	1	p2	(AC)6	12	1	12
comp19779_c0	1	p2	(GT)10	20	1	20
comp19783_c0	1	p2	(GA)10	20	1	20
comp19800_c0	1	p2	(GT)9	18	1	18
comp19807_c0	1	p2	(GT)10	20	1	20
comp19854_c0	1	p2	(GT)9	18	255	272
comp19859_c0	1	p2	(TC)8	16	3	18
comp19868_c0	1	p2	(GA)9	18	1	18
comp19873_c0	1	p2	(TG)9	18	679	696
comp19883_c0	1	p2	(TG)9	18	1	18
comp19887_c0	1	p2	(AG)7	14	1	14
comp19902_c0	1	p2	(AC)9	18	1	18
comp19905_c0	1	p2	(GT)6	12	279	290
comp19917_c0	1	p2	(TC)8	16	1	16
comp19919_c0	1	p2	(TC)9	18	471	488
comp19934_c0	1	p2	(GA)9	18	5	22
comp19937_c0	1	p2	(GT)8	16	200	215
comp19940_c0	1	p2	(GT)9	18	200	217
comp19950_c0	1	p2	(AT)6	12	325	336
comp19982_c0	1	p2	(TG)10	20	1	20
comp20004_c0	1	p2	(TA)6	12	730	741
comp20021_c0	1	p2	(CA)10	20	1	20
comp20024_c1	1	p2	(AC)9	18	216	233
comp20026_c0	1	p2	(AC)8	16	1	16
comp20027_c0	1	p2	(AC)9	18	1	18
comp20039_c0	1	p2	(AG)10	20	1	20
comp20062_c0	1	p2	(AG)6	12	261	272
comp20065_c0	1	p2	(TG)8	16	1	16
comp20071_c0	1	p2	(AC)8	16	1	16
comp20083_c0	1	p2	(GA)9	18	1	18
comp20083_c1	1	p2	(TC)8	16	1	16
comp20087_c0	1	p2	(GA)10	20	1	20
comp20115_c0	1	p2	(GT)9	18	1	18
comp20128_c0	1	p2	(AC)9	18	1	18
comp20142_c0	1	p2	(AG)9	18	1	18
comp20149_c0	1	p2	(GA)9	18	1	18
comp20154_c0	1	p2	(GT)9	18	1	18
comp20165_c0	1	p2	(CT)9	18	1	18
comp20171_c0	1	p2	(AC)6	12	13	24
comp20184_c0	1	p2	(GA)9	18	1	18
comp20194_c0	1	p2	(GT)8	16	188	203
comp20198_c0	1	p2	(CT)9	18	1	18
comp20214_c0	1	p2	(GT)8	16	407	422
comp20216_c0	1	p2	(AC)8	16	1	16
comp20219_c0	1	p2	(AC)10	20	1	20
comp20229_c0	1	p2	(GT)6	12	1	12
comp20231_c0	1	p2	(AC)10	20	1	20
comp20234_c0	1	p2	(GA)10	20	1	20
comp20239_c0	1	p2	(AC)8	16	1180	1195
comp20247_c0	1	p2	(TC)7	14	1	14
comp20252_c0	1	p2	(GT)9	18	1	18
comp20259_c0	1	p2	(AG)9	18	314	331
comp20268_c0	1	p2	(GT)10	20	1	20
comp20277_c0	1	p2	(GT)8	16	444	459
comp20279_c0	1	p2	(GA)9	18	1	18
comp20281_c0	1	p2	(CA)8	16	1	16
comp20281_c1	1	p2	(AC)9	18	1	18
comp20312_c0	1	p2	(AG)9	18	1	18
comp20314_c0	1	p2	(TG)8	16	249	264
comp20334_c0	1	p2	(GA)9	18	1	18
comp20341_c0	1	p2	(GA)9	18	1	18
comp20347_c0	1	p2	(TG)10	20	701	720
comp20351_c0	1	p2	(AC)9	18	1643	1660
comp20358_c0	1	p2	(GA)9	18	1	18
comp20364_c0	1	p2	(AG)6	12	197	208
comp20365_c0	1	p2	(TC)9	18	475	492
comp20383_c0	1	p2	(AT)7	14	1	14
comp20389_c0	1	p2	(AG)9	18	1	18
comp20402_c0	1	p2	(CA)6	12	11	22
comp20407_c0	1	p2	(GA)10	20	1	20
comp20408_c0	1	p2	(TC)9	18	1	18
comp20423_c0	1	p2	(AC)9	18	1	18
comp20436_c0	1	p2	(AT)7	14	32	45
comp20440_c0	1	p2	(GT)10	20	1	20
comp20455_c0	1	p2	(TG)10	20	596	615
comp20474_c0	1	p2	(GT)9	18	1	18
comp20519_c0	1	p2	(AG)7	14	1	14
comp20520_c1	1	p2	(GA)9	18	1	18
comp20544_c0	1	p2	(AC)9	18	1	18
comp20548_c0	1	p2	(AG)10	20	1	20
comp20570_c0	1	p2	(GA)8	16	478	493
comp20578_c0	1	p2	(CT)6	12	611	622
comp20590_c0	1	p2	(GT)9	18	294	311
comp20608_c0	1	p2	(GA)9	18	1	18
comp20644_c0	1	p2	(AC)10	20	1	20
comp20653_c0	1	p2	(GT)6	12	909	920
comp20666_c0	1	p2	(TG)7	14	1	14
comp20669_c0	1	p2	(TG)6	12	212	223
comp20683_c0	1	p2	(AG)9	18	1	18
comp20708_c0	1	p2	(CA)9	18	1	18
comp20722_c0	1	p2	(GT)6	12	1	12
comp20747_c0	1	p2	(TG)8	16	1	16
comp20756_c0	1	p2	(AC)8	16	159	174
comp20788_c0	1	p2	(TA)10	20	1	20
comp20790_c0	1	p2	(AC)9	18	1	18
comp20791_c0	1	p2	(TC)8	16	6	21
comp20814_c0	1	p2	(AC)8	16	1	16
comp20819_c0	1	p2	(AG)9	18	1	18
comp20826_c0	1	p2	(CA)8	16	21	36
comp20849_c0	1	p2	(TG)9	18	450	467
comp20871_c0	1	p2	(AC)7	14	1	14
comp20872_c0	1	p2	(AG)7	14	186	199
comp20887_c0	1	p2	(AC)9	18	1	18
comp20889_c0	1	p2	(TG)9	18	1	18
comp20900_c0	1	p2	(TG)6	12	456	467
comp20920_c0	1	p2	(GA)6	12	295	306
comp20923_c0	1	p2	(CA)6	12	81	92
comp20963_c0	1	p2	(GA)8	16	1	16
comp20996_c0	1	p2	(AG)8	16	1	16
comp21027_c0	1	p2	(AG)9	18	302	319
comp21035_c0	1	p2	(AG)9	18	1	18
comp21065_c0	1	p2	(GT)8	16	734	749
comp21099_c0	1	p2	(CA)10	20	1563	1582
comp21105_c0	1	p2	(TA)8	16	2651	2666
comp21118_c0	1	p2	(GA)8	16	213	228
comp21121_c0	1	p2	(TG)9	18	276	293
comp21137_c0	1	p2	(TG)8	16	4	19
comp21166_c0	1	p2	(GT)7	14	583	596
comp21177_c0	1	p2	(GT)8	16	1	16
comp21197_c0	1	p2	(AG)8	16	1	16
comp21202_c0	1	p2	(GA)9	18	1	18
comp21211_c0	1	p2	(GT)8	16	1	16
comp21277_c0	1	p2	(AT)10	20	1	20
comp21284_c0	1	p2	(GT)8	16	404	419
comp21312_c0	1	p2	(AG)9	18	714	731
comp21328_c0	1	p2	(AG)10	20	1	20
comp21329_c0	1	p2	(AG)10	20	1	20
comp21330_c0	1	p2	(CT)6	12	1	12
comp21343_c0	1	p2	(GA)7	14	10	23
comp21359_c0	1	p2	(GA)7	14	1	14
comp21365_c0	1	p2	(GA)9	18	665	682
comp21414_c0	1	p2	(TG)9	18	1	18
comp21430_c0	1	p2	(GT)9	18	1484	1501
comp21447_c0	1	p2	(GT)9	18	377	394
comp21448_c0	1	p2	(GA)8	16	1	16
comp21455_c0	1	p2	(GT)8	16	1	16
comp21461_c0	1	p2	(GA)10	20	205	224
comp21463_c0	1	p2	(GA)9	18	228	245
comp21470_c1	1	p2	(AC)8	16	1	16
comp21471_c0	1	p2	(AC)9	18	349	366
comp21471_c1	1	p2	(GA)8	16	234	249
comp21472_c0	1	p2	(GA)9	18	1	18
comp21504_c1	1	p2	(TG)8	16	198	213
comp21505_c0	1	p2	(AG)8	16	584	599
comp21509_c0	1	p2	(AG)9	18	1	18
comp21510_c0	1	p2	(GT)9	18	1	18
comp21523_c0	1	p2	(TG)10	20	1	20
comp21529_c0	1	p2	(AC)9	18	1	18
comp21563_c0	1	p2	(TG)7	14	1	14
comp21571_c0	1	p2	(AC)6	12	75	86
comp21599_c0	1	p2	(GA)6	12	307	318
comp21617_c0	1	p2	(TG)9	18	1	18
comp21623_c0	1	p2	(CA)6	12	13	24
comp21643_c0	1	p2	(GT)8	16	1	16
comp21643_c1	1	p2	(CA)9	18	1	18
comp21648_c0	1	p2	(AT)7	14	17	30
comp21661_c0	1	p2	(GT)10	20	278	297
comp21682_c0	1	p2	(GT)10	20	354	373
comp21692_c0	1	p2	(AC)7	14	218	231
comp21693_c0	1	p2	(TG)6	12	11	22
comp21695_c0	1	p2	(TG)7	14	9	22
comp21696_c0	1	p2	(GT)9	18	297	314
comp21700_c0	1	p2	(AG)7	14	4	17
comp21706_c0	1	p2	(CA)8	16	242	257
comp21708_c0	1	p2	(AC)9	18	1	18
comp21746_c0	1	p2	(GT)9	18	205	222
comp21748_c0	1	p2	(TG)9	18	488	505
comp21756_c0	1	p2	(CA)9	18	1	18
comp21808_c0	1	p2	(AG)7	14	254	267
comp21816_c0	1	p2	(TC)10	20	1	20
comp21818_c0	1	p2	(TC)8	16	1	16
comp21877_c0	1	p2	(GA)10	20	368	387
comp21892_c0	1	p2	(GA)9	18	1	18
comp21894_c0	1	p2	(AC)8	16	1	16
comp21951_c0	1	p2	(TG)6	12	564	575
comp21966_c0	1	p2	(CT)8	16	1	16
comp21979_c0	1	p2	(CT)10	20	349	368
comp22033_c0	1	p2	(AT)7	14	158	171
comp22036_c0	1	p2	(AC)6	12	329	340
comp22037_c0	1	p2	(AG)7	14	104	117
comp22043_c0	1	p2	(TG)8	16	236	251
comp22046_c0	1	p2	(GT)8	16	473	488
comp22049_c0	1	p2	(AG)9	18	1	18
comp22061_c0	1	p2	(AC)8	16	263	278
comp22062_c0	1	p2	(TA)10	20	686	705
comp22067_c0	1	p2	(AC)9	18	1	18
comp22081_c0	1	p2	(GA)9	18	308	325
comp22087_c0	1	p2	(TG)9	18	1	18
comp22098_c0	1	p2	(AC)9	18	1	18
comp22111_c0	1	p2	(TC)9	18	1	18
comp22112_c1	1	p2	(CA)6	12	312	323
comp22117_c0	1	p2	(TG)9	18	520	537
comp22121_c0	1	p2	(AG)10	20	1	20
comp22123_c0	1	p2	(AG)8	16	1	16
comp22125_c0	1	p2	(TG)8	16	1	16
comp22151_c0	1	p2	(CA)6	12	1	12
comp22152_c0	1	p2	(GA)8	16	272	287
comp22166_c0	1	p2	(GA)9	18	5	22
comp22196_c0	1	p2	(GA)9	18	1	18
comp22212_c0	1	p2	(GA)10	20	1	20
comp22220_c0	1	p2	(AG)8	16	1	16
comp22268_c0	1	p2	(AC)9	18	1	18
comp22285_c0	1	p2	(CT)9	18	1	18
comp22297_c0	1	p2	(GT)10	20	1	20
comp22308_c0	1	p2	(GA)9	18	1	18
comp22337_c0	1	p2	(GT)9	18	1	18
comp22355_c1	1	p2	(TA)10	20	1	20
comp22365_c0	1	p2	(GT)9	18	1	18
comp22393_c0	1	p2	(AT)6	12	288	299
comp22463_c0	1	p2	(CA)6	12	200	211
comp22468_c0	1	p2	(CA)7	14	131	144
comp22474_c0	1	p2	(GT)9	18	1	18
comp22520_c0	1	p2	(AC)8	16	1	16
comp22530_c0	1	p2	(AC)10	20	1	20
comp22572_c0	1	p2	(GT)8	16	1	16
comp22577_c0	1	p2	(GA)9	18	1	18
comp22608_c0	1	p2	(TG)6	12	104	115
comp22609_c0	1	p2	(GT)9	18	1	18
comp22617_c0	1	p2	(AC)6	12	11	22
comp22665_c0	1	p2	(AG)6	12	291	302
comp22671_c0	1	p2	(AG)7	14	1	14
comp22689_c0	1	p2	(GT)9	18	1	18
comp22693_c0	1	p2	(CT)9	18	6	23
comp22694_c0	1	p2	(GT)6	12	341	352
comp22706_c0	1	p2	(TA)7	14	1	14
comp22710_c0	1	p2	(TG)6	12	302	313
comp22727_c0	1	p2	(AC)8	16	247	262
comp22728_c0	1	p2	(GA)7	14	333	346
comp22730_c0	1	p2	(TG)7	14	326	339
comp22732_c0	1	p2	(TG)9	18	195	212
comp22803_c0	1	p2	(TG)7	14	7	20
comp22830_c0	1	p2	(AC)8	16	385	400
comp22850_c0	1	p2	(AG)9	18	1	18
comp22868_c0	1	p2	(TG)8	16	208	223
comp22876_c0	1	p2	(CA)6	12	12	23
comp22883_c0	1	p2	(AC)9	18	1	18
comp22891_c0	1	p2	(GA)9	18	198	215
comp22893_c0	1	p2	(TG)7	14	1	14
comp22894_c0	1	p2	(TC)6	12	1560	1571
comp22911_c0	1	p2	(AC)9	18	237	254
comp22930_c0	1	p2	(AC)9	18	1	18
comp22985_c0	1	p2	(GT)6	12	265	276
comp22988_c0	1	p2	(AG)7	14	577	590
comp22993_c0	1	p2	(TG)8	16	1	16
comp22995_c0	1	p2	(TG)6	12	309	320
comp22998_c0	1	p2	(TG)7	14	1	14
comp23017_c0	1	p2	(CA)6	12	313	324
comp23026_c0	1	p2	(GA)10	20	324	343
comp23043_c0	1	p2	(TG)10	20	1	20
comp23056_c0	1	p2	(TG)8	16	375	390
comp23057_c0	1	p2	(GT)9	18	241	258
comp23103_c0	1	p2	(TG)7	14	1008	1021
comp23106_c0	1	p2	(AG)8	16	1	16
comp23112_c0	1	p2	(GA)9	18	1	18
comp23141_c0	1	p2	(TC)8	16	357	372
comp23154_c0	1	p2	(AG)9	18	1	18
comp23160_c0	1	p2	(GA)8	16	630	645
comp23165_c0	1	p2	(AC)8	16	1	16
comp23173_c0	1	p2	(GA)6	12	13	24
comp23179_c0	1	p2	(GT)8	16	1	16
comp23205_c0	1	p2	(TG)9	18	411	428
comp23211_c0	1	p2	(GT)9	18	1	18
comp23227_c0	1	p2	(AG)9	18	1	18
comp23231_c0	1	p2	(AG)6	12	268	279
comp23238_c0	1	p2	(TC)6	12	625	636
comp23251_c0	1	p2	(TG)7	14	1	14
comp23261_c0	1	p2	(CT)7	14	327	340
comp23268_c0	1	p2	(AC)8	16	1	16
comp23290_c0	1	p2	(CT)6	12	940	951
comp23299_c0	1	p2	(TG)6	12	432	443
comp23316_c0	1	p2	(CA)8	16	550	565
comp23354_c1	1	p2	(GA)8	16	264	279
comp23357_c0	1	p2	(AC)7	14	470	483
comp23369_c0	1	p2	(AC)8	16	1	16
comp23379_c0	1	p2	(AT)8	16	472	487
comp23384_c0	1	p2	(GA)8	16	1	16
comp23484_c0	1	p2	(AC)9	18	1	18
comp23495_c0	1	p2	(GT)9	18	1	18
comp23513_c0	1	p2	(AC)6	12	192	203
comp23521_c0	1	p2	(TC)9	18	1	18
comp23531_c0	1	p2	(AC)9	18	713	730
comp23531_c1	1	p2	(TG)9	18	243	260
comp23539_c0	1	p2	(GT)7	14	1	14
comp23543_c0	1	p2	(TG)9	18	1	18
comp23559_c0	1	p2	(CA)9	18	1	18
comp23565_c0	1	p2	(GA)8	16	6	21
comp23577_c0	1	p2	(AG)8	16	1	16
comp23599_c0	1	p2	(GT)8	16	202	217
comp23602_c0	1	p2	(TA)6	12	3	14
comp23615_c0	1	p2	(GT)9	18	1	18
comp23617_c0	1	p2	(GT)9	18	1	18
comp23628_c0	1	p2	(AC)7	14	420	433
comp23631_c0	1	p2	(TG)9	18	1	18
comp23672_c0	1	p2	(AC)6	12	1	12
comp23677_c0	1	p2	(GA)9	18	1	18
comp23712_c0	1	p2	(AG)9	18	307	324
comp23747_c0	1	p2	(CA)6	12	88	99
comp23776_c0	1	p2	(CA)9	18	1	18
comp23818_c0	1	p2	(GT)8	16	295	310
comp23822_c0	1	p2	(AC)7	14	384	397
comp23835_c0	1	p2	(AC)8	16	1	16
comp23857_c0	1	p2	(CT)9	18	223	240
comp23868_c0	1	p2	(AG)7	14	1	14
comp23873_c0	1	p2	(AC)8	16	181	196
comp23888_c0	1	p2	(CA)7	14	11	24
comp23893_c0	1	p2	(TC)9	18	200	217
comp23906_c1	1	p2	(AC)8	16	1	16
comp23919_c0	1	p2	(TG)9	18	1	18
comp23927_c0	1	p2	(TG)8	16	558	573
comp23938_c0	1	p2	(GA)10	20	1	20
comp23944_c0	1	p2	(GT)8	16	233	248
comp23956_c0	1	p2	(AG)8	16	1	16
comp23960_c0	1	p2	(AG)9	18	280	297
comp23998_c0	1	p2	(CA)7	14	217	230
comp24011_c0	1	p2	(AC)8	16	1	16
comp24020_c0	1	p2	(TG)8	16	1	16
comp24043_c0	1	p2	(TG)8	16	1	16
comp24076_c0	1	p2	(TG)9	18	500	517
comp24082_c0	1	p2	(AC)8	16	273	288
comp24107_c0	1	p2	(GA)10	20	1	20
comp24113_c0	1	p2	(GT)6	12	1	12
comp24119_c0	1	p2	(AG)6	12	489	500
comp24127_c0	1	p2	(CA)6	12	103	114
comp24128_c0	1	p2	(AG)6	12	62	73
comp24137_c0	1	p2	(TG)7	14	715	728
comp24185_c0	1	p2	(TG)9	18	1	18
comp24225_c0	1	p2	(AG)9	18	1018	1035
comp24226_c0	1	p2	(GT)7	14	1	14
comp24230_c0	1	p2	(CA)9	18	258	275
comp24235_c1	1	p2	(GT)8	16	1	16
comp24296_c0	1	p2	(GA)8	16	1	16
comp24299_c0	1	p2	(TC)7	14	235	248
comp24342_c0	1	p2	(AG)8	16	1	16
comp24343_c0	1	p2	(GT)8	16	219	234
comp24350_c0	1	p2	(GT)10	20	1	20
comp24354_c0	1	p2	(AG)9	18	1052	1069
comp24367_c0	1	p2	(AC)8	16	533	548
comp24375_c1	1	p2	(GT)8	16	214	229
comp24381_c0	1	p2	(AG)9	18	1	18
comp24386_c0	1	p2	(CA)7	14	386	399
comp24393_c0	1	p2	(AG)9	18	227	244
comp24396_c0	1	p2	(GT)9	18	1	18
comp24436_c0	1	p2	(CA)7	14	435	448
comp24461_c0	1	p2	(TG)9	18	187	204
comp24506_c0	1	p2	(AC)9	18	1133	1150
comp24522_c0	1	p2	(AC)6	12	103	114
comp24552_c0	1	p2	(CA)9	18	2452	2469
comp24569_c0	1	p2	(GA)7	14	373	386
comp24580_c0	1	p2	(GT)6	12	96	107
comp24608_c0	1	p2	(GA)10	20	1	20
comp24638_c0	1	p2	(TG)8	16	1	16
comp24667_c0	1	p2	(GT)7	14	236	249
comp24710_c0	1	p2	(TG)9	18	430	447
comp24722_c0	1	p2	(CA)7	14	478	491
comp24728_c0	1	p2	(AC)8	16	1	16
comp24743_c0	1	p2	(GA)9	18	1	18
comp24764_c0	1	p2	(AC)7	14	365	378
comp24768_c0	1	p2	(AG)9	18	919	936
comp24769_c0	1	p2	(AG)7	14	1	14
comp24771_c0	1	p2	(GA)8	16	1	16
comp24779_c0	1	p2	(TG)7	14	10	23
comp24787_c0	1	p2	(TG)9	18	334	351
comp24806_c0	1	p2	(TG)6	12	1	12
comp24809_c0	1	p2	(CT)9	18	278	295
comp24862_c0	1	p2	(TG)7	14	39	52
comp24867_c0	1	p2	(GT)9	18	1	18
comp24888_c0	1	p2	(TG)9	18	1	18
comp24903_c0	1	p2	(AG)7	14	1	14
comp24913_c0	1	p2	(GA)8	16	1	16
comp24960_c0	1	p2	(GT)7	14	458	471
comp24976_c0	1	p2	(AC)9	18	1	18
comp24980_c0	1	p2	(AC)7	14	318	331
comp25013_c0	1	p2	(GA)8	16	240	255
comp25016_c0	1	p2	(GA)6	12	277	288
comp25045_c1	1	p2	(GA)6	12	48	59
comp25069_c0	1	p2	(GT)7	14	1	14
comp25080_c0	1	p2	(TC)9	18	1	18
comp25082_c0	1	p2	(TC)9	18	1	18
comp25107_c0	1	p2	(TG)6	12	325	336
comp25112_c0	1	p2	(TG)8	16	1112	1127
comp25115_c0	1	p2	(GT)9	18	206	223
comp25117_c0	1	p2	(AC)9	18	219	236
comp25122_c0	1	p2	(CA)9	18	207	224
comp25123_c0	1	p2	(GA)8	16	256	271
comp25130_c0	1	p2	(GT)9	18	1	18
comp25137_c0	1	p2	(GT)9	18	1	18
comp25202_c0	1	p2	(GA)9	18	1	18
comp25205_c0	1	p2	(AT)7	14	402	415
comp25238_c0	1	p2	(GT)6	12	223	234
comp25244_c0	1	p2	(GA)10	20	776	795
comp25254_c0	1	p2	(TG)8	16	437	452
comp25260_c0	1	p2	(CA)8	16	1	16
comp25262_c0	1	p2	(GT)8	16	4	19
comp25268_c0	1	p2	(GT)7	14	1	14
comp25276_c0	1	p2	(GT)9	18	241	258
comp25276_c1	1	p2	(GT)9	18	1	18
comp25301_c0	1	p2	(GT)9	18	1070	1087
comp25301_c1	1	p2	(TG)8	16	1	16
comp25307_c0	1	p2	(GA)10	20	1	20
comp25309_c0	1	p2	(TC)8	16	296	311
comp25313_c0	1	p2	(GA)8	16	215	230
comp25326_c0	1	p2	(AT)6	12	8	19
comp25344_c0	1	p2	(TG)9	18	1	18
comp25347_c0	1	p2	(CA)7	14	9	22
comp25361_c0	1	p2	(AG)9	18	1	18
comp25365_c0	1	p2	(TG)7	14	1	14
comp25374_c0	1	p2	(AC)6	12	159	170
comp25378_c0	1	p2	(GT)9	18	458	475
comp25385_c0	1	p2	(AC)9	18	1	18
comp25393_c0	1	p2	(TG)9	18	4	21
comp25418_c0	1	p2	(GT)9	18	4	21
comp25419_c0	1	p2	(TG)8	16	1	16
comp25429_c0	1	p2	(AG)9	18	1	18
comp25446_c0	1	p2	(CA)8	16	1	16
comp25481_c0	1	p2	(AG)8	16	1	16
comp25491_c0	1	p2	(GT)8	16	1	16
comp25496_c0	1	p2	(TG)6	12	530	541
comp25500_c0	1	p2	(CA)7	14	1	14
comp25503_c0	1	p2	(GT)10	20	1	20
comp25535_c0	1	p2	(CA)9	18	199	216
comp25538_c0	1	p2	(AG)8	16	1	16
comp25595_c0	1	p2	(CA)7	14	218	231
comp25654_c0	1	p2	(GA)6	12	305	316
comp25678_c0	1	p2	(TG)8	16	1	16
comp25696_c0	1	p2	(GA)10	20	1	20
comp25708_c0	1	p2	(TG)9	18	378	395
comp25724_c0	1	p2	(GA)8	16	1	16
comp25728_c0	1	p2	(TG)9	18	1	18
comp25759_c0	1	p2	(AG)9	18	357	374
comp25773_c0	1	p2	(TC)7	14	1	14
comp25882_c0	1	p2	(GT)8	16	1	16
comp25895_c0	1	p2	(AT)6	12	679	690
comp25909_c0	1	p2	(TG)8	16	1	16
comp25918_c0	1	p2	(AC)8	16	1	16
comp25922_c0	1	p2	(AC)8	16	6	21
comp25939_c0	1	p2	(AG)8	16	1	16
comp25948_c0	1	p2	(CT)10	20	207	226
comp25959_c0	1	p2	(AC)8	16	1	16
comp25966_c0	1	p2	(CA)9	18	1	18
comp25969_c0	1	p2	(GA)8	16	190	205
comp25984_c0	1	p2	(AC)8	16	1	16
comp25988_c0	1	p2	(GT)8	16	259	274
comp25998_c0	1	p2	(TG)9	18	1	18
comp26014_c0	1	p2	(AC)6	12	12	23
comp26015_c0	1	p2	(GT)7	14	1	14
comp26017_c0	1	p2	(TC)9	18	1	18
comp26064_c0	1	p2	(TG)7	14	349	362
comp26070_c0	1	p2	(GA)9	18	1	18
comp26080_c0	1	p2	(GT)8	16	1	16
comp26084_c0	1	p2	(AG)9	18	801	818
comp26111_c0	1	p2	(GT)8	16	1	16
comp26136_c0	1	p2	(TG)8	16	2259	2274
comp26137_c0	1	p2	(GA)9	18	774	791
comp26146_c0	1	p2	(CA)7	14	15	28
comp26147_c0	1	p2	(GT)9	18	352	369
comp26192_c0	1	p2	(TC)9	18	186	203
comp26214_c1	1	p2	(TG)9	18	199	216
comp26215_c0	1	p2	(GT)8	16	1	16
comp26232_c0	1	p2	(TG)9	18	711	728
comp26234_c0	1	p2	(AC)6	12	271	282
comp26237_c0	1	p2	(AG)8	16	1	16
comp26249_c0	1	p2	(AC)9	18	243	260
comp26261_c0	1	p2	(AG)10	20	1	20
comp26263_c0	1	p2	(TC)9	18	1	18
comp26269_c0	1	p2	(GT)9	18	1	18
comp26273_c0	1	p2	(AC)8	16	3	18
comp26285_c0	1	p2	(GT)6	12	262	273
comp26319_c0	1	p2	(GT)8	16	1	16
comp26320_c0	1	p2	(TC)9	18	365	382
comp26326_c0	1	p2	(GT)9	18	258	275
comp26334_c0	1	p2	(AC)7	14	10	23
comp26387_c0	1	p2	(AC)9	18	437	454
comp26424_c0	1	p2	(AG)8	16	115	130
comp26425_c0	1	p2	(TC)6	12	618	629
comp26443_c0	1	p2	(AC)9	18	3	20
comp26447_c0	1	p2	(AC)8	16	1	16
comp26456_c0	1	p2	(TG)8	16	1	16
comp26465_c0	1	p2	(TC)6	12	88	99
comp26478_c0	1	p2	(CA)9	18	1	18
comp26480_c0	1	p2	(AC)9	18	1	18
comp26495_c0	1	p2	(GT)8	16	1	16
comp26500_c0	1	p2	(CA)8	16	23	38
comp26555_c0	1	p2	(TG)7	14	10	23
comp26560_c0	1	p2	(GA)9	18	1	18
comp26568_c0	1	p2	(AG)8	16	1	16
comp26576_c0	1	p2	(AG)6	12	501	512
comp26616_c0	1	p2	(AG)9	18	1	18
comp26642_c0	1	p2	(AG)8	16	1	16
comp26697_c0	1	p2	(TG)8	16	1	16
comp26709_c0	1	p2	(GT)9	18	320	337
comp26721_c0	1	p2	(TG)9	18	1	18
comp26732_c0	1	p2	(GT)9	18	428	445
comp26810_c0	1	p2	(AC)8	16	1	16
comp26833_c0	1	p2	(AG)9	18	1	18
comp26840_c0	1	p2	(AG)6	12	230	241
comp26856_c0	1	p2	(GA)9	18	1	18
comp26869_c0	1	p2	(AC)7	14	494	507
comp26899_c0	1	p2	(AG)9	18	1565	1582
comp26904_c0	1	p2	(AG)10	20	1	20
comp26921_c0	1	p2	(GA)9	18	1	18
comp26975_c0	1	p2	(GT)10	20	1	20
comp26978_c0	1	p2	(GA)10	20	1	20
comp27000_c0	1	p2	(GA)9	18	1	18
comp27011_c0	1	p2	(GA)6	12	477	488
comp27024_c0	1	p2	(GA)9	18	1	18
comp27032_c0	1	p2	(GA)11	22	1	22
comp27051_c0	1	p2	(AG)6	12	285	296
comp27086_c0	1	p2	(AC)6	12	12	23
comp27099_c0	1	p2	(GA)8	16	1	16
comp27104_c0	1	p2	(TC)9	18	311	328
comp27110_c0	1	p2	(AC)9	18	1	18
comp27121_c0	1	p2	(GT)8	16	696	711
comp27132_c0	1	p2	(GT)8	16	1	16
comp27221_c0	1	p2	(TC)9	18	227	244
comp27222_c0	1	p2	(AC)9	18	1	18
comp27229_c0	1	p2	(TG)9	18	212	229
comp27242_c0	1	p2	(AG)8	16	165	180
comp27244_c0	1	p2	(TG)9	18	6	23
comp27251_c0	1	p2	(AG)9	18	1	18
comp27283_c0	1	p2	(GA)8	16	449	464
comp27287_c0	1	p2	(CA)10	20	1	20
comp27310_c0	1	p2	(AC)7	14	1	14
comp27326_c0	1	p2	(AC)9	18	726	743
comp27327_c0	1	p2	(GA)9	18	1	18
comp27335_c0	1	p2	(TC)8	16	1	16
comp27336_c0	1	p2	(AC)9	18	1	18
comp27337_c0	1	p2	(TG)9	18	1	18
comp27344_c0	1	p2	(GT)7	14	1	14
comp27371_c0	1	p2	(GT)9	18	1	18
comp27384_c0	1	p2	(CA)7	14	1	14
comp27395_c0	1	p2	(AG)10	20	1	20
comp27395_c1	1	p2	(AC)8	16	397	412
comp27399_c0	1	p2	(AC)10	20	1	20
comp27406_c0	1	p2	(AG)9	18	1	18
comp27410_c0	1	p2	(GA)10	20	1	20
comp27415_c0	1	p2	(TA)6	12	76	87
comp27416_c0	1	p2	(TG)8	16	410	425
comp27465_c0	1	p2	(GA)9	18	1	18
comp27469_c0	1	p2	(GA)9	18	538	555
comp27482_c0	1	p2	(AC)8	16	1	16
comp27488_c0	1	p2	(AC)9	18	473	490
comp27504_c0	1	p2	(TC)6	12	728	739
comp27534_c0	1	p2	(GA)6	12	1	12
comp27534_c1	1	p2	(AG)9	18	1	18
comp27539_c0	1	p2	(GA)9	18	604	621
comp27557_c0	1	p2	(GT)9	18	511	528
comp27572_c0	1	p2	(AG)8	16	244	259
comp27574_c0	1	p2	(TG)9	18	1	18
comp27580_c0	1	p2	(GA)6	12	1	12
comp27583_c0	1	p2	(TG)9	18	339	356
comp27608_c0	1	p2	(TG)9	18	1	18
comp27615_c0	1	p2	(GC)7	14	9	22
comp27632_c0	1	p2	(TA)7	14	1039	1052
comp27635_c0	1	p2	(CA)9	18	1	18
comp27648_c0	1	p2	(GT)8	16	1	16
comp27651_c0	1	p2	(TG)9	18	203	220
comp27664_c0	1	p2	(TG)6	12	37	48
comp27666_c0	1	p2	(AC)8	16	1	16
comp27695_c0	1	p2	(GT)8	16	264	279
comp27705_c0	1	p2	(AG)9	18	1	18
comp27711_c0	1	p2	(TG)9	18	1453	1470
comp27713_c0	1	p2	(TG)8	16	1	16
comp27723_c0	1	p2	(GA)8	16	425	440
comp27728_c0	1	p2	(AG)8	16	1	16
comp27733_c0	1	p2	(GT)9	18	1	18
comp27747_c0	1	p2	(GT)8	16	1	16
comp27757_c0	1	p2	(AG)6	12	523	534
comp27764_c0	1	p2	(GT)9	18	1	18
comp27797_c0	1	p2	(TG)6	12	231	242
comp27819_c0	1	p2	(GT)10	20	533	552
comp27823_c0	1	p2	(AG)7	14	11	24
comp27825_c0	1	p2	(AC)9	18	1	18
comp27827_c0	1	p2	(GT)10	20	1	20
comp27832_c0	1	p2	(GT)6	12	12	23
comp27866_c0	1	p2	(CA)9	18	409	426
comp27880_c0	1	p2	(AC)9	18	1	18
comp27923_c0	1	p2	(TG)8	16	422	437
comp27951_c0	1	p2	(CT)8	16	292	307
comp27957_c0	1	p2	(GA)7	14	10	23
comp27975_c0	1	p2	(GT)9	18	183	200
comp27981_c0	1	p2	(CA)7	14	10	23
comp28000_c0	1	p2	(AG)6	12	80	91
comp28002_c0	1	p2	(AC)8	16	1	16
comp28005_c0	1	p2	(GA)6	12	95	106
comp28021_c0	1	p2	(AC)9	18	158	175
comp28065_c0	1	p2	(AC)8	16	84	99
comp28068_c0	1	p2	(TG)9	18	430	447
comp28074_c0	1	p2	(GT)10	20	1	20
comp28099_c0	1	p2	(GA)10	20	1	20
comp28154_c0	1	p2	(AC)9	18	325	342
comp28157_c0	1	p2	(GT)8	16	1	16
comp28165_c0	1	p2	(AC)8	16	1	16
comp28170_c0	1	p2	(AG)9	18	660	677
comp28175_c0	1	p2	(TG)9	18	1	18
comp28198_c0	1	p2	(AC)8	16	1	16
comp28208_c0	1	p2	(CA)7	14	1	14
comp28225_c0	1	p2	(GA)9	18	1	18
comp28226_c0	1	p2	(CA)7	14	62	75
comp28232_c0	1	p2	(AG)6	12	235	246
comp28233_c0	1	p2	(GT)6	12	65	76
comp28266_c1	1	p2	(AT)6	12	207	218
comp28288_c0	1	p2	(AC)8	16	211	226
comp28290_c0	1	p2	(CT)9	18	1	18
comp28310_c0	1	p2	(TC)9	18	1	18
comp28326_c0	1	p2	(TG)9	18	1	18
comp28345_c0	1	p2	(GT)9	18	1	18
comp28369_c0	1	p2	(TG)8	16	1	16
comp28375_c0	1	p2	(AC)9	18	366	383
comp28403_c0	1	p2	(CA)9	18	1	18
comp28410_c0	1	p2	(GT)9	18	1	18
comp28420_c0	1	p2	(AC)9	18	622	639
comp28426_c0	1	p2	(AC)8	16	1	16
comp28445_c0	1	p2	(TG)9	18	985	1002
comp28460_c0	1	p2	(GA)9	18	1	18
comp28460_c1	1	p2	(GA)9	18	293	310
comp28469_c0	1	p2	(AC)9	18	248	265
comp28478_c0	1	p2	(TC)9	18	1	18
comp28481_c0	1	p2	(TG)9	18	1	18
comp28518_c0	1	p2	(GT)10	20	562	581
comp28521_c0	1	p2	(AT)7	14	1013	1026
comp28538_c0	1	p2	(GA)9	18	1	18
comp28554_c0	1	p2	(GA)10	20	1118	1137
comp28578_c0	1	p2	(TC)8	16	1	16
comp28588_c0	1	p2	(AG)9	18	351	368
comp28593_c0	1	p2	(GA)8	16	446	461
comp28618_c0	1	p2	(TG)9	18	1	18
comp28626_c0	1	p2	(GT)8	16	5	20
comp28631_c0	1	p2	(TG)8	16	265	280
comp28638_c0	1	p2	(TG)6	12	357	368
comp28643_c0	1	p2	(AT)7	14	1	14
comp28662_c0	1	p2	(CA)8	16	1	16
comp28677_c0	1	p2	(TG)6	12	13	24
comp28680_c0	1	p2	(TA)11	22	244	265
comp28690_c0	1	p2	(GT)8	16	1	16
comp28692_c0	1	p2	(GT)9	18	1	18
comp28701_c0	1	p2	(AT)7	14	6	19
comp28716_c0	1	p2	(CA)8	16	61	76
comp28724_c0	1	p2	(CA)7	14	10	23
comp28753_c0	1	p2	(TC)9	18	1	18
comp28768_c0	1	p2	(TG)10	20	1	20
comp28774_c0	1	p2	(TG)9	18	295	312
comp28816_c0	1	p2	(TC)8	16	499	514
comp28819_c0	1	p2	(GT)8	16	345	360
comp28836_c0	1	p2	(GT)8	16	1	16
comp28871_c0	1	p2	(GA)10	20	1	20
comp28877_c0	1	p2	(GA)8	16	1	16
comp28881_c0	1	p2	(TA)11	22	1	22
comp28884_c0	1	p2	(TG)6	12	24	35
comp28895_c0	1	p2	(GA)9	18	1	18
comp28904_c0	1	p2	(AG)8	16	190	205
comp28907_c0	1	p2	(AG)8	16	269	284
comp28929_c0	1	p2	(AC)6	12	22	33
comp28938_c0	1	p2	(TG)9	18	1	18
comp28958_c0	1	p2	(AG)8	16	1	16
comp28974_c0	1	p2	(GT)8	16	309	324
comp28982_c0	1	p2	(CT)10	20	1	20
comp29009_c0	1	p2	(TG)8	16	1	16
comp29018_c0	1	p2	(GT)8	16	334	349
comp29028_c0	1	p2	(AC)7	14	334	347
comp29044_c0	1	p2	(AG)10	20	269	288
comp29054_c0	1	p2	(TA)8	16	31	46
comp29061_c0	1	p2	(GT)9	18	200	217
comp29064_c0	1	p2	(CA)9	18	50	67
comp29067_c0	1	p2	(AG)8	16	25	40
comp29078_c0	1	p2	(CT)9	18	255	272
comp29080_c0	1	p2	(TG)7	14	1	14
comp29109_c0	1	p2	(AC)8	16	296	311
comp29111_c0	1	p2	(CA)10	20	4	23
comp29117_c0	1	p2	(AG)9	18	1	18
comp29118_c0	1	p2	(TG)6	12	1	12
comp29126_c0	1	p2	(AG)6	12	1	12
comp29127_c0	1	p2	(GT)8	16	351	366
comp29128_c0	1	p2	(TC)9	18	1	18
comp29193_c0	1	p2	(AG)8	16	1	16
comp29219_c0	1	p2	(TC)9	18	1	18
comp29246_c0	1	p2	(TG)7	14	715	728
comp29297_c0	1	p2	(TG)8	16	1	16
comp29322_c0	1	p2	(AG)9	18	290	307
comp29323_c0	1	p2	(CA)9	18	322	339
comp29336_c0	1	p2	(AG)8	16	330	345
comp29340_c0	1	p2	(AG)6	12	173	184
comp29344_c0	1	p2	(GA)9	18	1	18
comp29352_c0	1	p2	(GT)9	18	1	18
comp29387_c0	1	p2	(GT)6	12	558	569
comp29388_c0	1	p2	(TG)6	12	426	437
comp29395_c0	1	p2	(AG)9	18	1	18
comp29397_c0	1	p2	(AG)8	16	284	299
comp29406_c0	1	p2	(TG)8	16	1	16
comp29414_c0	1	p2	(GA)6	12	9	20
comp29417_c0	1	p2	(TG)8	16	1	16
comp29434_c0	1	p2	(GT)6	12	171	182
comp29445_c0	1	p2	(CA)10	20	1	20
comp29454_c0	1	p2	(AG)8	16	1	16
comp29498_c0	1	p2	(GA)7	14	568	581
comp29510_c0	1	p2	(TG)9	18	334	351
comp29514_c0	1	p2	(CA)9	18	1	18
comp29537_c0	1	p2	(TG)6	12	11	22
comp29542_c0	1	p2	(GT)9	18	1	18
comp29544_c0	1	p2	(AC)8	16	158	173
comp29603_c0	1	p2	(CA)8	16	1	16
comp29639_c0	1	p2	(GT)9	18	1	18
comp29646_c0	1	p2	(AC)9	18	1	18
comp29657_c0	1	p2	(AC)8	16	189	204
comp29662_c0	1	p2	(TG)8	16	1	16
comp29668_c0	1	p2	(CA)9	18	318	335
comp29686_c0	1	p2	(AG)9	18	1	18
comp29710_c0	1	p2	(TG)9	18	415	432
comp29711_c0	1	p2	(AG)8	16	242	257
comp29753_c0	1	p2	(GT)9	18	1	18
comp29784_c0	1	p2	(AC)9	18	1	18
comp29794_c0	1	p2	(TG)9	18	343	360
comp29826_c0	1	p2	(AC)7	14	231	244
comp29830_c0	1	p2	(TG)7	14	1	14
comp29843_c0	1	p2	(TG)8	16	1	16
comp29846_c0	1	p2	(AG)8	16	1	16
comp29855_c0	1	p2	(CA)6	12	198	209
comp29857_c0	1	p2	(CA)6	12	233	244
comp29866_c0	1	p2	(AC)9	18	221	238
comp29868_c0	1	p2	(CA)8	16	1	16
comp29877_c0	1	p2	(CT)9	18	1	18
comp29883_c0	1	p2	(TG)6	12	1	12
comp29890_c0	1	p2	(TG)6	12	689	700
comp29903_c0	1	p2	(CA)8	16	3	18
comp29920_c0	1	p2	(CT)8	16	305	320
comp29940_c0	1	p2	(TC)9	18	1107	1124
comp29996_c0	1	p2	(TG)9	18	402	419
comp30046_c0	1	p2	(GT)9	18	254	271
comp30087_c0	1	p2	(AG)9	18	1	18
comp30118_c0	1	p2	(GA)9	18	1	18
comp30130_c0	1	p2	(GA)11	22	1	22
comp30141_c0	1	p2	(TG)9	18	1	18
comp30144_c0	1	p2	(CA)10	20	1	20
comp30148_c0	1	p2	(GT)9	18	1	18
comp30149_c0	1	p2	(GA)10	20	1	20
comp30155_c0	1	p2	(GT)10	20	547	566
comp30156_c0	1	p2	(AC)9	18	1	18
comp30160_c0	1	p2	(AC)9	18	361	378
comp30168_c0	1	p2	(GA)6	12	346	357
comp30174_c0	1	p2	(AG)9	18	831	848
comp30176_c0	1	p2	(CA)9	18	2893	2910
comp30177_c0	1	p2	(TC)10	20	1	20
comp30180_c0	1	p2	(AG)9	18	1	18
comp30201_c0	1	p2	(CA)6	12	314	325
comp30205_c0	1	p2	(AG)6	12	721	732
comp30210_c0	1	p2	(GT)9	18	1	18
comp30213_c0	1	p2	(TA)11	22	2429	2450
comp30219_c0	1	p2	(CT)8	16	7	22
comp30222_c0	1	p2	(TG)10	20	841	860
comp30229_c1	1	p2	(AT)7	14	132	145
comp30232_c0	1	p2	(GT)9	18	1	18
comp30249_c0	1	p2	(GT)6	12	26	37
comp30250_c0	1	p2	(GA)10	20	290	309
comp30263_c0	1	p2	(GT)9	18	1	18
comp30263_c1	1	p2	(AC)10	20	1	20
comp30265_c0	1	p2	(CA)7	14	1	14
comp30266_c0	1	p2	(TA)10	20	1	20
comp30267_c0	1	p2	(GA)9	18	1	18
comp30269_c0	1	p2	(GT)9	18	928	945
comp30286_c0	1	p2	(AC)8	16	65	80
comp30306_c0	1	p2	(GT)11	22	438	459
comp30311_c0	1	p2	(TG)9	18	192	209
comp30311_c1	1	p2	(GA)9	18	862	879
comp30315_c0	1	p2	(CA)9	18	703	720
comp30323_c0	1	p2	(TG)10	20	1	20
comp30324_c0	1	p2	(GA)9	18	1	18
comp30329_c0	1	p2	(CT)10	20	3	22
comp30330_c0	1	p2	(CA)9	18	1	18
comp30336_c0	1	p2	(TG)9	18	1085	1102
comp30341_c0	1	p2	(GT)9	18	903	920
comp30348_c0	1	p2	(AC)10	20	1	20
comp30351_c0	1	p2	(GT)8	16	198	213
comp30359_c0	1	p2	(AG)10	20	1	20
comp30360_c0	1	p2	(TG)9	18	387	404
comp30372_c0	1	p2	(TG)7	14	195	208
comp30384_c0	1	p2	(AC)8	16	1	16
comp30400_c0	1	p2	(AC)7	14	844	857
comp30405_c0	1	p2	(GA)11	22	1	22
comp30407_c0	1	p2	(TG)9	18	1	18
comp30430_c0	1	p2	(GA)8	16	1	16
comp30431_c0	1	p2	(AC)10	20	1	20
comp30434_c0	1	p2	(GA)10	20	1	20
comp30435_c0	1	p2	(TG)6	12	654	665
comp30447_c0	1	p2	(AG)9	18	1	18
comp30455_c0	1	p2	(GT)9	18	232	249
comp30457_c0	1	p2	(TG)9	18	1	18
comp30479_c0	1	p2	(AG)9	18	1	18
comp30489_c0	1	p2	(GT)10	20	1	20
comp30491_c0	1	p2	(TG)9	18	1	18
comp30499_c0	1	p2	(AG)8	16	1	16
comp30510_c0	1	p2	(AC)6	12	260	271
comp30521_c0	1	p2	(TG)6	12	611	622
comp30524_c0	1	p2	(AC)7	14	1	14
comp30529_c0	1	p2	(GT)8	16	251	266
comp30532_c0	1	p2	(CT)9	18	1	18
comp30534_c0	1	p2	(AG)9	18	218	235
comp30539_c1	1	p2	(CA)7	14	9	22
comp30544_c0	1	p2	(GT)8	16	1	16
comp30546_c0	1	p2	(AC)9	18	1	18
comp30550_c0	1	p2	(AG)6	12	1	12
comp30551_c0	1	p2	(GT)10	20	1	20
comp30560_c0	1	p2	(TG)6	12	6	17
comp30561_c0	1	p2	(TG)6	12	307	318
comp30570_c0	1	p2	(TG)9	18	516	533
comp30576_c0	1	p2	(TG)8	16	750	765
comp30579_c0	1	p2	(AT)6	12	989	1000
comp30583_c0	1	p2	(CT)9	18	1	18
comp30608_c0	1	p2	(CT)8	16	1	16
comp30609_c0	1	p2	(AC)10	20	1	20
comp30613_c0	1	p2	(CA)10	20	1	20
comp30616_c0	1	p2	(GT)10	20	1	20
comp30627_c0	1	p2	(TG)9	18	186	203
comp30628_c0	1	p2	(TA)7	14	1152	1165
comp30631_c0	1	p2	(TG)7	14	1	14
comp30632_c0	1	p2	(GT)10	20	1	20
comp30638_c0	1	p2	(AC)9	18	1	18
comp30642_c0	1	p2	(AC)9	18	1	18
comp30648_c0	1	p2	(AG)8	16	1	16
comp30659_c0	1	p2	(GT)10	20	1	20
comp30670_c0	1	p2	(TG)9	18	619	636
comp30672_c0	1	p2	(GT)10	20	2353	2372
comp30678_c1	1	p2	(GT)8	16	257	272
comp30681_c0	1	p2	(TA)11	22	1	22
comp30687_c0	1	p2	(AC)10	20	1	20
comp30689_c0	1	p2	(GA)8	16	1	16
comp30693_c0	1	p2	(AT)8	16	434	449
comp30695_c0	1	p2	(AC)10	20	454	473
comp30697_c0	1	p2	(GA)7	14	214	227
comp30716_c0	1	p2	(TG)9	18	342	359
comp30721_c0	1	p2	(AC)9	18	1	18
comp30722_c0	1	p2	(GT)9	18	1	18
comp30731_c0	1	p2	(GA)10	20	1	20
comp30735_c0	1	p2	(AC)9	18	1	18
comp30736_c0	1	p2	(AT)6	12	146	157
comp30740_c0	1	p2	(GT)9	18	1	18
comp30741_c0	1	p2	(GA)10	20	832	851
comp30774_c0	1	p2	(TG)6	12	922	933
comp30779_c1	1	p2	(GA)9	18	1	18
comp30780_c0	1	p2	(GA)9	18	1	18
comp30783_c0	1	p2	(GA)9	18	1	18
comp30786_c0	1	p2	(GA)9	18	1	18
comp30788_c0	1	p2	(CT)10	20	1	20
[truncated: 20,674 more rows]
